# Supplementary material for: Analysis of sulfide signaling in rice highlights specific drought responses
Source: J Exp Bot. 2024 May 29;75(16):5130–45. doi: 10.1093/jxb/erae249 (PMC11349868; doi:10.1093/jxb/erae249)
Supplement: erae249_suppl_Supplementary_Datasets_S1-S4 [file erae249_suppl_supplementary_datasets_s1-s4.xlsx]

## Sheet: Dataset S1
Dataset S1. Total persulfidated proteins identified in this study
					Control			Drought
Protein ID	Description	#Peptides	#Unique	PTM	Sample 1	Sample 2	Sample 3	Sample 4	Sample 5	Sample 6
Q0INY7	Ribulose bisphosphate carboxylase small subunit chloroplastic 1 OS=Oryza sativa subsp. japonica OX=39947 GN=RBCS PE=1 SV=1	20	20	Carbamidomethylation; Oxidation (M); Ubiquitin; NBF	2420000	1880000	2610000	2820000	1090000	1380000
Q943W1	Os01g0501800 protein OS=Oryza sativa subsp. japonica OX=39947 GN=Os01g0501800 PE=2 SV=1	27	27	Carbamidomethylation; Oxidation (M); Ubiquitin	2500000	2530000	2460000	1790000	933000	1400000
P93431	Ribulose bisphosphate carboxylase/oxygenase activase chloroplastic OS=Oryza sativa subsp. japonica OX=39947 GN=RCA PE=1 SV=2	35	34	Carbamidomethylation; Oxidation (M)	1530000	1700000	1450000	1060000	759000	1150000
P0C2Z6	ATP synthase subunit alpha chloroplastic OS=Oryza sativa subsp. japonica OX=39947 GN=atpA PE=3 SV=1	39	37	Carbamidomethylation; Oxidation (M); Ubiquitin	1300000	1610000	1410000	2380000	1080000	1520000
Q8GTK4	Os07g0141400 protein OS=Oryza sativa subsp. japonica OX=39947 GN=Os07g0141400 PE=2 SV=1	14	14		1140000	1140000	1210000	1150000	428000	878000
P0C364	Photosystem II CP47 reaction center protein OS=Oryza sativa subsp. japonica OX=39947 GN=psbB PE=3 SV=1	20	20	Oxidation (M); Ubiquitin	862000	1320000	1050000	1770000	1050000	1160000
Q84PB4	Chloroplast photosystem I reaction center subunit II-like protein OS=Oryza sativa subsp. japonica OX=39947 GN=Os08g0560900 PE=2 SV=1	18	18	Carbamidomethylation; Oxidation (M)	1020000	1320000	1020000	1290000	524000	1220000
P0C367	Photosystem II CP43 reaction center protein OS=Oryza sativa subsp. japonica OX=39947 GN=psbC PE=3 SV=1	18	18	Oxidation (M)	747000	1190000	956000	1470000	872000	1110000
P0C437	Photosystem II D2 protein OS=Oryza sativa subsp. japonica OX=39947 GN=psbD PE=3 SV=1	10	10	Oxidation (M); Ubiquitin	737000	1290000	828000	1320000	824000	1130000
Q6Z8F4	Phosphoribulokinase OS=Oryza sativa subsp. japonica OX=39947 GN=Os02g0698000 PE=2 SV=1	21	21	Carbamidomethylation; Oxidation (M)	780000	842000	810000	590000	472000	650000
A0A0P0VBL9	Ribulose-bisphosphate carboxylase (Fragment) OS=Oryza sativa subsp. japonica OX=39947 GN=Os01g0899425 PE=4 SV=1	10	1	Carbamidomethylation; Oxidation (M); Ubiquitin; NBF	638000	784000	689000	699000	79000	372000
Q6ER94	2-Cys peroxiredoxin BAS1 chloroplastic OS=Oryza sativa subsp. japonica OX=39947 GN=BAS1 PE=1 SV=1	19	19	Carbamidomethylation; Oxidation (M)	693000	807000	641000	715000	447000	719000
Q7F2G3	Carbonic anhydrase OS=Oryza sativa subsp. japonica OX=39947 GN=Os01g0639900 PE=2 SV=1	16	16	Carbamidomethylation; Oxidation (M); NBF; DCP-Bio1hydro	647000	1010000	637000	984000	895000	1250000
P0C434	Photosystem II protein D1 OS=Oryza sativa subsp. japonica OX=39947 GN=psbA PE=3 SV=1	9	9	Carbamidomethylation; Oxidation (M)	548000	765000	628000	859000	527000	684000
Q40677	Fructose-bisphosphate aldolase chloroplastic OS=Oryza sativa subsp. japonica OX=39947 GN=ALDP PE=1 SV=2	23	22	Carbamidomethylation; Oxidation (M); NBF	601000	685000	621000	642000	424000	633000
Q6Z411	Chlorophyll a-b binding protein chloroplastic OS=Oryza sativa subsp. japonica OX=39947 GN=RCABP69 PE=2 SV=1	16	16	Carbamidomethylation; Oxidation (M); NBF	604000	890000	601000	842000	439000	603000
A0A0P0WP33	Phosphoglycerate kinase OS=Oryza sativa subsp. japonica OX=39947 GN=Os05g0496200 PE=3 SV=1	28	25	Oxidation (M)	521000	657000	567000	783000	543000	618000
Q0DEU8	Transketolase (Fragment) OS=Oryza sativa subsp. japonica OX=39947 GN=Os06g0133800 PE=3 SV=1	31	28	Carbamidomethylation; Oxidation (M)	501000	791000	545000	758000	714000	672000
P0C389	Cytochrome f OS=Oryza sativa subsp. japonica OX=39947 GN=petA PE=3 SV=1	18	18	Oxidation (M)	423000	486000	530000	336000	255000	282000
Q53N83	Chlorophyll a-b binding protein chloroplastic OS=Oryza sativa subsp. japonica OX=39947 GN=LOC_Os11g13890 PE=2 SV=1	12	12	Carbamidomethylation; Oxidation (M)	484000	402000	523000	648000	531000	539000
Q7X8A1	Glyceraldehyde-3-phosphate dehydrogenase OS=Oryza sativa subsp. japonica OX=39947 GN=Os04g0459500 PE=2 SV=1	19	16	Carbamidomethylation; Oxidation (M)	475000	697000	519000	813000	404000	521000
Q10HD0	Chlorophyll a-b binding protein chloroplastic OS=Oryza sativa subsp. japonica OX=39947 GN=RCABP89 PE=2 SV=1	12	8	Carbamidomethylation; Oxidation (M); Ubiquitin; NBF	453000	529000	488000	744000	676000	696000
Q69RJ0	Ferredoxin-dependent glutamate synthase chloroplastic OS=Oryza sativa subsp. japonica OX=39947 GN=GLU PE=2 SV=2	63	63	Carbamidomethylation; Oxidation (M); Ubiquitin	354000	646000	482000	679000	613000	588000
P14655	Glutamine synthetase chloroplastic OS=Oryza sativa subsp. japonica OX=39947 GN=GLN2 PE=1 SV=1	22	20	Carbamidomethylation; Oxidation (M)	442000	512000	471000	486000	518000	543000
B9F813	Os04g0234600 protein OS=Oryza sativa subsp. japonica OX=39947 GN=Os04g0234600 PE=3 SV=1	21	21	Carbamidomethylation; Oxidation (M); Ubiquitin	429000	554000	437000	431000	298000	430000
Q6ZF30	Chlorophyll a-b binding protein chloroplastic OS=Oryza sativa subsp. japonica OX=39947 GN=Os07g0562700 PE=2 SV=1	7	7	Carbamidomethylation; Oxidation (M)	413000	659000	431000	672000	590000	842000
Q8S7H8	PSI-F OS=Oryza sativa subsp. japonica OX=39947 GN=LOC_Os03g56670 PE=2 SV=1	10	10	Carbamidomethylation; Ubiquitin	321000	408000	356000	669000	233000	397000
Q84NW1	Os07g0513000 protein OS=Oryza sativa subsp. japonica OX=39947 GN=Os07g0513000 PE=2 SV=1	18	18	Carbamidomethylation; Oxidation (M)	302000	398000	345000	386000	194000	242000
Q6ZI53	Elongation factor Tu OS=Oryza sativa subsp. japonica OX=39947 GN=Os02g0595700 PE=2 SV=1	24	23	Carbamidomethylation; Oxidation (M)	297000	417000	337000	552000	351000	533000
Q0J8M2	Ferredoxin-1 chloroplastic OS=Oryza sativa subsp. japonica OX=39947 GN=ADI1 PE=1 SV=1	4	4	Carbamidomethylation	354000	268000	316000	22600	37200	43500
P0C358	Photosystem I P700 chlorophyll a apoprotein A2 OS=Oryza sativa subsp. japonica OX=39947 GN=psaB PE=3 SV=1	16	16	Carbamidomethylation; Oxidation (M); NBF	255000	596000	312000	934000	1420000	1250000
Q6ZBV1	Photosystem II 10 kDa polypeptide chloroplastic OS=Oryza sativa subsp. japonica OX=39947 GN=Os08g0200300 PE=2 SV=1	6	6	Oxidation (M)	349000	360000	307000	369000	377000	510000
Q84PA4	ATP synthase B chain chloroplast putative expressed OS=Oryza sativa subsp. japonica OX=39947 GN=LOC_Os03g17070 PE=2 SV=1	11	11		273000	290000	307000	103000	75900	99200
Q9SNK3	Glyceraldehyde-3-phosphate dehydrogenase OS=Oryza sativa subsp. japonica OX=39947 GN=OJ1528D07.7 PE=3 SV=1	23	20	Carbamidomethylation; Oxidation (M)	293000	428000	301000	452000	279000	402000
Q6ZFJ3	Ferredoxin--NADP reductase leaf isozyme 2 chloroplastic OS=Oryza sativa subsp. japonica OX=39947 GN=LFNR2 PE=1 SV=1	21	18	Carbamidomethylation; Oxidation (M); Ubiquitin; Ubiquitination	264000	317000	284000	218000	180000	215000
A3C6G9	Glycine cleavage system H protein mitochondrial OS=Oryza sativa subsp. japonica OX=39947 GN=GDCSH PE=1 SV=1	5	5	Oxidation (M)	302000	302000	281000	69400	32600	61900
Q6Z0N5	Threonyl-tRNA synthetase OS=Oryza sativa subsp. japonica OX=39947 GN=Os08g0295300 PE=2 SV=1	17	17	Carbamidomethylation; Oxidation (M)	216000	239000	279000	132000	152000	165000
Q8H8D6	Glutathione S-transferase N-terminal domain containing protein expressed OS=Oryza sativa subsp. japonica OX=39947 GN=LOC_Os03g04220 PE=3 SV=1	11	11	Carbamidomethylation; Oxidation (M)	279000	320000	276000	137000	108000	159000
Q0DFC9	Plastocyanin chloroplastic OS=Oryza sativa subsp. japonica OX=39947 GN=PETE PE=1 SV=1	3	3	Carbamidomethylation; Oxidation (M)	389000	332000	262000	41900	17400	39200
P12085	ATP synthase subunit beta chloroplastic OS=Oryza sativa subsp. japonica OX=39947 GN=atpB PE=1 SV=2	41	7	Carbamidomethylation; Oxidation (M)	293000	463000	261000	311000	358000	433000
O64422	Fructose-1 6-bisphosphatase chloroplastic OS=Oryza sativa subsp. japonica OX=39947 GN=Os03g0267300 PE=2 SV=1	16	16	Carbamidomethylation; Oxidation (M)	227000	332000	244000	228000	271000	306000
Q9ZP20	Thioredoxin M5 chloroplastic OS=Oryza sativa subsp. japonica OX=39947 GN=TRXM PE=2 SV=1	8	8	Oxidation (M)	238000	172000	238000	147000	59900	90000
P0C5D5	Peroxiredoxin Q chloroplastic OS=Oryza sativa subsp. japonica OX=39947 GN=Os06g0196300 PE=2 SV=1	11	11	Carbamidomethylation	252000	248000	236000	176000	129000	154000
O64937	Elongation factor 1-alpha OS=Oryza sativa subsp. japonica OX=39947 GN=REFA1 PE=2 SV=2	22	22	Carbamidomethylation; Oxidation (M); Ubiquitin	230000	301000	232000	547000	387000	356000
Q5VR43	Os01g0180300 protein OS=Oryza sativa subsp. japonica OX=39947 GN=Os01g0180300 PE=2 SV=1	32	32	Oxidation (M)	64700	136000	225000	46900	38200	53600
P41344	Ferredoxin--NADP reductase leaf isozyme 1 chloroplastic OS=Oryza sativa subsp. japonica OX=39947 GN=LFNR1 PE=1 SV=1	18	15	Carbamidomethylation; Oxidation (M)	199000	225000	216000	193000	122000	167000
Q75M32	Peptidyl-prolyl cis-trans isomerase OS=Oryza sativa subsp. japonica OX=39947 GN=Os05g0103200 PE=2 SV=1	10	10	Carbamidomethylation; Oxidation (M)	217000	254000	213000	240000	77900	197000
Q10S82	Catalase isozyme C OS=Oryza sativa subsp. japonica OX=39947 GN=CATC PE=1 SV=1	20	17	Carbamidomethylation; Oxidation (M)	194000	258000	205000	247000	209000	220000
Q10D68	Serine hydroxymethyltransferase OS=Oryza sativa subsp. japonica OX=39947 GN=LOC_Os03g52840 PE=2 SV=1	31	31	Carbamidomethylation; Oxidation (M)	181000	244000	205000	314000	277000	361000
P0C522	ATP synthase subunit alpha mitochondrial OS=Oryza sativa subsp. japonica OX=39947 GN=ATPA PE=1 SV=1	25	23	Carbamidomethylation; Oxidation (M)	180000	190000	205000	344000	173000	209000
Q0DJF9	Os05g0291700 protein OS=Oryza sativa subsp. japonica OX=39947 GN=Os05g0291700 PE=4 SV=1	26	26		203000	272000	204000	192000	151000	192000
Q5ZA98	Chlorophyll a-b binding protein chloroplastic OS=Oryza sativa subsp. japonica OX=39947 GN=Os06g0320500 PE=2 SV=1	7	7	Carbamidomethylation; Ubiquitin; Ubiquitination	191000	231000	195000	232000	244000	258000
Q5JNB0	Cysteine synthase OS=Oryza sativa subsp. japonica OX=39947 GN=Os01g0978100 PE=2 SV=1	17	15	Carbamidomethylation; Oxidation (M)	181000	238000	192000	343000	283000	322000
Q69S39	Cytochrome b6-f complex iron-sulfur subunit chloroplastic OS=Oryza sativa subsp. japonica OX=39947 GN=petC PE=1 SV=1	9	9	Carbamidomethylation	184000	162000	187000	154000	76500	106000
Q7XMK5	Os04g0533300 protein OS=Oryza sativa subsp. japonica OX=39947 GN=Os04g0533300 PE=2 SV=1	16	16	Oxidation (M)	203000	253000	184000	105000	138000	176000
Q655S1	ATP-dependent zinc metalloprotease FTSH 2 chloroplastic OS=Oryza sativa subsp. japonica OX=39947 GN=FTSH2 PE=3 SV=1	30	29	Carbamidomethylation; Oxidation (M)	168000	240000	184000	242000	151000	193000
Q5Z8V9	Delta-aminolevulinic acid dehydratase chloroplastic OS=Oryza sativa subsp. japonica OX=39947 GN=HEMB PE=2 SV=1	13	13	Carbamidomethylation; Oxidation (M)	12800	20600	182000	17600	26000	27800
Q9LG77	Os01g0191200 protein OS=Oryza sativa subsp. japonica OX=39947 GN=Os01g0191200 PE=2 SV=1	10	10	Carbamidomethylation; Oxidation (M)	174000	192000	181000	178000	87100	138000
Q6ZBZ2	Germin-like protein 8-14 OS=Oryza sativa subsp. japonica OX=39947 GN=GER5 PE=1 SV=1	5	5		190000	154000	175000	203000	179000	95300
Q2QSR7	Os12g0420200 protein OS=Oryza sativa subsp. japonica OX=39947 GN=LOC_Os12g23180 PE=4 SV=2	25	25	Carbamidomethylation; Oxidation (M); Ubiquitin	162000	209000	173000	219000	215000	223000
Q67UK9	Probable glutathione S-transferase DHAR2 chloroplastic OS=Oryza sativa subsp. japonica OX=39947 GN=DHAR2 PE=2 SV=1	16	15	Carbamidomethylation; Oxidation (M)	52500	76200	170000	195000	35600	46600
A0A0P0Y952	Os12g0244100 protein (Fragment) OS=Oryza sativa subsp. japonica OX=39947 GN=Os12g0244100 PE=3 SV=1	23	18	Carbamidomethylation; Oxidation (M)	148000	183000	168000	156000	53300	99100
Q6ZH98	Peptidyl-prolyl cis-trans isomerase OS=Oryza sativa subsp. japonica OX=39947 GN=Os02g0121300 PE=2 SV=1	6	6	Carbamidomethylation; Oxidation (M)	173000	188000	167000	300000	60600	183000
Q7F8S5	Peroxiredoxin-2E-2 chloroplastic OS=Oryza sativa subsp. japonica OX=39947 GN=PRXIIE-2 PE=1 SV=1	10	9	Carbamidomethylation; Oxidation (M)	174000	165000	166000	154000	73800	104000
Q10PG5	Expressed protein OS=Oryza sativa subsp. japonica OX=39947 GN=LOC_Os03g13220 PE=2 SV=1	1	1		172000	199000	165000	106000	11500	55500
P12123	Cytochrome b6 OS=Oryza sativa subsp. japonica OX=39947 GN=petB PE=3 SV=1	7	7		199000	197000	164000	233000	166000	175000
Q9ASP4	Dihydrolipoyl dehydrogenase OS=Oryza sativa subsp. japonica OX=39947 GN=Os01g0328700 PE=3 SV=1	24	24	Carbamidomethylation; Oxidation (M)	146000	217000	164000	233000	201000	219000
Q7X7H3	Os04g0490800 protein OS=Oryza sativa subsp. japonica OX=39947 GN=Os04g0490800 PE=2 SV=2	19	18	Carbamidomethylation; Oxidation (M)	96700	176000	162000	169000	82300	95000
Q69V57	Fructose-bisphosphate aldolase OS=Oryza sativa subsp. japonica OX=39947 GN=Os06g0608700 PE=2 SV=1	19	16	Oxidation (M)	152000	206000	160000	286000	218000	259000
Q6YWJ7	Chlorophyll a-b binding protein chloroplastic OS=Oryza sativa subsp. japonica OX=39947 GN=Os08g0435900 PE=2 SV=1	8	8	Carbamidomethylation; Oxidation (M)	159000	252000	156000	305000	183000	288000
Q6AVZ8	Peroxidase OS=Oryza sativa subsp. japonica OX=39947 GN=prx65 PE=2 SV=1	12	11	Carbamidomethylation	157000	176000	156000	56200	19200	32000
Q7XDY9	Rubisco accumulation factor 1 chloroplastic OS=Oryza sativa subsp. japonica OX=39947 GN=RAF1 PE=2 SV=1	15	15	Oxidation (M)	140000	163000	156000	123000	101000	108000
Q0J709	ACT domain-containing protein DS12 chloroplastic OS=Oryza sativa subsp. japonica OX=39947 GN=Os08g0242700 PE=4 SV=2	10	10	Oxidation (M)	131000	195000	156000	120000	103000	138000
Q0DG05	Photosystem I reaction center subunit VI chloroplastic OS=Oryza sativa subsp. japonica OX=39947 GN=PSAH PE=2 SV=1	5	5		160000	119000	153000	393000	76000	246000
Q69LC0	Os07g0171100 protein OS=Oryza sativa subsp. japonica OX=39947 GN=Os07g0171100 PE=2 SV=1	18	18	Oxidation (M)	135000	154000	153000	82700	43900	73200
Q0IWS0	Os10g0492300 protein OS=Oryza sativa subsp. japonica OX=39947 GN=Os10g0492300 PE=4 SV=1	26	25	Carbamidomethylation; Oxidation (M)	137000	224000	150000	200000	186000	210000
Q2QWN3	Os12g0189400 protein OS=Oryza sativa subsp. japonica OX=39947 GN=LOC_Os12g08770 PE=2 SV=1	7	7	Carbamidomethylation	198000	294000	143000	109000	67600	181000
P0C355	Photosystem I P700 chlorophyll a apoprotein A1 OS=Oryza sativa subsp. japonica OX=39947 GN=psaA PE=3 SV=1	20	20	Carbamidomethylation; NBF	104000	225000	141000	422000	437000	398000
Q65XA0	Probable glutathione S-transferase DHAR1 cytosolic OS=Oryza sativa subsp. japonica OX=39947 GN=DHAR1 PE=1 SV=1	11	11	Carbamidomethylation	136000	179000	136000	126000	153000	176000
Q6ZG90	ATP synthase OS=Oryza sativa subsp. japonica OX=39947 GN=Os02g0131300 PE=2 SV=1	17	17	Carbamidomethylation; Oxidation (M)	128000	133000	133000	61600	24300	43100
Q0DJB9	Os05g0303000 protein (Fragment) OS=Oryza sativa subsp. japonica OX=39947 GN=Os05g0303000 PE=4 SV=1	21	18	Oxidation (M)	119000	160000	131000	111000	87700	119000
Q10CE4	Peroxisomal (S)-2-hydroxy-acid oxidase GLO1 OS=Oryza sativa subsp. japonica OX=39947 GN=GLO1 PE=1 SV=1	24	18	Carbamidomethylation; Oxidation (M)	106000	181000	129000	326000	212000	292000
Q2QM23	Methyl-CpG binding domain containing protein expressed OS=Oryza sativa subsp. japonica OX=39947 GN=LOC_Os12g42550 PE=2 SV=1	17	17	Oxidation (M)	125000	119000	126000	37000	5290	18700
Q6YW78	Peptidylprolyl isomerase OS=Oryza sativa subsp. japonica OX=39947 GN=Os08g0382400 PE=2 SV=1	18	18	Carbamidomethylation; Oxidation (M)	133000	123000	123000	75600	65900	81600
Q6ER49	Peroxidase OS=Oryza sativa subsp. japonica OX=39947 GN=prx29 PE=2 SV=1	9	9	Carbamidomethylation; Oxidation (M)	143000	126000	122000	28900	13900	24500
Q5Z974	ATP-dependent zinc metalloprotease FTSH 1 chloroplastic OS=Oryza sativa subsp. japonica OX=39947 GN=FTSH1 PE=2 SV=1	26	26	Carbamidomethylation; Oxidation (M)	121000	176000	120000	217000	195000	254000
Q948T6	Lactoylglutathione lyase OS=Oryza sativa subsp. japonica OX=39947 GN=GLYI-11 PE=1 SV=2	16	15	Carbamidomethylation; Oxidation (M)	98300	123000	120000	223000	74800	146000
Q69SV0	Probable L-ascorbate peroxidase 8 chloroplastic OS=Oryza sativa subsp. japonica OX=39947 GN=APX8 PE=1 SV=2	20	14	Carbamidomethylation; Oxidation (M)	127000	114000	117000	40700	38200	49000
Q6ZFI6	Alanine--glyoxylate transaminase OS=Oryza sativa subsp. japonica OX=39947 GN=Os08g0502700 PE=2 SV=1	18	18	Carbamidomethylation; Oxidation (M); Ubiquitin	126000	105000	114000	171000	147000	137000
Q69UU3	Os07g0108300 protein OS=Oryza sativa subsp. japonica OX=39947 GN=Os07g0108300 PE=2 SV=1	23	23	Carbamidomethylation; Oxidation (M)	107000	134000	111000	192000	133000	178000
Q8GTK8	Os07g0212200 protein OS=Oryza sativa subsp. japonica OX=39947 GN=Os07g0212200 PE=4 SV=2	16	16	Carbamidomethylation; Oxidation (M)	115000	99700	110000	126000	104000	114000
P25776	Oryzain alpha chain OS=Oryza sativa subsp. japonica OX=39947 GN=Os04g0650000 PE=1 SV=2	6	6	Carbamidomethylation	114000	101000	110000	63900	50700	82200
Q7EYM8	Os08g0379400 protein OS=Oryza sativa subsp. japonica OX=39947 GN=Os08g0379400 PE=2 SV=1	17	17		112000	150000	110000	151000	94800	155000
Q8H8D8	Glutathione transferase OS=Oryza sativa subsp. japonica OX=39947 GN=LOC_Os03g04240 PE=2 SV=1	14	14	Carbamidomethylation; Oxidation (M)	102000	141000	110000	78300	62700	75200
Q2R1S1	Harpin binding protein 1 putative expressed OS=Oryza sativa subsp. japonica OX=39947 GN=LOC_Os11g38260 PE=2 SV=1	13	13		119000	32000	108000	76100	84800	122000
A3BLC3	Ribosome-recycling factor chloroplastic OS=Oryza sativa subsp. japonica OX=39947 GN=Os07g0570700 PE=2 SV=2	9	9	Oxidation (M)	106000	106000	107000	53900	9420	30100
Q7XPR2	Aminomethyltransferase OS=Oryza sativa subsp. japonica OX=39947 GN=Os04g0623800 PE=3 SV=2	24	24	Carbamidomethylation; Oxidation (M)	104000	160000	106000	211000	190000	260000
Q84Z04	Os07g0124600 protein OS=Oryza sativa subsp. japonica OX=39947 GN=Os07g0124600 PE=4 SV=1	1	1		92	141	106000	42.7	193	192
Q6ZEZ2	Ribose-5-phosphate isomerase OS=Oryza sativa subsp. japonica OX=39947 GN=Os07g0176900 PE=2 SV=1	14	14	Carbamidomethylation; Oxidation (M)	103000	142000	105000	96800	90400	149000
Q2QU06	60 kDa chaperonin alpha subunit OS=Oryza sativa subsp. japonica OX=39947 GN=LOC_Os12g17910 PE=2 SV=1	32	26	Oxidation (M)	102000	110000	104000	127000	83500	123000
Q9LWT6	Os06g0114000 protein OS=Oryza sativa subsp. japonica OX=39947 GN=Os06g0114000 PE=2 SV=1	38	30	Carbamidomethylation; Oxidation (M); NBF	104000	149000	100000	127000	202000	202000
Q8S3Q3	Glucose-6-phosphate 1-epimerase OS=Oryza sativa subsp. japonica OX=39947 GN=24K23.3 PE=2 SV=1	4	4	Oxidation (M)	93100	66200	99100	99000	5980	34400
Q06967	14-3-3-like protein GF14-F OS=Oryza sativa subsp. japonica OX=39947 GN=GF14F PE=1 SV=2	24	15	Carbamidomethylation; Oxidation (M); NBF	90000	121000	95400	81600	79200	99700
Q6KAJ2	Aspartate aminotransferase OS=Oryza sativa subsp. japonica OX=39947 GN=Os02g0797500 PE=2 SV=1	23	23	Carbamidomethylation; Oxidation (M)	93200	107000	95200	117000	56700	90200
Q7XZW5	Malate dehydrogenase OS=Oryza sativa subsp. japonica OX=39947 GN=LOC_Os03g56280 PE=2 SV=1	11	11	Carbamidomethylation; Oxidation (M)	82800	98700	94800	149000	60500	78100
Q6YU90	Os02g0101500 protein OS=Oryza sativa subsp. japonica OX=39947 GN=Os02g0101500 PE=2 SV=1	21	21	Carbamidomethylation; Oxidation (M)	103000	105000	94600	163000	146000	155000
Q7XCK0	Glutathione S-transferase OS=Oryza sativa subsp. japonica OX=39947 GN=GST PE=2 SV=1	10	9	Oxidation (M)	96700	101000	94100	45200	19100	30500
Q69K00	Os09g0535000 protein OS=Oryza sativa subsp. japonica OX=39947 GN=Os09g0535000 PE=3 SV=1	18	17	Carbamidomethylation	85200	111000	93100	94100	87100	102000
A0A0P0XNM8	PSI-G (Fragment) OS=Oryza sativa subsp. japonica OX=39947 GN=Os09g0481200 PE=3 SV=1	4	4	Ubiquitin	69100	111000	91500	105000	56300	96300
Q10N21	L-ascorbate peroxidase 1 cytosolic OS=Oryza sativa subsp. japonica OX=39947 GN=APX1 PE=1 SV=1	12	10	Oxidation (M)	96900	119000	86700	63900	64000	78000
Q9FE01	L-ascorbate peroxidase 2 cytosolic OS=Oryza sativa subsp. japonica OX=39947 GN=APX2 PE=1 SV=1	12	9	Oxidation (M)	95100	110000	85000	91000	143000	149000
Q93W07	Vacuolar proton pump subunit B OS=Oryza sativa subsp. japonica OX=39947 GN=V-ATPase B PE=2 SV=1	25	25	Carbamidomethylation; Oxidation (M)	89200	108000	84800	134000	66800	118000
Q6YT73	Peroxisomal (S)-2-hydroxy-acid oxidase GLO5 OS=Oryza sativa subsp. japonica OX=39947 GN=GLO5 PE=2 SV=1	24	18	Carbamidomethylation; Oxidation (M)	71400	115000	83800	165000	80800	138000
Q0J8A4	Glyceraldehyde-3-phosphate dehydrogenase 1 cytosolic OS=Oryza sativa subsp. japonica OX=39947 GN=GAPC1 PE=1 SV=1	23	14	Carbamidomethylation; Oxidation (M)	80200	66400	83500	170000	78300	106000
Q7XZY1	Putative germin-like protein 3-2 OS=Oryza sativa subsp. japonica OX=39947 GN=Os03g0651800 PE=3 SV=1	7	5	Oxidation (M)	87400	109000	83300	69100	50600	64700
Q9FR35	Peroxiredoxin-2C OS=Oryza sativa subsp. japonica OX=39947 GN=PRXIIC PE=1 SV=1	10	10	Carbamidomethylation; Oxidation (M)	87400	89700	82700	108000	32800	70800
P48494	Triosephosphate isomerase cytosolic OS=Oryza sativa subsp. japonica OX=39947 GN=TPI PE=1 SV=3	18	17	Carbamidomethylation; Oxidation (M)	81700	107000	82000	121000	156000	145000
P0C2Z0	ATP synthase subunit b chloroplastic OS=Oryza sativa subsp. japonica OX=39947 GN=atpF PE=3 SV=1	12	12	Carbamidomethylation; Oxidation (M)	70200	113000	80300	111000	97300	96000
P42211	Aspartic proteinase OS=Oryza sativa subsp. japonica OX=39947 GN=RAP PE=2 SV=2	12	12	Carbamidomethylation; Oxidation (M)	84700	88700	76400	103000	41700	85400
Q0JAF4	Os04g0602100 protein OS=Oryza sativa subsp. japonica OX=39947 GN=Os04g0602100 PE=2 SV=1	13	13	Carbamidomethylation; Oxidation (M)	76100	103000	76300	81200	46600	42700
Q2R3E0	Alpha-mannosidase OS=Oryza sativa subsp. japonica OX=39947 GN=LOC_Os11g32260 PE=2 SV=1	28	28	Carbamidomethylation; Oxidation (M)	73200	121000	76300	94600	150000	178000
Q7XDC8	Malate dehydrogenase cytoplasmic OS=Oryza sativa subsp. japonica OX=39947 GN=Os10g0478200 PE=1 SV=3	14	14	Carbamidomethylation; Oxidation (M)	65300	106000	75900	113000	149000	157000
Q0IMW8	Os12g0534000 protein (Fragment) OS=Oryza sativa subsp. japonica OX=39947 GN=Os12g0534000 PE=4 SV=1	1	1		75.7	72.8	75600	669	488	227
Q5TKJ2	Os05g0429400 protein OS=Oryza sativa subsp. japonica OX=39947 GN=Os05g0429400 PE=3 SV=1	26	22	Oxidation (M)	77600	86500	74900	34700	34000	38600
Q6H4L2	Elongation factor 2 OS=Oryza sativa subsp. japonica OX=39947 GN=Os02g0519900 PE=2 SV=1	35	35	Carbamidomethylation; Oxidation (M)	64000	78900	74800	193000	194000	176000
Q93X08	UTP--glucose-1-phosphate uridylyltransferase OS=Oryza sativa subsp. japonica OX=39947 GN=UGP PE=2 SV=1	26	26	Oxidation (M)	66000	91400	73500	150000	59200	104000
Q6Z7B0	Heat shock 70 kDa protein BIP1 OS=Oryza sativa subsp. japonica OX=39947 GN=BIP1 PE=1 SV=1	27	22	Carbamidomethylation; Oxidation (M)	73400	78800	71400	76800	42800	60100
Q6ZKC0	14-3-3-like protein GF14-C OS=Oryza sativa subsp. japonica OX=39947 GN=GF14C PE=1 SV=1	20	11	Carbamidomethylation; Oxidation (M)	66900	86600	71400	68800	51200	68100
P93407	Superoxide dismutase [Cu-Zn] chloroplastic OS=Oryza sativa subsp. japonica OX=39947 GN=SODCP PE=1 SV=1	5	5	Carbamidomethylation	85900	72200	70800	8290	8320	15100
Q9AUQ4	Phosphoglucomutase (alpha-D-glucose-1 6-bisphosphate-dependent) OS=Oryza sativa subsp. japonica OX=39947 GN=LOC_Os03g50480 PE=2 SV=1	24	24	Carbamidomethylation; Oxidation (M)	63700	84500	69300	109000	92900	111000
Q6K439	Probable plastid-lipid-associated protein 2 chloroplastic OS=Oryza sativa subsp. japonica OX=39947 GN=PAP2 PE=2 SV=1	15	15	Carbamidomethylation	61300	79600	68500	108000	40400	76200
Q7XV86	Calnexin OS=Oryza sativa subsp. japonica OX=39947 GN=Os04g0402100 PE=2 SV=1	18	18	Oxidation (M)	70100	79800	68400	54100	41400	67400
Q6ATY4	UPF0603 protein Os05g0401100 chloroplastic OS=Oryza sativa subsp. japonica OX=39947 GN=Os05g0401100 PE=3 SV=1	8	8		60300	78400	68300	80800	14000	46200
Q6Z6B5	Os02g0328300 protein OS=Oryza sativa subsp. japonica OX=39947 GN=Os02g0328300 PE=2 SV=1	9	9	Oxidation (M)	64600	51900	68200	55100	13800	27200
P12330	Chlorophyll a-b binding protein 1 chloroplastic OS=Oryza sativa subsp. japonica OX=39947 GN=CAB1R PE=2 SV=2	10	2	Carbamidomethylation; Oxidation (M); NBF	78500	118	68100	51500	4010	4560
Q2QVG9	Chaperone protein ClpC2 chloroplastic OS=Oryza sativa subsp. japonica OX=39947 GN=CLPC2 PE=2 SV=2	51	19	Carbamidomethylation; Oxidation (M)	61100	94400	67900	101000	117000	133000
A0A0N7KGD8	Os02g0830100 protein OS=Oryza sativa subsp. japonica OX=39947 GN=Os02g0830100 PE=3 SV=1	26	26	Oxidation (M)	44600	47000	67300	61700	81100	78500
P29545	Elongation factor 1-beta OS=Oryza sativa subsp. japonica OX=39947 GN=Os07g0662500 PE=1 SV=3	12	11	Oxidation (M)	64300	92200	66700	66700	84600	92000
P0C361	Photosystem I iron-sulfur center OS=Oryza sativa subsp. japonica OX=39947 GN=psaC PE=3 SV=1	6	5	Carbamidomethylation; Oxidation (M)	101000	179000	66100	91500	61100	131000
Q7X6F6	Os04g0640700 protein OS=Oryza sativa subsp. japonica OX=39947 GN=Os04g0640700 PE=3 SV=2	22	22	Carbamidomethylation; Oxidation (M)	70000	96100	66100	53600	45800	63300
Q6AVA8	Pyruvate phosphate dikinase 1 chloroplastic OS=Oryza sativa subsp. japonica OX=39947 GN=PPDK1 PE=1 SV=1	33	24	Carbamidomethylation; Oxidation (M)	66400	104000	65900	79000	71800	88000
Q2RBN7	Clathrin heavy chain 1 OS=Oryza sativa subsp. japonica OX=39947 GN=Os11g0104900 PE=3 SV=1	55	55	Carbamidomethylation; Oxidation (M)	56000	73700	64300	133000	107000	129000
Q0JGY3	Os01g0896500 protein OS=Oryza sativa subsp. japonica OX=39947 GN=Os01g0896500 PE=4 SV=1	21	21		60300	109000	64000	72800	108000	102000
Q10M12	Ricin B-like lectin R40C1 OS=Oryza sativa subsp. japonica OX=39947 GN=R40C1 PE=1 SV=1	12	10	Carbamidomethylation; Oxidation (M)	71500	25400	63900	37900	41000	63400
Q5WMX0	DIP3 OS=Oryza sativa subsp. japonica OX=39947 GN=dip3 PE=2 SV=1	10	10	Carbamidomethylation; Oxidation (M)	51400	69200	62500	136000	68500	141000
Q5QMK7	Phosphoglycerate mutase (2 3-diphosphoglycerate-independent) OS=Oryza sativa subsp. japonica OX=39947 GN=Os01g0817700 PE=2 SV=1	17	12	Oxidation (M)	45200	54700	62500	40000	25100	35400
B9FCM4	Os04g0626400 protein OS=Oryza sativa subsp. japonica OX=39947 GN=Os04g0626400 PE=3 SV=1	13	13	Carbamidomethylation; Oxidation (M)	69100	88600	62000	51400	39400	71800
A0A0P0X1D1	Photosystem II stability/assembly factor OS=Oryza sativa subsp. japonica OX=39947 GN=Os06g0729650 PE=3 SV=1	16	16	Oxidation (M)	53700	87400	61700	161000	145000	181000
Q0JHF8	Fructose-1 6-bisphosphatase cytosolic OS=Oryza sativa subsp. japonica OX=39947 GN=CFBP1 PE=1 SV=2	17	17	Carbamidomethylation; Oxidation (M)	70500	101000	61500	115000	162000	151000
Q5Z9N8	90 kDa heat shock protein OS=Oryza sativa subsp. japonica OX=39947 GN=Os06g0716700 PE=2 SV=1	39	39	Carbamidomethylation; Oxidation (M)	66800	78200	60800	90500	64700	79700
Q10S34	Aconitate hydratase OS=Oryza sativa subsp. japonica OX=39947 GN=LOC_Os03g04410 PE=3 SV=1	25	22	Carbamidomethylation; Oxidation (M)	58700	46600	60600	74500	35700	48500
Q0DEF1	Os06g0157000 protein OS=Oryza sativa subsp. japonica OX=39947 GN=KMK0024M20.13 PE=3 SV=1	6	6	Carbamidomethylation; Oxidation (M)	79700	72400	60200	62700	37600	59100
Q2QP54	Polyprotein of EF-Ts chloroplastic OS=Oryza sativa subsp. japonica OX=39947 GN=PETs PE=2 SV=1	33	21	Carbamidomethylation; Oxidation (M); Ubiquitin	59500	70500	59900	44900	35800	38800
A0A0P0Y1Y5	Adenosylhomocysteinase (Fragment) OS=Oryza sativa subsp. japonica OX=39947 GN=Os11g0455500 PE=3 SV=1	20	20	Carbamidomethylation; Oxidation (M)	57700	78300	59100	108000	185000	153000
Q6ZJJ1	Probable L-ascorbate peroxidase 4 peroxisomal OS=Oryza sativa subsp. japonica OX=39947 GN=APX4 PE=2 SV=1	20	18	Oxidation (M)	55600	62800	56900	56100	45800	46200
Q7XPY2	Plasma membrane ATPase OS=Oryza sativa subsp. japonica OX=39947 GN=Os04g0656100 PE=2 SV=1	36	23	Carbamidomethylation; Oxidation (M)	49100	69900	55300	65900	89000	72000
Q0E4K1	Catalase isozyme A OS=Oryza sativa subsp. japonica OX=39947 GN=CATA PE=1 SV=1	21	9	Carbamidomethylation; Oxidation (M)	47400	87400	55200	36800	84500	70800
P12331	Chlorophyll a-b binding protein 2 chloroplastic OS=Oryza sativa subsp. japonica OX=39947 GN=CAB2R PE=2 SV=2	10	2	Carbamidomethylation; Oxidation (M); NBF	101000	158	55100	33000	2500	1470
Q6ZDP0	Os07g0196200 protein OS=Oryza sativa subsp. japonica OX=39947 GN=Os07g0196200 PE=4 SV=1	8	8	Oxidation (M)	50000	59200	54700	20000	15200	21900
A0A0P0XZP3	Protein disulfide-isomerase (Fragment) OS=Oryza sativa subsp. japonica OX=39947 GN=Os11g0199200 PE=3 SV=1	20	20	Ubiquitin	43000	50000	54700	46900	41700	42100
Q0DSD6	Os03g0315800 protein (Fragment) OS=Oryza sativa subsp. japonica OX=39947 GN=Os03g0315800 PE=4 SV=1	15	15	Carbamidomethylation; Oxidation (M)	62300	60200	54600	67900	57800	68300
Q2QND6	Os12g0569500 protein OS=Oryza sativa subsp. japonica OX=39947 GN=LOC_Os12g38170 PE=4 SV=1	5	5	Carbamidomethylation	67600	80800	54500	65300	42200	87600
Q8S0J7	Probable membrane-associated 30 kDa protein chloroplastic OS=Oryza sativa subsp. japonica OX=39947 GN=Os01g0895100 PE=1 SV=1	8	8	Oxidation (M)	56200	65500	54400	28300	17300	27600
Q6YZE2	Glutamate-1-semialdehyde 2 1-aminomutase chloroplastic OS=Oryza sativa subsp. japonica OX=39947 GN=GSA PE=2 SV=1	13	13	Carbamidomethylation; Oxidation (M)	58000	65800	54000	57900	45400	65600
Q10LV7	Os03g0333400 protein OS=Oryza sativa subsp. japonica OX=39947 GN=LOC_Os03g21560 PE=2 SV=1	3	3	Oxidation (M)	48100	56100	53800	61400	19900	38900
Q2R0I1	Dirigent protein OS=Oryza sativa subsp. japonica OX=39947 GN=LOC_Os11g42500 PE=3 SV=1	3	3	Oxidation (M)	43900	82000	52300	93400	41200	99500
P14656	Glutamine synthetase cytosolic isozyme 1-1 OS=Oryza sativa subsp. japonica OX=39947 GN=GLN1-1 PE=1 SV=1	12	10	Oxidation (M)	44800	59300	51900	65700	43700	46600
Q5VPR6	Os06g0118700 protein OS=Oryza sativa subsp. japonica OX=39947 GN=Os06g0118700 PE=2 SV=1	13	12	Carbamidomethylation; Oxidation (M)	48400	78900	51800	94800	43400	56400
Q9FRX7	Aldehyde dehydrogenase ALDH2b OS=Oryza sativa subsp. japonica OX=39947 GN=Aldh2b PE=2 SV=1	19	18	Carbamidomethylation; Oxidation (M)	41600	58300	50600	80400	74800	75200
Q2QSR5	PSI subunit V OS=Oryza sativa subsp. japonica OX=39947 GN=LOC_Os12g23200 PE=2 SV=1	4	4		41900	36600	50500	96100	44400	40700
Q0IMS5	Nucleoside diphosphate kinase OS=Oryza sativa subsp. japonica OX=39947 GN=LOC_Os12g36194 PE=2 SV=1	6	6		46300	45600	50400	46800	16400	29300
Q7XC09	Chloroplast chaperonin 10 putative expressed OS=Oryza sativa subsp. japonica OX=39947 GN=LOC_Os10g41710 PE=3 SV=1	4	4	Oxidation (M)	37000	59500	50200	34800	4730	39300
Q9SLY8	Calreticulin OS=Oryza sativa subsp. japonica OX=39947 GN=CRO1 PE=1 SV=2	21	20	Carbamidomethylation; Oxidation (M)	47400	56900	50100	31600	20600	38800
Q2QM69	2-methyl-6-phytyl-1 4-hydroquinone methyltransferase 2 chloroplastic OS=Oryza sativa subsp. japonica OX=39947 GN=Os12g0615400 PE=2 SV=2	18	18	Carbamidomethylation; Oxidation (M)	49600	86500	49900	104000	71600	122000
Q0D840	Thioredoxin H1 OS=Oryza sativa subsp. japonica OX=39947 GN=TRXH PE=1 SV=1	8	8	Oxidation (M)	51400	53400	49500	73200	31400	55600
Q5Z858	Os06g0699500 protein OS=Oryza sativa subsp. japonica OX=39947 GN=Os06g0699500 PE=2 SV=1	2	2		36600	6200	49200	10500	3640	8150
Q0J0H6	Os09g0509000 protein OS=Oryza sativa subsp. japonica OX=39947 GN=Os09g0509000 PE=2 SV=1	5	1		52100	43200	48900	50800	18300	37000
P14717	Phenylalanine ammonia-lyase OS=Oryza sativa subsp. japonica OX=39947 GN=PAL PE=1 SV=2	25	19	Carbamidomethylation; Oxidation (M)	45500	56700	48900	35800	52500	39500
Q7FAH2	Glyceraldehyde-3-phosphate dehydrogenase 2 cytosolic OS=Oryza sativa subsp. japonica OX=39947 GN=GAPC2 PE=1 SV=1	21	8	Carbamidomethylation; Oxidation (M)	48400	54500	48500	84500	9380	30300
Q42971	Enolase OS=Oryza sativa subsp. japonica OX=39947 GN=ENO1 PE=1 SV=2	22	9	Carbamidomethylation; Oxidation (M)	52800	63300	46300	76400	53600	77200
P15280	Glucose-1-phosphate adenylyltransferase small subunit 2 chloroplastic/amyloplastic/cytosolic OS=Oryza sativa subsp. japonica OX=39947 GN=AGPS2 PE=1 SV=4	20	20	Carbamidomethylation; Oxidation (M)	41400	48500	46300	63500	67400	80100
Q8L5K0	Ferritin OS=Oryza sativa subsp. japonica OX=39947 GN=Fer2 PE=2 SV=1	11	5	Oxidation (M)	42400	35000	45900	29100	4390	7850
Q84PB5	PSI-K OS=Oryza sativa subsp. japonica OX=39947 GN=Os07g0148900 PE=2 SV=1	3	3	Carbamidomethylation; Oxidation (M)	40600	58500	45700	68600	3820	11900
A0A0N7KG12	Os02g0729400 protein (Fragment) OS=Oryza sativa subsp. japonica OX=39947 GN=Os02g0729400 PE=4 SV=1	17	17	Carbamidomethylation; Oxidation (M)	56200	59500	45000	68800	49100	57900
A2ZTZ7	Os01g0531500 protein OS=Oryza sativa subsp. japonica OX=39947 GN=Os01g0531500 PE=4 SV=1	8	8	Oxidation (M)	47100	31000	45000	25500	15000	20800
P0C2Z3	ATP synthase epsilon chain chloroplastic OS=Oryza sativa subsp. japonica OX=39947 GN=atpE PE=3 SV=1	8	8	Carbamidomethylation; Oxidation (M)	43000	38400	44800	85600	14000	34100
Q6K669	Leucine aminopeptidase 2 chloroplastic OS=Oryza sativa subsp. japonica OX=39947 GN=Os02g0794700 PE=2 SV=1	25	25	Carbamidomethylation; Oxidation (M)	39800	76700	44800	137000	151000	163000
Q10I42	HAD-superfamily hydrolase subfamily IA variant 3 containing protein expressed OS=Oryza sativa subsp. japonica OX=39947 GN=LOC_Os03g36750 PE=4 SV=1	12	12	Carbamidomethylation; Oxidation (M)	39800	52400	44700	38000	13200	21900
Q10RP0	Cell division cycle protein 48 putative expressed OS=Oryza sativa subsp. japonica OX=39947 GN=LOC_Os03g05730 PE=2 SV=1	37	32	Carbamidomethylation; Oxidation (M); Ubiquitin	38200	47300	44200	59400	49900	67600
Q08480	Adenylate kinase 4 OS=Oryza sativa subsp. japonica OX=39947 GN=ADK-B PE=2 SV=1	7	5	Oxidation (M)	41600	48100	44100	29400	13000	22600
Q9ARP1	Os01g0144100 protein OS=Oryza sativa subsp. japonica OX=39947 GN=Os01g0144100 PE=2 SV=1	8	8		45100	31200	43100	33200	9540	15100
A0A0P0VVQ8	Os03g0264075 protein OS=Oryza sativa subsp. japonica OX=39947 GN=Os03g0264075 PE=4 SV=1	1	1		46100	43500	42000	8310	24800	15900
Q6ZD89	Flavone 3'-O-methyltransferase 1 OS=Oryza sativa subsp. japonica OX=39947 GN=COMT PE=1 SV=1	13	13	Carbamidomethylation; Oxidation (M)	47100	67500	41900	59000	43000	22700
Q6Z6S1	Apoptosis inhibitor 5-like protein API5 OS=Oryza sativa subsp. japonica OX=39947 GN=API5 PE=1 SV=1	8	8		45100	12400	41800	39700	6160	4750
Q8S718	Glutathione S-transferase GSTU6 putative expressed OS=Oryza sativa subsp. japonica OX=39947 GN=LOC_Os10g38700 PE=2 SV=1	13	11	Oxidation (M)	38000	44700	41800	63800	24800	38400
Q53N80	Os11g0242400 protein OS=Oryza sativa subsp. japonica OX=39947 GN=LOC_Os11g13850 PE=2 SV=1	10	10	Carbamidomethylation; Oxidation (M)	41400	54400	41400	49800	34500	50700
Q6K4P1	Eukaryotic translation initiation factor 3 subunit G OS=Oryza sativa subsp. japonica OX=39947 GN=Os02g0788400 PE=2 SV=1	7	7	Oxidation (M)	30700	13200	41200	31600	19900	20500
Q6ZL95	Chlorophyll a-b binding protein chloroplastic OS=Oryza sativa subsp. japonica OX=39947 GN=Os07g0577600 PE=2 SV=1	5	5	Carbamidomethylation; Oxidation (M)	34900	34100	41000	57600	51600	61800
Q651T8	V-ATPase 69 kDa subunit OS=Oryza sativa subsp. japonica OX=39947 GN=Os06g0662000 PE=3 SV=1	31	15	Carbamidomethylation; Oxidation (M)	40000	48200	40400	72000	41500	51100
Q654S1	Peroxidase OS=Oryza sativa subsp. japonica OX=39947 GN=Os01g0326000 PE=2 SV=1	15	12	Carbamidomethylation; Oxidation (M)	46900	46200	40000	27400	12900	14900
Q7XPL2	Oxygen-dependent coproporphyrinogen-III oxidase chloroplastic OS=Oryza sativa subsp. japonica OX=39947 GN=CPX PE=2 SV=2	14	14	Carbamidomethylation; Oxidation (M)	37100	51200	40000	37400	27400	36700
Q8H4B9	Os07g0516200 protein OS=Oryza sativa subsp. japonica OX=39947 GN=Os07g0516200 PE=2 SV=1	8	8	Oxidation (M)	47000	49000	39900	34400	33700	42700
Q9LD82	Os01g0210500 protein OS=Oryza sativa subsp. japonica OX=39947 GN=Os01g0210500 PE=2 SV=1	11	11	Carbamidomethylation; Oxidation (M)	42200	61200	39900	26800	40200	89500
Q6AVT2	Glucose-1-phosphate adenylyltransferase large subunit 1 chloroplastic/amyloplastic OS=Oryza sativa subsp. japonica OX=39947 GN=AGPL1 PE=1 SV=1	24	24	Carbamidomethylation; Oxidation (M)	37000	47800	39900	51200	48200	67100
Q0J9L5	Os04g0644400 protein (Fragment) OS=Oryza sativa subsp. japonica OX=39947 GN=Os04g0644400 PE=4 SV=2	3	3	Carbamidomethylation	38000	69500	39500	41800	15700	24700
Q75H72	Os03g0611200 protein OS=Oryza sativa subsp. japonica OX=39947 GN=LOC_Os03g41510 PE=4 SV=1	13	13	Oxidation (M)	35100	45800	39100	29100	38700	33900
Q8W317	NADH-ubiquinone oxidoreductase 75 kDa subunit mitochondrial putative expressed OS=Oryza sativa subsp. japonica OX=39947 GN=LOC_Os03g50540 PE=2 SV=1	18	18	Carbamidomethylation; Oxidation (M)	38000	43900	39000	47500	28000	36100
Q6Z4E4	Methylmalonate-semialdehyde dehydrogenase (CoA acylating) OS=Oryza sativa subsp. japonica OX=39947 GN=Os07g0188800 PE=2 SV=1	12	12	Oxidation (M)	35200	42700	38700	47500	55100	53400
Q67TS4	Glycosyltransferase OS=Oryza sativa subsp. japonica OX=39947 GN=Os02g0206100 PE=2 SV=1	2	2	Oxidation (M)	41200	49600	38300	26800	39500	39700
Q0IZR7	Os09g0553900 protein OS=Oryza sativa subsp. japonica OX=39947 GN=Os09g0553900 PE=2 SV=1	17	17	Oxidation (M)	34300	47400	38100	30600	28600	34800
Q0DHB7	Expansin-A4 OS=Oryza sativa subsp. japonica OX=39947 GN=EXPA4 PE=2 SV=1	1	1		38900	9590	38000	34300	0	71
Q94J17	Os01g0749200 protein OS=Oryza sativa subsp. japonica OX=39947 GN=Os01g0749200 PE=2 SV=1	8	8	Oxidation (M)	36900	3600	38000	6700	8690	5200
Q8H3Q7	Xylose isomerase OS=Oryza sativa subsp. japonica OX=39947 GN=Os07g0669100 PE=2 SV=2	23	23	Carbamidomethylation; Oxidation (M)	34500	34400	37900	46100	31800	40600
Q6EUK5	Os02g0234500 protein OS=Oryza sativa subsp. japonica OX=39947 GN=Os02g0234500 PE=2 SV=1	18	18	Oxidation (M)	34600	50200	37700	49900	43100	54900
Q8S1N3	Os01g0868900 protein OS=Oryza sativa subsp. japonica OX=39947 GN=Os01g0868900 PE=3 SV=1	13	12	Oxidation (M)	35500	59800	37100	38400	64500	52700
Q6H6L8	Os02g0662100 protein OS=Oryza sativa subsp. japonica OX=39947 GN=Os02g0662100 PE=2 SV=1	2	1	Carbamidomethylation	18400	45700	36900	21000	14200	19300
Q6Z728	Os02g0122500 protein OS=Oryza sativa subsp. japonica OX=39947 GN=Os02g0122500 PE=4 SV=1	5	5		40500	28500	36600	16600	64600	29900
Q6H443	Os09g0279500 protein OS=Oryza sativa subsp. japonica OX=39947 GN=Os09g0279500 PE=2 SV=1	8	8	Oxidation (M)	38700	41400	36500	32800	13800	33900
Q53RM0	Magnesium-chelatase subunit ChlI chloroplastic OS=Oryza sativa subsp. japonica OX=39947 GN=CHLI PE=1 SV=1	13	13	Carbamidomethylation; Oxidation (M)	38600	47100	36300	22800	27200	25800
Q6H6C7	Phosphoglycerate kinase OS=Oryza sativa subsp. japonica OX=39947 GN=Os02g0169300 PE=2 SV=1	20	11	Carbamidomethylation; Oxidation (M)	29600	46900	36100	69200	25000	44400
Q84TA3	Leucine aminopeptidase OS=Oryza sativa subsp. japonica OX=39947 GN=LKHA4 PE=2 SV=1	12	12	Oxidation (M)	30300	20300	35800	11400	107000	85400
P31924	Sucrose synthase 1 OS=Oryza sativa subsp. japonica OX=39947 GN=SUS1 PE=1 SV=1	21	15	Carbamidomethylation; Oxidation (M)	30100	41200	35700	21600	19200	21200
Q8H4V1	Phosphoenolpyruvate carboxylase OS=Oryza sativa subsp. japonica OX=39947 GN=Os08g0366000 PE=2 SV=1	47	20	Carbamidomethylation; Oxidation (M)	27200	44200	35600	60700	78600	70300
Q5QLG3	Os01g0682500 protein OS=Oryza sativa subsp. japonica OX=39947 GN=Os01g0682500 PE=2 SV=1	14	14	Carbamidomethylation; Oxidation (M)	36100	47200	35500	47100	43600	43800
P35681	Translationally-controlled tumor protein homolog OS=Oryza sativa subsp. japonica OX=39947 GN=TCTP PE=1 SV=1	10	10	Oxidation (M)	35500	20600	35500	29400	13300	18000
Q0E446	Os02g0137200 protein (Fragment) OS=Oryza sativa subsp. japonica OX=39947 GN=Os02g0137200 PE=3 SV=1	9	9	Oxidation (M)	27800	54400	35400	48600	67100	74400
Q10Q21	Mitochondrial processing peptidase beta subunit mitochondrial putative expressed OS=Oryza sativa subsp. japonica OX=39947 GN=LOC_Os03g11410 PE=3 SV=1	23	23	Oxidation (M)	27900	46800	35300	51500	90400	71800
A0A0N7KK10	Os05g0110300 protein (Fragment) OS=Oryza sativa subsp. japonica OX=39947 GN=Os05g0110300 PE=4 SV=1	15	14	Carbamidomethylation; Oxidation (M)	29800	37400	35100	39900	31800	38700
Q6Z9G0	Os08g0440800 protein OS=Oryza sativa subsp. japonica OX=39947 GN=Os08g0440800 PE=2 SV=1	19	19	Carbamidomethylation; Oxidation (M)	35800	50300	34800	88900	70500	96000
Q109L0	Os10g0461100 protein OS=Oryza sativa subsp. japonica OX=39947 GN=LOC_Os10g32348 PE=4 SV=1	9	7	Oxidation (M)	37900	39400	34700	41100	18400	42500
Q7F8X9	OSJNBa0014K14.21 protein OS=Oryza sativa subsp. japonica OX=39947 GN=Os04g0505200 PE=2 SV=1	10	10	Carbamidomethylation; Oxidation (M)	37900	35700	34700	20700	11000	15300
Q84PB7	Protein THYLAKOID FORMATION1 chloroplastic OS=Oryza sativa subsp. japonica OX=39947 GN=THF1 PE=2 SV=1	8	8		30000	46100	34700	43000	28500	49200
Q9ZTP5	Ribulose-phosphate 3-epimerase chloroplastic OS=Oryza sativa subsp. japonica OX=39947 GN=RPE PE=1 SV=2	6	6	Carbamidomethylation; Oxidation (M)	29000	32000	34700	39600	5160	10300
P0C540	Actin-7 OS=Oryza sativa subsp. japonica OX=39947 GN=ACT7 PE=3 SV=1	17	7	Oxidation (M)	36200	43800	34500	34500	23900	28200
Q6ASY2	Non-specific lipid transfer protein-like 1 OS=Oryza sativa subsp. japonica OX=39947 GN=LTPL1 PE=1 SV=1	4	4	Carbamidomethylation	71400	65500	34200	18200	6990	10800
A0A0P0V7M3	Malic enzyme (Fragment) OS=Oryza sativa subsp. japonica OX=39947 GN=Os01g0723400 PE=3 SV=1	16	12	Carbamidomethylation; Oxidation (M)	26300	30100	34200	51700	34800	41600
A0A0P0XWA7	Os10g0492000 protein (Fragment) OS=Oryza sativa subsp. japonica OX=39947 GN=Os10g0492000 PE=4 SV=1	28	27	Carbamidomethylation; Oxidation (M)	26800	73000	34000	91900	61600	60200
Q6ZFH9	Glycerophosphodiester phosphodiesterase OS=Oryza sativa subsp. japonica OX=39947 GN=Os08g0503200 PE=2 SV=1	14	14	Carbamidomethylation; Oxidation (M)	30100	40200	33500	32700	17900	22900
Q6H660	Os02g0644100 protein OS=Oryza sativa subsp. japonica OX=39947 GN=Os02g0644100 PE=4 SV=1	17	17	Oxidation (M)	27000	27500	33500	26900	23600	26900
B7EA73	Puromycin-sensitive aminopeptidase OS=Oryza sativa subsp. japonica OX=39947 GN=Os08g0562700 PE=2 SV=1	32	32	Carbamidomethylation; Oxidation (M)	34500	40000	33400	69500	66300	71600
P92683	Cytochrome c oxidase subunit Vb OS=Oryza sativa subsp. japonica OX=39947 GN=coxVb PE=2 SV=1	6	6	Carbamidomethylation; Oxidation (M)	35300	32900	33300	16400	13800	11600
Q2QN86	Expressed protein OS=Oryza sativa subsp. japonica OX=39947 GN=LOC_Os12g38640 PE=2 SV=1	4	4		28500	18700	33300	43000	1620	3930
Q0DZE5	Adenosine kinase (Fragment) OS=Oryza sativa subsp. japonica OX=39947 GN=Os02g0625500 PE=3 SV=1	12	11	Carbamidomethylation; Oxidation (M)	33900	47600	32900	51500	46500	58600
Q6H444	Os09g0279400 protein OS=Oryza sativa subsp. japonica OX=39947 GN=Os09g0279400 PE=2 SV=1	8	8	Carbamidomethylation	29300	40200	32800	46200	20000	29600
Q6K1Q6	Os02g0622300 protein OS=Oryza sativa subsp. japonica OX=39947 GN=OsRPL14 PE=2 SV=1	8	8	Oxidation (M)	27700	32300	32800	52800	11300	17300
P30298	Sucrose synthase 2 OS=Oryza sativa subsp. japonica OX=39947 GN=SUS2 PE=1 SV=2	31	25	Carbamidomethylation; Oxidation (M)	30200	36100	32000	57400	58500	59700
A0A0P0VQ78	Os02g0779200 protein (Fragment) OS=Oryza sativa subsp. japonica OX=39947 GN=Os02g0779200 PE=3 SV=1	10	10	Carbamidomethylation; Oxidation (M)	21100	36000	32000	23000	21600	23500
Q69Y99	Chaperonin OS=Oryza sativa subsp. japonica OX=39947 GN=Os06g0196900 PE=2 SV=1	13	11	Oxidation (M)	28000	31800	31600	43600	31400	38600
Q7F9I1	Chaperone protein ClpC1 chloroplastic OS=Oryza sativa subsp. japonica OX=39947 GN=CLPC1 PE=2 SV=2	47	14	Carbamidomethylation; Oxidation (M)	26200	33500	31300	37500	39400	34700
B7FAE9	Glutathione peroxidase OS=Oryza sativa subsp. japonica OX=39947 GN=Os06g0185900 PE=2 SV=1	8	8	Carbamidomethylation	34300	31900	30800	28400	18900	29400
Q6YY47	Glycerophosphodiester phosphodiesterase OS=Oryza sativa subsp. japonica OX=39947 GN=Os02g0588500 PE=4 SV=1	13	13	Carbamidomethylation; Oxidation (M)	29400	41200	30800	21800	8980	22300
A0A0P0XEB3	Os08g0266300 protein OS=Oryza sativa subsp. japonica OX=39947 GN=Os08g0266300 PE=4 SV=1	7	7	Oxidation (M); Ubiquitin	28600	33200	30400	31200	15600	25200
Q84P96	3-ketoacyl-CoA thiolase-like protein OS=Oryza sativa subsp. japonica OX=39947 GN=Os02g0817700 PE=2 SV=1	14	14	Carbamidomethylation; Oxidation (M)	25300	30400	30400	49800	42800	46300
A0A0P0UZH3	Phospholipase D (Fragment) OS=Oryza sativa subsp. japonica OX=39947 GN=Os01g0172400 PE=3 SV=1	28	21	Carbamidomethylation; Oxidation (M)	30300	45900	30300	84600	75100	84500
Q5N725	Fructose-bisphosphate aldolase 3 cytoplasmic OS=Oryza sativa subsp. japonica OX=39947 GN=FBA3 PE=2 SV=1	21	9	Oxidation (M)	27400	39900	30200	65300	72200	64800
A0A0P0VNF2	Os02g0703800 protein OS=Oryza sativa subsp. japonica OX=39947 GN=Os02g0703800 PE=4 SV=1	1	1	Ubiquitin	26500	53500	30200	41100	99000	291
Q5JMS4	Peroxidase OS=Oryza sativa subsp. japonica OX=39947 GN=Os01g0962700 PE=2 SV=1	10	8	Carbamidomethylation; Oxidation (M); Ubiquitin	35500	43600	30100	24500	11500	20200
Q6Z6L4	Aminopeptidase M1-A OS=Oryza sativa subsp. japonica OX=39947 GN=Os02g0218200 PE=2 SV=1	27	27	Carbamidomethylation; Oxidation (M)	30000	37700	29900	64600	40300	51100
Q60E59	Ribosomal protein OS=Oryza sativa subsp. japonica OX=39947 GN=Os05g0388500 PE=2 SV=1	10	10	Oxidation (M)	30600	34400	29600	32100	19200	28700
Q8GVZ0	Isopentenyl-diphosphate Delta-isomerase OS=Oryza sativa subsp. japonica OX=39947 GN=Os07g0546000 PE=2 SV=1	10	8	Oxidation (M)	28000	30400	29600	31100	19700	27300
A3ANB5	Actin-related protein 7 OS=Oryza sativa subsp. japonica OX=39947 GN=ARP7 PE=2 SV=2	2	2	Oxidation (M)	3450	1010	29600	898	2460	1580
Q10CU4	Glycosyl hydrolase family 3 N terminal domain containing protein expressed OS=Oryza sativa subsp. japonica OX=39947 GN=LOC_Os03g53860 PE=2 SV=1	8	7	Carbamidomethylation; Oxidation (M)	36600	37100	29400	18300	11300	17100
Q5Z790	Os06g0531200 protein OS=Oryza sativa subsp. japonica OX=39947 GN=Os06g0531200 PE=4 SV=1	10	10	Oxidation (M)	25500	33200	29400	47600	21600	35600
Q84M73	Expressed protein OS=Oryza sativa subsp. japonica OX=39947 GN=LOC_Os03g64020 PE=2 SV=1	7	6	Carbamidomethylation; Oxidation (M)	32400	38400	29300	40100	44600	54700
Q8H588	Os07g0173700 protein OS=Oryza sativa subsp. japonica OX=39947 GN=Os07g0173700 PE=3 SV=1	8	8	Oxidation (M)	24900	45800	29200	68300	60900	65400
Q75HE6	Probable methylenetetrahydrofolate reductase OS=Oryza sativa subsp. japonica OX=39947 GN=Os03g0815200 PE=2 SV=1	18	18	Oxidation (M)	31700	38000	29100	34300	42200	43500
Q10A14	Alanine--tRNA ligase OS=Oryza sativa subsp. japonica OX=39947 GN=LOC_Os10g10244 PE=2 SV=1	21	21	Oxidation (M); Ubiquitin	31600	35100	29100	41800	40600	37600
Q5QNA5	Phosphoenolpyruvate carboxylase OS=Oryza sativa subsp. japonica OX=39947 GN=Os01g0208700 PE=2 SV=1	25	18	Oxidation (M)	24300	31100	29000	15800	34300	24000
Q10CU9	Glycosyl hydrolase family 3 N terminal domain containing protein expressed OS=Oryza sativa subsp. japonica OX=39947 GN=LOC_Os03g53800 PE=2 SV=1	11	9	Carbamidomethylation; Oxidation (M)	26800	41700	28800	17700	15200	23000
Q0DY81	Nuclear matrix constituent protein 1a OS=Oryza sativa subsp. japonica OX=39947 GN=NMCP1A PE=2 SV=1	32	32	Oxidation (M)	26500	28500	28600	17500	23800	17500
Q337E7	Os10g0503800 protein OS=Oryza sativa subsp. japonica OX=39947 GN=LOC_Os10g36000 PE=2 SV=2	8	8	Oxidation (M)	31800	22000	28400	10300	6350	7100
Q8W3D9	Protochlorophyllide reductase B chloroplastic OS=Oryza sativa subsp. japonica OX=39947 GN=PORB PE=2 SV=1	14	14	Oxidation (M)	29400	43400	28400	25900	23500	34600
Q40680	Elongation factor 1-delta 1 OS=Oryza sativa subsp. japonica OX=39947 GN=Os07g0614500 PE=2 SV=3	12	9	Oxidation (M)	26600	43100	28200	29800	63800	76700
Q10T66	4a-hydroxytetrahydrobiopterin dehydratase OS=Oryza sativa subsp. japonica OX=39947 GN=LOC_Os03g01030 PE=2 SV=1	5	5	Oxidation (M)	29000	41700	28100	20900	20700	24800
Q0DJT2	Lactoylglutathione lyase (Fragment) OS=Oryza sativa subsp. japonica OX=39947 GN=Os05g0230900 PE=3 SV=1	14	12	Carbamidomethylation; Oxidation (M)	28000	32300	28100	40200	27900	31300
Q6EP22	Os02g0834700 protein OS=Oryza sativa subsp. japonica OX=39947 GN=Os02g0834700 PE=4 SV=1	5	5	Carbamidomethylation	27100	58500	28100	62100	81500	53600
Q6YZK5	Os08g0359000 protein OS=Oryza sativa subsp. japonica OX=39947 GN=Os08g0359000 PE=2 SV=1	11	11		29400	32700	27900	29400	33300	24900
Q9LI00	6-phosphogluconate dehydrogenase decarboxylating 1 OS=Oryza sativa subsp. japonica OX=39947 GN=G6PGH1 PE=2 SV=1	17	15	Carbamidomethylation; Oxidation (M)	22300	39100	27400	49600	48800	55700
Q0DKY4	S-adenosylmethionine synthase 1 OS=Oryza sativa subsp. japonica OX=39947 GN=SAM1 PE=2 SV=1	16	6	Carbamidomethylation; Oxidation (M)	29300	36000	27200	11200	29100	27500
Q69XJ4	Heme oxygenase 1 chloroplastic OS=Oryza sativa subsp. japonica OX=39947 GN=HO1 PE=2 SV=1	7	7		20800	26600	27200	13000	7330	9500
Q8LNF2	Os10g0502000 protein OS=Oryza sativa subsp. japonica OX=39947 GN=LOC_Os10g35810 PE=2 SV=1	10	10	Carbamidomethylation; Oxidation (M)	31400	25000	27000	20000	11400	16900
P0C482	30S ribosomal protein S2 chloroplastic OS=Oryza sativa subsp. japonica OX=39947 GN=rps2 PE=3 SV=1	6	6	Carbamidomethylation; Oxidation (M)	24700	14600	27000	28900	20900	20900
Q7XT29	Os04g0554800 protein OS=Oryza sativa subsp. japonica OX=39947 GN=Os04g0554800 PE=2 SV=2	3	2	Carbamidomethylation	7470	1190	27000	24900	69.5	775
Q6YUR8	Cold shock domain protein 1 OS=Oryza sativa subsp. japonica OX=39947 GN=CSP1 PE=2 SV=1	5	5		30600	31400	26900	24800	6920	21400
Q5JK10	Transaldolase OS=Oryza sativa subsp. japonica OX=39947 GN=Os01g0926300 PE=2 SV=1	13	13		16900	33100	26900	37400	12800	24000
Q6YYW3	Malate dehydrogenase (NADP(+)) OS=Oryza sativa subsp. japonica OX=39947 GN=Os08g0562100 PE=2 SV=1	12	12	Carbamidomethylation; Oxidation (M)	22700	30900	26800	32400	15400	22200
Q8LQ33	Alpha-1 4 glucan phosphorylase OS=Oryza sativa subsp. japonica OX=39947 GN=Os01g0851700 PE=2 SV=1	26	26	Carbamidomethylation; Oxidation (M)	15700	25400	26800	38200	47600	43100
Q6YZX6	Putative aconitate hydratase cytoplasmic OS=Oryza sativa subsp. japonica OX=39947 GN=Os08g0191100 PE=3 SV=1	25	22	Carbamidomethylation; Oxidation (M)	28200	30000	26600	44500	36900	47900
Q6ZBH2	Cinnamyl-alcohol dehydrogenase OS=Oryza sativa subsp. japonica OX=39947 GN=Os08g0545200 PE=2 SV=1	16	16	Carbamidomethylation; Oxidation (M)	24900	42300	26600	95100	121000	91200
Q2R4A1	40S ribosomal protein S5 putative expressed OS=Oryza sativa subsp. japonica OX=39947 GN=LOC_Os11g29190 PE=2 SV=1	8	8	Carbamidomethylation; Oxidation (M)	20500	24700	26600	51400	12700	15800
Q9SDD6	Peroxiredoxin-2F mitochondrial OS=Oryza sativa subsp. japonica OX=39947 GN=PRXIIF PE=2 SV=1	7	7		25900	24700	26500	19800	8110	15100
Q6Z2T6	Geranylgeranyl diphosphate reductase chloroplastic OS=Oryza sativa subsp. japonica OX=39947 GN=CHLP PE=2 SV=1	15	15	Oxidation (M)	24700	20300	26300	28100	15600	15600
Q6EUD7	Phosphoenolpyruvate carboxylase OS=Oryza sativa subsp. japonica OX=39947 GN=Os02g0244700 PE=2 SV=1	36	22	Carbamidomethylation; Oxidation (M)	23700	29200	26200	38900	37600	31500
Q6H547	Ribonuclease OS=Oryza sativa subsp. japonica OX=39947 GN=Os02g0523500 PE=2 SV=1	28	28	Carbamidomethylation; Oxidation (M)	32000	26000	25900	37700	30900	40500
Q6H795	Chaperone protein ClpD1 chloroplastic OS=Oryza sativa subsp. japonica OX=39947 GN=CLPD1 PE=2 SV=1	20	19	Carbamidomethylation; Oxidation (M)	18700	17900	25900	30500	24900	41600
B9FK36	Acetyl-CoA carboxylase 2 OS=Oryza sativa subsp. japonica OX=39947 GN=ACC2 PE=3 SV=2	39	36	Carbamidomethylation; Oxidation (M)	29800	15800	25800	30100	32800	23600
A0A0P0YD24	Os12g0640600 protein OS=Oryza sativa subsp. japonica OX=39947 GN=Os12g0640600 PE=3 SV=1	17	17	Oxidation (M)	27100	26700	25600	37700	31300	35400
P37890	Serine carboxypeptidase 1 OS=Oryza sativa subsp. japonica OX=39947 GN=CBP1 PE=2 SV=1	7	7		31500	25500	25500	15300	12600	22500
B9FSC3	Os06g0232200 protein OS=Oryza sativa subsp. japonica OX=39947 GN=Os06g0232200 PE=3 SV=1	17	16	Carbamidomethylation; Oxidation (M)	25500	31000	25400	41400	31600	32200
Q8H7X4	Os03g0196000 protein OS=Oryza sativa subsp. japonica OX=39947 GN=LOC_Os03g09980 PE=3 SV=1	1	1		36400	32400	25300	29100	2380	3270
Q2RBC6	Elongation factor P putative expressed OS=Oryza sativa subsp. japonica OX=39947 GN=LOC_Os11g02450 PE=2 SV=1	6	6	Oxidation (M)	23000	31000	25300	17300	10400	11300
Q75HW4	Os05g0395000 protein OS=Oryza sativa subsp. japonica OX=39947 GN=Os05g0395000 PE=2 SV=1	8	8	Oxidation (M)	24000	38900	25000	44000	51700	55800
Q6Z3Y9	Phosphoinositide phospholipase C OS=Oryza sativa subsp. japonica OX=39947 GN=Os07g0694000 PE=2 SV=1	21	21	Oxidation (M)	20300	36900	24900	37500	68600	57100
Q10L93	50S ribosomal protein L6 putative expressed OS=Oryza sativa subsp. japonica OX=39947 GN=LOC_Os03g24020 PE=2 SV=1	12	12	Oxidation (M)	26700	29900	24800	55300	35600	38800
Q5Z8V3	Os06g0705100 protein OS=Oryza sativa subsp. japonica OX=39947 GN=Os06g0705100 PE=2 SV=1	5	5	Oxidation (M)	25500	26600	24700	9910	5800	11500
Q6H7I9	ATP-dependent Clp protease proteolytic subunit OS=Oryza sativa subsp. japonica OX=39947 GN=Os02g0634500 PE=2 SV=1	6	5	Carbamidomethylation; Oxidation (M)	25700	31800	24500	35700	33600	48400
Q5VNT9	Phosphopyruvate hydratase OS=Oryza sativa subsp. japonica OX=39947 GN=Os06g0136600 PE=3 SV=1	20	12	Oxidation (M)	24700	30100	24500	31500	22700	31100
C7J056	Os03g0859700 protein (Fragment) OS=Oryza sativa subsp. japonica OX=39947 GN=Os03g0859700 PE=3 SV=1	5	3	Oxidation (M)	20400	10600	24400	13400	2700	17900
Q0J6P7	Probable adenylate kinase 5 chloroplastic OS=Oryza sativa subsp. japonica OX=39947 GN=Os08g0288200 PE=2 SV=2	16	15	Carbamidomethylation; Oxidation (M)	19400	40300	24200	31400	39300	36900
Q7X7K8	NADPH--cytochrome P450 reductase 1 OS=Oryza sativa subsp. japonica OX=39947 GN=CPR1 PE=1 SV=2	7	6	Oxidation (M)	4670	6140	24200	8290	3380	5510
Q653V9	Os06g0683200 protein OS=Oryza sativa subsp. japonica OX=39947 GN=Os06g0683200 PE=2 SV=1	3	3	Oxidation (M)	19300	31100	23900	24700	9730	22600
Q5VMJ3	Profilin LP04 OS=Oryza sativa subsp. japonica OX=39947 GN=Os06g0152100 PE=2 SV=1	2	2	Oxidation (M)	27300	25000	23500	25800	4350	17000
Q0J8G4	Fructokinase-2 OS=Oryza sativa subsp. japonica OX=39947 GN=FRK2 PE=1 SV=1	15	15	Carbamidomethylation; Oxidation (M)	22500	31900	23400	27700	34700	34700
A0A0P0VTX8	Os03g0182600 protein OS=Oryza sativa subsp. japonica OX=39947 GN=Os03g0182600 PE=3 SV=1	5	1	Carbamidomethylation; Oxidation (M)	22700	42600	23300	52500	29600	46000
Q6ZJ08	Monodehydroascorbate reductase 4 cytosolic OS=Oryza sativa subsp. japonica OX=39947 GN=MDAR4 PE=1 SV=1	16	11	Carbamidomethylation; Oxidation (M); Ubiquitin	17700	19000	23300	36100	52200	63400
Q653Z1	Peptidylprolyl isomerase OS=Oryza sativa subsp. japonica OX=39947 GN=Os06g0663800 PE=2 SV=1	6	6	Oxidation (M)	27100	27900	23000	19300	13700	13700
Q75GT3	Chaperone protein ClpB2 chloroplastic OS=Oryza sativa subsp. japonica OX=39947 GN=CLPB2 PE=2 SV=1	29	27	Oxidation (M)	22300	27500	23000	37200	29200	33200
Q7XKB5	Pyruvate kinase OS=Oryza sativa subsp. japonica OX=39947 GN=Os04g0677500 PE=2 SV=2	14	13	Carbamidomethylation; Oxidation (M)	21700	25000	22900	58800	45300	48900
Q0D4F7	Os07g0628700 protein OS=Oryza sativa subsp. japonica OX=39947 GN=Os07g0628700 PE=4 SV=1	19	17	Carbamidomethylation; Oxidation (M)	16900	29000	22900	20500	29100	21600
Q0D3Z9	Os07g0657200 protein OS=Oryza sativa subsp. japonica OX=39947 GN=Os07g0657200 PE=3 SV=1	16	16	Carbamidomethylation; Oxidation (M)	36000	14900	22800	18400	18400	26000
Q9SXP2	Formate dehydrogenase 1 mitochondrial OS=Oryza sativa subsp. japonica OX=39947 GN=Os06g0486800 PE=1 SV=2	15	15	Carbamidomethylation; Oxidation (M)	32000	24400	22800	48900	45900	44300
Q0JD02	Os04g0439900 protein OS=Oryza sativa subsp. japonica OX=39947 GN=Os04g0439900 PE=2 SV=1	7	7	Oxidation (M)	27700	25800	22800	10600	17700	15700
Q6K8J4	4-hydroxy-3-methylbut-2-en-1-yl diphosphate synthase (ferredoxin) chloroplastic OS=Oryza sativa subsp. japonica OX=39947 GN=ISPG PE=2 SV=1	19	19	Oxidation (M)	22500	26200	22800	17400	14300	16800
Q84T92	Chalcone--flavanone isomerase OS=Oryza sativa subsp. japonica OX=39947 GN=CHI PE=2 SV=1	10	10	Carbamidomethylation; Oxidation (M)	20600	22000	22800	24800	11600	20900
B9EXM2	Carbamoyl-phosphate synthase large chain chloroplastic OS=Oryza sativa subsp. japonica OX=39947 GN=CARB PE=2 SV=1	27	27	Oxidation (M)	24800	31000	22700	36200	29200	30400
Q6H6D2	Porphobilinogen deaminase chloroplastic OS=Oryza sativa subsp. japonica OX=39947 GN=HEMC PE=2 SV=1	9	9	Oxidation (M)	24400	36600	22700	25400	23400	27500
Q7XLP7	Os04g0386600 protein OS=Oryza sativa subsp. japonica OX=39947 GN=Os04g0386600 PE=2 SV=2	12	11	Oxidation (M)	23100	30900	22600	37100	43500	49700
Q67G20	Actin OS=Oryza sativa subsp. japonica OX=39947 GN=Act PE=2 SV=1	19	3	Oxidation (M)	23500	28900	22400	29100	23000	28500
Q6H7Q6	Lipoxygenase OS=Oryza sativa subsp. japonica OX=39947 GN=Os02g0194700 PE=3 SV=1	26	25	Carbamidomethylation; Oxidation (M)	20100	39600	22400	30500	26100	28500
Q5TKF4	Nucleoside diphosphate kinase OS=Oryza sativa subsp. japonica OX=39947 GN=Os05g0595400 PE=2 SV=1	7	7		19800	28800	22400	34500	22200	35800
Q655Y9	D-fructose-1 6-bisphosphate 1-phosphohydrolase OS=Oryza sativa subsp. japonica OX=39947 GN=Os06g0664200 PE=2 SV=1	11	11	Carbamidomethylation; Oxidation (M)	10500	16200	22400	19700	15600	21600
Q5Z4M6	Peptidylprolyl isomerase OS=Oryza sativa subsp. japonica OX=39947 GN=Os06g0308000 PE=2 SV=1	14	14	Oxidation (M)	22500	26700	22200	11100	13500	15100
Q9ZST0	50S ribosomal protein L5 chloroplastic OS=Oryza sativa subsp. japonica OX=39947 GN=RPL5 PE=2 SV=2	8	8	Oxidation (M)	17100	28600	22200	48100	28700	33300
Q8S091	Thioredoxin F chloroplastic OS=Oryza sativa subsp. japonica OX=39947 GN=Os01g0913000 PE=2 SV=1	4	4	Oxidation (M)	21500	21200	22100	6860	1690	5080
Q93WM3	Asparagine--tRNA ligase OS=Oryza sativa subsp. japonica OX=39947 GN=Os01g0372700 PE=3 SV=1	18	18	Oxidation (M)	20000	23400	22100	47400	33900	36700
P0C440	50S ribosomal protein L14 chloroplastic OS=Oryza sativa subsp. japonica OX=39947 GN=rpl14 PE=3 SV=1	6	6	Oxidation (M)	19300	27300	22100	50200	25000	21300
Q8SA35	Os01g0659200 protein OS=Oryza sativa subsp. japonica OX=39947 GN=Os01g0659200 PE=2 SV=1	9	9	Carbamidomethylation; Oxidation (M)	21500	25200	22000	27100	14600	22300
Q35322	NADH dehydrogenase [ubiquinone] iron-sulfur protein 3 OS=Oryza sativa subsp. japonica OX=39947 GN=NAD9 PE=2 SV=2	10	10	Oxidation (M)	19700	29500	21900	39500	38900	37100
Q2QX58	AMP-binding enzyme family protein expressed OS=Oryza sativa subsp. japonica OX=39947 GN=LOC_Os12g07110 PE=2 SV=1	16	15	Oxidation (M)	17000	29000	21900	30100	23000	24200
Q6ZIT9	Peptidylprolyl isomerase OS=Oryza sativa subsp. japonica OX=39947 GN=Os08g0541400 PE=4 SV=1	6	6	Carbamidomethylation; Oxidation (M)	23500	19800	21800	27000	9160	16000
Q69P84	Aldehyde dehydrogenase (NAD(+)) OS=Oryza sativa subsp. japonica OX=39947 GN=Os09g0440300 PE=2 SV=1	12	12	Oxidation (M)	8560	19300	21700	49500	55600	54000
Q6Z5N4	Pyruvate dehydrogenase E1 component subunit alpha-1 mitochondrial OS=Oryza sativa subsp. japonica OX=39947 GN=Os02g0739600 PE=2 SV=1	14	14	Oxidation (M)	22900	25500	21500	31000	20900	23800
Q0DRB3	Os03g0399800 protein (Fragment) OS=Oryza sativa subsp. japonica OX=39947 GN=Os03g0399800 PE=4 SV=2	10	10	Carbamidomethylation	16400	27300	21500	12200	9770	18900
Q6ETK1	Os02g0180200 protein OS=Oryza sativa subsp. japonica OX=39947 GN=Os02g0180200 PE=4 SV=1	7	7	Carbamidomethylation; Oxidation (M)	24100	28100	21400	8350	13800	11900
Q8HCR5	ATP synthase protein MI25 OS=Oryza sativa subsp. japonica OX=39947 GN=orf25 PE=3 SV=2	7	7	Carbamidomethylation	18900	286000	21400	48300	18800	163000
Q7XLR1	Probable aquaporin PIP2-6 OS=Oryza sativa subsp. japonica OX=39947 GN=PIP2-6 PE=2 SV=2	3	3		21500	32200	21300	48000	28000	43800
A0A0N7KG02	Os02g0720900 protein (Fragment) OS=Oryza sativa subsp. japonica OX=39947 GN=Os02g0720900 PE=3 SV=1	9	9	Carbamidomethylation; Oxidation (M)	18900	31400	21300	40500	16900	29800
Q67UE5	Formyltetrahydrofolate synthetase OS=Oryza sativa subsp. japonica OX=39947 GN=Os09g0446800 PE=3 SV=1	19	19	Carbamidomethylation; Oxidation (M)	17500	32500	21300	42000	44800	47200
Q6EP57	Os02g0578400 protein OS=Oryza sativa subsp. japonica OX=39947 GN=Os02g0578400 PE=3 SV=1	4	4	Oxidation (M)	16800	27400	21300	30900	12300	28700
Q84PW3	Monodehydroascorbate reductase 5 chlorplastic OS=Oryza sativa subsp. japonica OX=39947 GN=MDAR5 PE=2 SV=2	9	9		15500	8990	21100	22400	13300	11900
Q6H7T1	Os02g0162500 protein OS=Oryza sativa subsp. japonica OX=39947 GN=Os02g0162500 PE=2 SV=1	10	10	Oxidation (M)	20300	40100	21000	57300	66400	87100
Q7F280	Isocitrate dehydrogenase [NADP] OS=Oryza sativa subsp. japonica OX=39947 GN=Os01g0654500 PE=2 SV=1	24	17	Carbamidomethylation; Oxidation (M)	20100	26500	21000	55700	90700	78100
A0A0P0VEN2	Os02g0137400 protein (Fragment) OS=Oryza sativa subsp. japonica OX=39947 GN=Os02g0137400 PE=4 SV=1	13	13	Carbamidomethylation; Oxidation (M)	19900	8650	21000	11900	19600	12100
Q8GSE8	Os07g0162500 protein OS=Oryza sativa subsp. japonica OX=39947 GN=Os07g0162500 PE=2 SV=1	11	10		10700	15700	21000	19800	13100	16600
Q7XRE7	Os04g0456700 protein OS=Oryza sativa subsp. japonica OX=39947 GN=Os04g0456700 PE=2 SV=2	5	4	Carbamidomethylation; Oxidation (M)	19300	12900	20800	28500	22500	42700
Q6YZJ0	Os08g0558200 protein OS=Oryza sativa subsp. japonica OX=39947 GN=Os08g0558200 PE=2 SV=1	6	6	Carbamidomethylation; Oxidation (M)	26000	25400	20600	27500	24300	31300
A0A0P0WYZ5	Glycine dehydrogenase (aminomethyl-transferring) (Fragment) OS=Oryza sativa subsp. japonica OX=39947 GN=Os06g0611900 PE=4 SV=1	24	6	Carbamidomethylation; Oxidation (M)	22300	20900	20600	40300	34100	36300
Q69IK7	Os02g0800000 protein OS=Oryza sativa subsp. japonica OX=39947 GN=Os02g0800000 PE=2 SV=1	9	9	Oxidation (M)	22100	18200	20600	16400	6980	9960
Q53NM9	Heat shock cognate 70 kDa protein putative expressed OS=Oryza sativa subsp. japonica OX=39947 GN=LOC_Os11g47760 PE=3 SV=1	32	7	Carbamidomethylation; Oxidation (M); NBF; DCP-Bio1hydro	21700	23000	20600	35000	19500	20000
Q5VQX1	Os01g0805300 protein OS=Oryza sativa subsp. japonica OX=39947 GN=Os01g0805300 PE=2 SV=1	8	8	Carbamidomethylation	16400	30100	20500	53400	43000	35900
Q5SMV5	Carboxypeptidase OS=Oryza sativa subsp. japonica OX=39947 GN=Os06g0186400 PE=2 SV=1	9	9	Carbamidomethylation	21700	33400	20400	21000	10800	24300
Q9AS12	Peroxidase OS=Oryza sativa subsp. japonica OX=39947 GN=prx16 PE=3 SV=1	8	5	Carbamidomethylation; Oxidation (M)	21000	30700	20400	12700	7490	10900
Q336R9	Peptide methionine sulfoxide reductase A4 chloroplastic OS=Oryza sativa subsp. japonica OX=39947 GN=MSRA4 PE=2 SV=2	8	8	Carbamidomethylation	20300	16600	20400	26500	17400	18600
Q0JMH0	2-hydroxyacyl-CoA lyase OS=Oryza sativa subsp. japonica OX=39947 GN=Os01g0505400 PE=3 SV=3	20	20	Carbamidomethylation; Oxidation (M)	17600	32200	20400	40900	46000	36400
A0A0P0V1F9	Os01g0301900 protein OS=Oryza sativa subsp. japonica OX=39947 GN=Os01g0301900 PE=4 SV=1	1	1	Oxidation (M)	1850	1780	20400	26300	226	138
Q7XI67	Os07g0691200 protein OS=Oryza sativa subsp. japonica OX=39947 GN=Os07g0691200 PE=4 SV=1	17	17	Carbamidomethylation; Oxidation (M)	13900	22700	20300	21000	15700	15100
Q0DJE6	Lactoylglutathione lyase OS=Oryza sativa subsp. japonica OX=39947 GN=Os05g0295800 PE=2 SV=1	12	12	Oxidation (M)	23100	22300	20200	12800	9230	15400
Q6AVG6	4-hydroxy-3-methylbut-2-enyl diphosphate reductase chloroplastic OS=Oryza sativa subsp. japonica OX=39947 GN=ISPH PE=2 SV=1	12	12	Carbamidomethylation; Oxidation (M)	21800	27300	20100	19800	7560	14400
Q9XGP7	Tricin synthase 1 OS=Oryza sativa subsp. japonica OX=39947 GN=ROMT-15 PE=1 SV=1	10	10	Carbamidomethylation	20300	22900	20100	43800	30800	32600
Q69TY4	Peroxiredoxin-2E-1 chloroplastic OS=Oryza sativa subsp. japonica OX=39947 GN=PRXIIE-1 PE=2 SV=1	7	6	Carbamidomethylation; Oxidation (M)	16200	24800	20100	13800	11700	16100
Q75LD8	Os03g0843400 protein OS=Oryza sativa subsp. japonica OX=39947 GN=LOC_Os03g62630 PE=2 SV=1	4	4	Oxidation (M)	19200	22600	20000	29100	4700	15300
Q6ZGM0	Os02g0117100 protein OS=Oryza sativa subsp. japonica OX=39947 GN=Os02g0117100 PE=4 SV=1	11	11		13800	19000	20000	15000	14500	17300
Q5ZA31	Os06g0300800 protein OS=Oryza sativa subsp. japonica OX=39947 GN=Os06g0300800 PE=3 SV=1	11	6	Oxidation (M)	16100	16000	19900	13100	12700	13600
Q69LE7	Probable polyribonucleotide nucleotidyltransferase 1 chloroplastic OS=Oryza sativa subsp. japonica OX=39947 GN=PNP1 PE=2 SV=1	12	12	Oxidation (M)	18800	17700	19800	28400	16400	22000
A0A0P0XX30	Os10g0530500 protein OS=Oryza sativa subsp. japonica OX=39947 GN=Os10g0530500 PE=4 SV=1	6	6		17900	23100	19800	32500	11000	19300
B9FPI9	Peptide-methionine (R)-S-oxide reductase OS=Oryza sativa subsp. japonica OX=39947 GN=Os05g0404200 PE=3 SV=1	6	6	Carbamidomethylation	20900	24500	19700	11000	5670	10800
Q75M01	Os05g0157200 protein OS=Oryza sativa subsp. japonica OX=39947 GN=Os05g0157200 PE=2 SV=1	6	6	Carbamidomethylation; Oxidation (M)	15500	19200	19700	29600	10500	24200
B7E4J4	Os05g0382600 protein OS=Oryza sativa subsp. japonica OX=39947 GN=Os05g0382600 PE=2 SV=1	10	10	Oxidation (M)	14900	17400	19700	11600	13500	14400
Q9SDG5	Isocitrate dehydrogenase [NAD] subunit mitochondrial OS=Oryza sativa subsp. japonica OX=39947 GN=OsIDHa PE=2 SV=1	13	13	Ubiquitin	17900	27200	19600	31300	27300	31800
P17784	Fructose-bisphosphate aldolase 1 cytoplasmic OS=Oryza sativa subsp. japonica OX=39947 GN=FBA1 PE=1 SV=2	21	9	Oxidation (M)	17300	25300	19600	35500	34600	32700
Q5VME5	Glycosyltransferase OS=Oryza sativa subsp. japonica OX=39947 GN=Os06g0289900 PE=2 SV=1	14	14		15100	20200	19600	17200	13300	16400
P31691	ADP ATP carrier protein mitochondrial OS=Oryza sativa subsp. japonica OX=39947 GN=Os02g0718900 PE=2 SV=1	11	6	Carbamidomethylation; Oxidation (M)	18200	23100	19500	61700	25700	39700
Q0DG76	Os05g0549100 protein OS=Oryza sativa subsp. japonica OX=39947 GN=Os05g0549100 PE=4 SV=1	18	18	Oxidation (M)	13600	22500	19400	39300	33200	33100
Q33AE4	Phosphoglucomutase (alpha-D-glucose-1 6-bisphosphate-dependent) OS=Oryza sativa subsp. japonica OX=39947 GN=LOC_Os10g11140 PE=2 SV=1	13	13	Oxidation (M)	13000	22800	19400	18700	274000	27700
Q0D6K6	Os07g0470700 protein OS=Oryza sativa subsp. japonica OX=39947 GN=Os07g0470700 PE=2 SV=1	5	5	Oxidation (M)	7520	14100	19400	17900	8330	18700
Q0JR29	Os01g0123900 protein OS=Oryza sativa subsp. japonica OX=39947 GN=Os01g0123900 PE=2 SV=1	2	2	Carbamidomethylation	30800	49500	19300	1530	533	6330
Q2RBM4	E1 ubiquitin-activating enzyme OS=Oryza sativa subsp. japonica OX=39947 GN=LOC_Os11g01510 PE=3 SV=1	18	18	Oxidation (M)	18700	16500	19300	23900	24900	21800
Q6K1X5	Os02g0608900 protein OS=Oryza sativa subsp. japonica OX=39947 GN=Os02g0608900 PE=2 SV=1	14	14	Oxidation (M)	13800	29500	19300	32100	29200	32600
Q6ZK86	Os08g0504500 protein OS=Oryza sativa subsp. japonica OX=39947 GN=Os08g0504500 PE=2 SV=1	10	10		18700	20200	19200	28800	37800	42400
Q84NN4	Thioredoxin-like protein CDSP32 chloroplastic OS=Oryza sativa subsp. japonica OX=39947 GN=CDSP32 PE=2 SV=1	11	11	Carbamidomethylation; Oxidation (M)	23300	17900	19100	13000	15500	15400
Q688M9	Os05g0399100 protein OS=Oryza sativa subsp. japonica OX=39947 GN=Os05g0399100 PE=2 SV=1	9	9	Carbamidomethylation; Oxidation (M)	19700	16600	19100	21800	14300	16100
Q6K624	Os02g0612800 protein OS=Oryza sativa subsp. japonica OX=39947 GN=Os02g0612800 PE=4 SV=1	13	13	Carbamidomethylation; Oxidation (M)	16900	6450	19100	10700	6010	7770
Q7XSQ9	Probable aquaporin PIP1-2 OS=Oryza sativa subsp. japonica OX=39947 GN=PIP1-2 PE=2 SV=3	6	5		16200	20700	19100	59700	72100	66800
Q7XHS1	Os07g0489800 protein OS=Oryza sativa subsp. japonica OX=39947 GN=Os07g0489800 PE=2 SV=1	4	4	Oxidation (M)	23200	22700	19000	3710	16800	12000
Q42456	Aspartic proteinase oryzasin-1 OS=Oryza sativa subsp. japonica OX=39947 GN=Os05g0567100 PE=2 SV=2	14	13	Carbamidomethylation; Oxidation (M)	21600	17200	19000	18700	11200	12600
A0A0P0X7J0	Glucan endo-1 3-beta-D-glucosidase OS=Oryza sativa subsp. japonica OX=39947 GN=Os07g0539400 PE=3 SV=1	8	8	Carbamidomethylation; Oxidation (M)	21000	28200	19000	8150	4990	9380
Q0JG30	Os01g0946500 protein OS=Oryza sativa subsp. japonica OX=39947 GN=Os01g0946500 PE=3 SV=2	4	3		18400	21500	19000	11300	4960	8940
P40978	40S ribosomal protein S19 OS=Oryza sativa subsp. japonica OX=39947 GN=RPS19A PE=2 SV=1	8	8	Oxidation (M); Ubiquitination	23400	27500	18900	38500	23500	24700
Q10H93	Expressed protein OS=Oryza sativa subsp. japonica OX=39947 GN=LOC_Os03g40010 PE=4 SV=1	11	11	Oxidation (M)	20800	17800	18900	11300	15300	13700
Q5ZBH8	Os01g0618100 protein OS=Oryza sativa subsp. japonica OX=39947 GN=Os01g0618100 PE=4 SV=1	15	15	Carbamidomethylation; Oxidation (M)	17100	20900	18900	32200	33600	34300
Q65XA1	Os05g0116000 protein OS=Oryza sativa subsp. japonica OX=39947 GN=Os05g0116000 PE=2 SV=1	12	12	Oxidation (M)	14900	24100	18900	36800	30700	31500
Q6YYB0	Uncharacterized protein Os08g0359500 OS=Oryza sativa subsp. japonica OX=39947 GN=Os08g0359500 PE=2 SV=1	3	3		16900	9220	18800	19300	2150	6040
Q851Y8	Elongation factor Tu OS=Oryza sativa subsp. japonica OX=39947 GN=LOC_Os03g63410 PE=2 SV=1	13	12	Carbamidomethylation; Oxidation (M)	16200	23700	18800	32500	24100	27300
Q7XIJ9	Peptidylprolyl isomerase OS=Oryza sativa subsp. japonica OX=39947 GN=Os07g0565600 PE=4 SV=1	11	11	Oxidation (M)	22800	25600	18700	23400	7670	16300
Q851K1	Germin-like protein 3-6 OS=Oryza sativa subsp. japonica OX=39947 GN=Os03g0694000 PE=2 SV=1	6	6	Oxidation (M)	15000	14700	18600	69300	16800	36900
Q7XXS4	Thiamine thiazole synthase chloroplastic OS=Oryza sativa subsp. japonica OX=39947 GN=THI1 PE=2 SV=1	7	7	Oxidation (M)	20700	19900	18500	34200	23800	29600
A0A0P0XR31	Peroxidase (Fragment) OS=Oryza sativa subsp. japonica OX=39947 GN=Os10g0109300 PE=3 SV=1	8	7	Carbamidomethylation; Oxidation (M)	19800	22400	18400	6990	5820	5130
P37833	Aspartate aminotransferase cytoplasmic OS=Oryza sativa subsp. japonica OX=39947 GN=Os01g0760600 PE=2 SV=1	18	18	Carbamidomethylation; Oxidation (M)	12800	23100	18400	47500	26700	36600
Q94CR1	Beta 1 3-glucanase OS=Oryza sativa subsp. japonica OX=39947 GN=P0660F12.19 PE=2 SV=1	10	9		6770	12300	18400	15500	11100	22400
Q7XVG7	Ferredoxin OS=Oryza sativa subsp. japonica OX=39947 GN=Os04g0412200 PE=2 SV=2	2	2	Carbamidomethylation	26100	25100	18300	2650	613	2790
P0C337	NAD(P)H-quinone oxidoreductase subunit H chloroplastic OS=Oryza sativa subsp. japonica OX=39947 GN=ndhH PE=3 SV=1	10	10	Oxidation (M)	25800	29500	18300	30800	24500	32500
Q8H8C7	Chitin elicitor-binding protein OS=Oryza sativa subsp. japonica OX=39947 GN=CEBIP PE=1 SV=1	3	3	Carbamidomethylation; Oxidation (M)	21900	21000	18200	3660	5640	3450
A0A0P0V6Q2	ATP synthase subunit beta (Fragment) OS=Oryza sativa subsp. japonica OX=39947 GN=Os01g0685800 PE=3 SV=1	27	3	Carbamidomethylation; Oxidation (M)	17400	20600	18200	21800	17200	17900
Q10PV6	50S ribosomal protein L15 chloroplast putative expressed OS=Oryza sativa subsp. japonica OX=39947 GN=LOC_Os03g12020 PE=3 SV=1	11	11	Carbamidomethylation; Oxidation (M)	15000	10900	18200	16100	16100	12600
Q10MQ2	Probable LL-diaminopimelate aminotransferase chloroplastic OS=Oryza sativa subsp. japonica OX=39947 GN=AGD2 PE=2 SV=1	15	15	Carbamidomethylation; Oxidation (M)	15600	22400	18100	29100	14900	16200
Q10N30	Os03g0284400 protein OS=Oryza sativa subsp. japonica OX=39947 GN=LOC_Os03g17580 PE=2 SV=1	7	7	Carbamidomethylation; Oxidation (M)	14300	24500	18100	42100	38800	43400
Q6K689	Os02g0792800 protein OS=Oryza sativa subsp. japonica OX=39947 GN=Os02g0792800 PE=2 SV=1	12	12	Oxidation (M)	14200	22600	18100	41000	26300	28000
Q2R1J8	30S ribosomal protein S4 chloroplastic OS=Oryza sativa subsp. japonica OX=39947 GN=LOC_Os03g05980 PE=2 SV=1	15	15		23300	28100	17900	55400	44600	35200
Q75IR7	Arginyl-tRNA synthetase OS=Oryza sativa subsp. japonica OX=39947 GN=Os05g0163000 PE=3 SV=1	14	14	Carbamidomethylation; Oxidation (M)	13200	9990	17900	12000	7390	9480
Q6ERW7	Probable cinnamyl alcohol dehydrogenase 8C OS=Oryza sativa subsp. japonica OX=39947 GN=CAD8C PE=2 SV=2	10	5	Carbamidomethylation; Oxidation (M)	11900	19200	17900	25000	14700	19000
Q2QWM6	Os12g0190200 protein OS=Oryza sativa subsp. japonica OX=39947 GN=LOC_Os12g08830 PE=2 SV=2	8	8	Oxidation (M)	27100	22900	17800	28100	19100	32700
Q5N760	NADH-cytochrome b5 reductase OS=Oryza sativa subsp. japonica OX=39947 GN=Os01g0814900 PE=2 SV=1	1	1	Oxidation (M)	20700	675	17800	17500	6140	21900
Q7G3Y4	ATP synthase gamma chain OS=Oryza sativa subsp. japonica OX=39947 GN=LOC_Os10g17280 PE=2 SV=1	10	10	Carbamidomethylation; Oxidation (M)	14300	26400	17800	29000	43000	36400
Q6F361	Malate dehydrogenase OS=Oryza sativa subsp. japonica OX=39947 GN=Os05g0574400 PE=2 SV=1	10	3	Oxidation (M)	17700	6120	17700	29000	5620	5280
Q9LSU3	Proteasome subunit alpha type-6 OS=Oryza sativa subsp. japonica OX=39947 GN=PAA1 PE=2 SV=1	9	9	Oxidation (M)	15800	24100	17700	32100	20700	18400
Q84TB6	Actin-depolymerizing factor 3 OS=Oryza sativa subsp. japonica OX=39947 GN=ADF3 PE=1 SV=1	6	6	Carbamidomethylation; Oxidation (M)	27700	25000	17600	60500	31400	73300
Q6ZLB8	Os07g0180900 protein OS=Oryza sativa subsp. japonica OX=39947 GN=Os07g0180900 PE=2 SV=1	21	12	Carbamidomethylation; Oxidation (M)	21500	37200	17600	51300	89100	81800
A0A0P0Y3G3	Os11g0544800 protein (Fragment) OS=Oryza sativa subsp. japonica OX=39947 GN=Os11g0544800 PE=3 SV=1	10	10	Oxidation (M)	16900	11900	17600	17100	14400	16700
Q9LSU1	Proteasome subunit alpha type-5 OS=Oryza sativa subsp. japonica OX=39947 GN=PAE1 PE=2 SV=1	10	10	Carbamidomethylation; Oxidation (M)	19200	22300	17500	17800	11700	20300
Q6K9N6	Succinate--CoA ligase [ADP-forming] subunit beta mitochondrial OS=Oryza sativa subsp. japonica OX=39947 GN=Os02g0621700 PE=1 SV=1	17	17	Carbamidomethylation; Oxidation (M)	18300	23500	17500	21400	23600	23400
Q75IA5	30S ribosomal protein S13 putative expressed OS=Oryza sativa subsp. japonica OX=39947 GN=LOC_Os03g49710 PE=2 SV=1	8	8	Oxidation (M)	12900	24900	17500	38400	42600	30200
Q6ESI7	Tripeptidyl-peptidase 2 OS=Oryza sativa subsp. japonica OX=39947 GN=TPP2 PE=2 SV=1	32	32	Carbamidomethylation; Oxidation (M)	21800	23500	17400	34000	28700	32000
Q8H8E0	Glutathione transferase OS=Oryza sativa subsp. japonica OX=39947 GN=LOC_Os03g04260 PE=2 SV=1	6	6	Carbamidomethylation; Oxidation (M)	21200	12800	17300	18000	13000	8410
Q0DYB1	Soluble inorganic pyrophosphatase OS=Oryza sativa subsp. japonica OX=39947 GN=IPP PE=2 SV=1	7	3	Carbamidomethylation; Oxidation (M)	22100	22200	17200	19200	5940	14900
Q6Z3F9	Os08g0553800 protein OS=Oryza sativa subsp. japonica OX=39947 GN=Os08g0553800 PE=2 SV=1	9	9	Oxidation (M)	18900	36500	17200	38100	44200	48700
Q9AR38	Protoporphyrinogen oxidase chloroplastic OS=Oryza sativa subsp. japonica OX=39947 GN=PPOX1 PE=2 SV=1	15	15	Oxidation (M)	16300	15100	17200	20300	14000	18200
Q8S3R2	Monodehydroascorbate reductase 2 peroxisomal OS=Oryza sativa subsp. japonica OX=39947 GN=MDAR2 PE=2 SV=1	9	9	Carbamidomethylation; Oxidation (M)	14600	12300	17200	14900	11000	12500
Q5ZBN0	Os01g0607900 protein OS=Oryza sativa subsp. japonica OX=39947 GN=Os01g0607900 PE=2 SV=1	14	13	Oxidation (M)	17200	22200	17100	15000	11800	11000
Q5W6H1	Os05g0350500 protein OS=Oryza sativa subsp. japonica OX=39947 GN=Os05g0350500 PE=2 SV=1	12	12	Oxidation (M)	15900	18700	17000	23100	15300	16400
Q7XTM8	Os04g0644600 protein OS=Oryza sativa subsp. japonica OX=39947 GN=Os04g0644600 PE=2 SV=2	9	9	Carbamidomethylation; Oxidation (M)	23900	19200	16800	21900	21900	24900
Q93Y73	Aspartate-semialdehyde dehydrogenase OS=Oryza sativa subsp. japonica OX=39947 GN=LOC_Os03g55280 PE=3 SV=1	10	10	Oxidation (M)	17400	23600	16800	25300	24800	29900
Q7XMP6	D-3-phosphoglycerate dehydrogenase OS=Oryza sativa subsp. japonica OX=39947 GN=Os04g0650800 PE=2 SV=1	13	12	Carbamidomethylation; Oxidation (M)	16200	21400	16800	24000	22900	26000
Q94E74	Os01g0511100 protein OS=Oryza sativa subsp. japonica OX=39947 GN=Os01g0511100 PE=2 SV=1	4	4	Carbamidomethylation; Oxidation (M)	16300	39000	16700	77600	60200	26900
Q2RAK2	Pyruvate kinase 1 cytosolic OS=Oryza sativa subsp. japonica OX=39947 GN=Os11g0148500 PE=1 SV=1	13	13	Oxidation (M)	14700	23000	16700	47000	38400	43900
Q2QLY5	5-methyltetrahydropteroyltriglutamate--homocysteine methyltransferase 1 OS=Oryza sativa subsp. japonica OX=39947 GN=Os12g0623900 PE=2 SV=1	34	9	Carbamidomethylation; Oxidation (M)	17700	26600	16600	27800	25700	30200
Q5VMN4	Proteasome subunit beta OS=Oryza sativa subsp. japonica OX=39947 GN=Os06g0153800 PE=2 SV=1	10	10	Oxidation (M)	15300	25700	16600	90100	38400	527000
P0C488	30S ribosomal protein S4 chloroplastic OS=Oryza sativa subsp. japonica OX=39947 GN=rps4 PE=3 SV=1	10	10	Oxidation (M)	11900	20500	16600	59200	37600	35600
A0A0P0Y248	Serine hydroxymethyltransferase OS=Oryza sativa subsp. japonica OX=39947 GN=Os11g0455800 PE=3 SV=1	18	14	Carbamidomethylation; Oxidation (M)	20400	26100	16500	40000	33800	36000
Q8W3J0	UDP-glucuronate decarboxylase OS=Oryza sativa subsp. japonica OX=39947 GN=UXS-3 PE=2 SV=1	8	7	Oxidation (M)	16500	21500	16500	20600	25700	31900
Q75HJ3	CCT-theta OS=Oryza sativa subsp. japonica OX=39947 GN=LOC_Os03g59020 PE=3 SV=1	12	12	Oxidation (M)	14800	13100	16500	17200	14900	10500
Q7XT99	Probable aldo-keto reductase 2 OS=Oryza sativa subsp. japonica OX=39947 GN=Os04g0338000 PE=2 SV=2	14	10	Oxidation (M)	9130	14300	16500	23000	20300	26300
P49100	Cytochrome b5 OS=Oryza sativa subsp. japonica OX=39947 GN=Os05g0108800 PE=2 SV=2	4	3	Oxidation (M)	18500	20200	16400	3950	5400	8410
A0A0P0XUE2	Os10g0403700 protein OS=Oryza sativa subsp. japonica OX=39947 GN=Os10g0403700 PE=4 SV=1	9	9	Oxidation (M)	17600	14100	16400	30800	22100	17800
Q8LMR0	Phosphoserine aminotransferase OS=Oryza sativa subsp. japonica OX=39947 GN=LOC_Os03g06200 PE=2 SV=1	9	9	Carbamidomethylation; Oxidation (M)	12900	14500	16400	18100	6940	10500
Q6AVR6	Os03g0840200 protein OS=Oryza sativa subsp. japonica OX=39947 GN=LOC_Os03g62370 PE=2 SV=1	16	16	Oxidation (M)	20300	30300	16300	21700	17400	30400
P28752	Tubulin alpha-1 chain OS=Oryza sativa subsp. japonica OX=39947 GN=TUBA1 PE=1 SV=1	12	4	Carbamidomethylation; Oxidation (M)	13500	24500	16300	18400	12100	13700
Q688W0	Os05g0567800 protein OS=Oryza sativa subsp. japonica OX=39947 GN=Os05g0567800 PE=2 SV=1	3	3	Oxidation (M)	19100	23100	16200	2940	4650	3170
Q84M68	Os03g0856500 protein OS=Oryza sativa subsp. japonica OX=39947 GN=LOC_Os03g63950 PE=2 SV=1	7	7	Oxidation (M)	18800	17700	16200	26200	22400	19800
Q337Y2	Probable cinnamyl alcohol dehydrogenase 3 OS=Oryza sativa subsp. japonica OX=39947 GN=CAD3 PE=2 SV=1	6	6	Oxidation (M)	16900	21200	16200	20100	27800	24400
Q5ZDI7	Os01g0617900 protein OS=Oryza sativa subsp. japonica OX=39947 GN=Os01g0617900 PE=2 SV=1	8	8	Oxidation (M)	16300	22400	16200	33200	12900	75100
Q2QVC1	Citrulline--aspartate ligase OS=Oryza sativa subsp. japonica OX=39947 GN=LOC_Os12g13320 PE=3 SV=1	12	12	Oxidation (M)	15500	18100	16200	20400	14200	15300
Q60EA3	Assimilatory sulfite reductase (ferredoxin) OS=Oryza sativa subsp. japonica OX=39947 GN=Os05g0503300 PE=3 SV=1	13	13	Oxidation (M); Ubiquitin	15600	27100	16100	11500	12200	12200
Q10DV7	Actin-1 OS=Oryza sativa subsp. japonica OX=39947 GN=ACT1 PE=2 SV=1	18	3	Oxidation (M)	15300	18200	16100	20600	22700	22300
A0A0P0WSW9	Os06g0167000 protein (Fragment) OS=Oryza sativa subsp. japonica OX=39947 GN=Os06g0167000 PE=4 SV=1	11	11		14700	9820	16000	6510	6160	15400
Q6I5K9	Os05g0435800 protein OS=Oryza sativa subsp. japonica OX=39947 GN=Os05g0435800 PE=3 SV=1	9	8	Oxidation (M)	14500	19900	16000	9460	14100	9020
Q7XBW5	Probable plastid-lipid-associated protein 3 chloroplastic OS=Oryza sativa subsp. japonica OX=39947 GN=PAP3 PE=3 SV=1	7	7	Carbamidomethylation	14200	19200	16000	23400	12900	22900
Q7F190	Malic enzyme OS=Oryza sativa subsp. japonica OX=39947 GN=Os07g0496200 PE=2 SV=1	13	13	Oxidation (M)	13200	18700	16000	21100	26200	22000
A0A0P0W2S8	Os03g0704100 protein (Fragment) OS=Oryza sativa subsp. japonica OX=39947 GN=Os03g0704100 PE=4 SV=1	10	10	Oxidation (M)	11400	17300	16000	29000	17100	27000
Q0IXP9	Acylamino-acid-releasing enzyme 1 OS=Oryza sativa subsp. japonica OX=39947 GN=Os10g0415600 PE=3 SV=1	13	13	Oxidation (M)	9080	43100	16000	29700	21800	21500
A0A0P0VFD2	Inositol-1-monophosphatase (Fragment) OS=Oryza sativa subsp. japonica OX=39947 GN=Os02g0169900 PE=3 SV=1	10	10	Oxidation (M)	18300	23700	15900	20900	19400	23600
Q10A77	Protein TIC 62 chloroplastic OS=Oryza sativa subsp. japonica OX=39947 GN=TIC62 PE=1 SV=1	12	12	Carbamidomethylation; Oxidation (M)	13400	22200	15900	30100	29400	29200
Q6F332	Calmodulin-2 OS=Oryza sativa subsp. japonica OX=39947 GN=CAM2 PE=2 SV=3	4	1	Oxidation (M)	22100	21000	15800	831	2370	1900
Q6ZHC3	Aspartyl-tRNA synthetase OS=Oryza sativa subsp. japonica OX=39947 GN=Os02g0686400 PE=2 SV=1	13	13	Oxidation (M)	16900	14400	15800	26600	21400	20800
Q5JKH1	Os01g0924900 protein OS=Oryza sativa subsp. japonica OX=39947 GN=Os01g0924900 PE=2 SV=1	7	7	Carbamidomethylation	15600	17400	15700	17500	13000	11500
Q84VC9	Os04g0105700 protein OS=Oryza sativa subsp. japonica OX=39947 GN=Os04g0105700 PE=2 SV=1	6	6	Oxidation (M)	14200	15800	15600	8950	4510	7180
Q69JZ2	Os09g0535900 protein OS=Oryza sativa subsp. japonica OX=39947 GN=Os09g0535900 PE=2 SV=1	15	15	Carbamidomethylation; Oxidation (M)	9120	14600	15500	27600	34600	29600
A0A0P0W1E6	3-isopropylmalate dehydrogenase (Fragment) OS=Oryza sativa subsp. japonica OX=39947 GN=Os03g0655700 PE=3 SV=1	13	13	Carbamidomethylation; Oxidation (M)	17500	18600	15400	20400	12300	20000
Q10MJ1	Probable glutamyl endopeptidase chloroplastic OS=Oryza sativa subsp. japonica OX=39947 GN=GEP PE=2 SV=1	22	22	Carbamidomethylation; Oxidation (M)	16900	21300	15400	23000	27300	27500
Q75HY2	Carboxypeptidase OS=Oryza sativa subsp. japonica OX=39947 GN=Os05g0582800 PE=2 SV=1	9	9	Oxidation (M)	16300	20900	15400	21800	21600	14500
Q2R2W2	14-3-3-like protein GF14-D OS=Oryza sativa subsp. japonica OX=39947 GN=GF14D PE=1 SV=1	13	9	Carbamidomethylation; Oxidation (M)	10900	24100	15300	21500	54100	43900
P49027	Guanine nucleotide-binding protein subunit beta-like protein A OS=Oryza sativa subsp. japonica OX=39947 GN=RACK1A PE=1 SV=1	15	11	Carbamidomethylation	13500	35400	15200	43500	25000	44500
Q0JRH3	Os01g0101200 protein (Fragment) OS=Oryza sativa subsp. japonica OX=39947 GN=Os01g0101200 PE=4 SV=1	8	8	Carbamidomethylation; Oxidation (M)	13300	12400	15200	15000	14600	18300
Q6YXI1	Glucose-6-phosphate isomerase OS=Oryza sativa subsp. japonica OX=39947 GN=Os09g0465600 PE=3 SV=1	11	11	Oxidation (M)	9520	14600	15200	13100	8340	8790
Q69UF2	Os06g0594100 protein OS=Oryza sativa subsp. japonica OX=39947 GN=Os06g0594100 PE=2 SV=1	14	14	Carbamidomethylation; Oxidation (M)	14100	15100	15100	15900	24600	20100
A0A0P0VPR8	Os02g0761400 protein (Fragment) OS=Oryza sativa subsp. japonica OX=39947 GN=Os02g0761400 PE=4 SV=1	5	5		12800	18400	15100	28700	13400	26300
A0A0P0W8B2	Amine oxidase OS=Oryza sativa subsp. japonica OX=39947 GN=Os04g0269600 PE=3 SV=1	6	6	Oxidation (M)	12700	16900	15100	14100	9620	12500
A0A0P0W9D2	Os04g0379700 protein (Fragment) OS=Oryza sativa subsp. japonica OX=39947 GN=Os04g0379700 PE=4 SV=1	8	8	Carbamidomethylation	25200	24700	15000	14300	19000	11000
Q7F1F2	Peptidylprolyl isomerase OS=Oryza sativa subsp. japonica OX=39947 GN=Os08g0525600 PE=2 SV=1	16	15	Oxidation (M)	11600	12800	15000	13900	16200	21500
Q10NA9	70 kDa heat shock protein OS=Oryza sativa subsp. japonica OX=39947 GN=LOC_Os03g16860 PE=2 SV=1	30	10	Oxidation (M); NBF; DCP-Bio1hydro	21000	16000	14900	22800	19600	27800
Q5NAI9	Os01g0710000 protein OS=Oryza sativa subsp. japonica OX=39947 GN=Os01g0710000 PE=2 SV=1	13	13	Carbamidomethylation; Oxidation (M)	17900	20100	14700	15500	17500	18700
P93438	S-adenosylmethionine synthase 2 OS=Oryza sativa subsp. japonica OX=39947 GN=SAM2 PE=2 SV=1	14	3	Oxidation (M)	16300	13200	14700	9670	3730	5470
Q69TY5	Stromal processing peptidase chloroplastic OS=Oryza sativa subsp. japonica OX=39947 GN=SPP PE=2 SV=2	13	13	Carbamidomethylation; Oxidation (M)	15500	27400	14700	20100	36000	28500
Q6ATR5	Mitochondrial Rho GTPase OS=Oryza sativa subsp. japonica OX=39947 GN=LOC_Os03g59590 PE=2 SV=1	20	20	Carbamidomethylation; Oxidation (M)	12700	19200	14700	17600	26000	26000
Q7F4F8	Mitochondrial outer membrane protein porin 3 OS=Oryza sativa subsp. japonica OX=39947 GN=VDAC3 PE=2 SV=1	8	8	Carbamidomethylation	11600	8060	14700	11800	8710	6170
Q8S5T1	Glutathione reductase OS=Oryza sativa subsp. japonica OX=39947 GN=LOC_Os03g06740 PE=2 SV=1	16	16	Carbamidomethylation; Oxidation (M)	14500	17400	14600	29600	23300	24200
Q5NB69	Os01g0231700 protein OS=Oryza sativa subsp. japonica OX=39947 GN=Os01g0231700 PE=2 SV=1	3	3		13500	16900	14500	13200	4590	21000
Q0E4D9	Os02g0123500 protein OS=Oryza sativa subsp. japonica OX=39947 GN=Os02g0123500 PE=4 SV=1	8	8	Oxidation (M)	11300	11900	14500	19200	15400	19200
Q6YS11	Os08g0282400 protein OS=Oryza sativa subsp. japonica OX=39947 GN=Os08g0282400 PE=2 SV=1	9	9	Oxidation (M)	16400	20500	14400	11100	8760	10600
Q94JA2	Malate dehydrogenase OS=Oryza sativa subsp. japonica OX=39947 GN=P0047B08.9 PE=2 SV=1	11	4	Oxidation (M)	14400	14600	14400	20800	5980	6980
Q7XKD0	Thioredoxin X chloroplastic OS=Oryza sativa subsp. japonica OX=39947 GN=TRX-X PE=2 SV=1	3	3		13600	20300	14400	7210	6630	10400
Q53M20	Os11g0240600 protein OS=Oryza sativa subsp. japonica OX=39947 GN=LOC_Os11g13670 PE=2 SV=1	4	4		12600	10400	14400	6540	7050	6420
Q69LE4	Glucan endo-1 3-beta-D-glucosidase OS=Oryza sativa subsp. japonica OX=39947 GN=Os07g0168600 PE=2 SV=1	8	8	Oxidation (M)	11600	21500	14400	8980	11100	11200
Q657T1	Peptidyl-prolyl cis-trans isomerase OS=Oryza sativa subsp. japonica OX=39947 GN=Os01g0111100 PE=3 SV=1	8	8	Oxidation (M)	10100	14900	14400	18500	7870	14200
Q6ZL16	Os07g0573800 protein OS=Oryza sativa subsp. japonica OX=39947 GN=Os07g0573800 PE=2 SV=1	8	8	Oxidation (M)	13800	17000	14300	21200	13900	23500
Q6Z7L1	Os02g0774300 protein OS=Oryza sativa subsp. japonica OX=39947 GN=Os02g0774300 PE=3 SV=1	23	11	Oxidation (M)	11700	14600	14300	16600	15200	16800
Q6H667	Os02g0643500 protein OS=Oryza sativa subsp. japonica OX=39947 GN=Os02g0643500 PE=2 SV=1	7	7	Oxidation (M)	17000	18600	14100	13400	7340	12900
Q67J09	Os09g0460400 protein OS=Oryza sativa subsp. japonica OX=39947 GN=Os09g0460400 PE=2 SV=1	7	7	Carbamidomethylation; Oxidation (M)	16100	11100	14100	15000	16700	16200
A0A0P0WMB8	Os05g0401200 protein OS=Oryza sativa subsp. japonica OX=39947 GN=Os05g0401200 PE=4 SV=1	4	4	Oxidation (M)	14200	23200	14100	23400	17700	24200
Q6F3B0	DnaJ protein putative expressed OS=Oryza sativa subsp. japonica OX=39947 GN=LOC_Os03g57340 PE=2 SV=1	9	6	Oxidation (M)	3450	4120	14100	5310	1870	2300
Q8SAY0	50S ribosomal protein L18 chloroplastic OS=Oryza sativa subsp. japonica OX=39947 GN=RPL18 PE=2 SV=1	4	4	Carbamidomethylation	16000	13600	14000	11800	15100	22800
Q0JBV4	Isocitrate dehydrogenase [NADP] OS=Oryza sativa subsp. japonica OX=39947 GN=Os04g0508200 PE=2 SV=1	12	9	Carbamidomethylation; Oxidation (M)	15800	34100	14000	44400	9630	11100
Q2RAP8	2-isopropylmalate synthase OS=Oryza sativa subsp. japonica OX=39947 GN=LOC_Os11g04670 PE=3 SV=1	16	16	Carbamidomethylation; Oxidation (M)	15200	20500	14000	24100	15500	21300
Q6ETI3	Os02g0158900 protein OS=Oryza sativa subsp. japonica OX=39947 GN=Os02g0158900 PE=4 SV=1	1	1		14000	6840	13900	1240	650	438
Q0DIY4	Os05g0350600 protein OS=Oryza sativa subsp. japonica OX=39947 GN=Os05g0350600 PE=4 SV=1	7	7	Oxidation (M)	13300	24700	13900	8740	8410	18300
Q9LGZ3	Os01g0290000 protein OS=Oryza sativa subsp. japonica OX=39947 GN=Os01g0290000 PE=2 SV=1	7	7	Carbamidomethylation; Oxidation (M)	18000	12700	13800	10200	4530	5750
Q5SNJ4	Os01g0191500 protein OS=Oryza sativa subsp. japonica OX=39947 GN=Os01g0191500 PE=2 SV=1	14	14	Oxidation (M)	9560	19200	13800	19900	17000	20100
Q93WY5	Os09g0467200 protein OS=Oryza sativa subsp. japonica OX=39947 GN=Os09g0467200 PE=2 SV=1	8	8	Oxidation (M)	13400	15000	13700	14500	14000	16100
Q6L4R5	V-type proton ATPase subunit C OS=Oryza sativa subsp. japonica OX=39947 GN=Os05g0593100 PE=2 SV=1	9	9	Oxidation (M)	11900	18000	13700	17600	22100	22300
Q5VQG4	Galactinol--sucrose galactosyltransferase OS=Oryza sativa subsp. japonica OX=39947 GN=RFS PE=1 SV=1	10	10		11600	10500	13700	15400	12600	10100
Q652L6	Monodehydroascorbate reductase 3 cytosolic OS=Oryza sativa subsp. japonica OX=39947 GN=MDAR3 PE=1 SV=1	16	11	Carbamidomethylation; Oxidation (M)	11500	30900	13600	51800	64000	67000
Q5VMT5	Os06g0286351 protein OS=Oryza sativa subsp. japonica OX=39947 GN=Os06g0286351 PE=2 SV=1	17	17	Oxidation (M)	10900	11400	13600	15600	18500	15200
Q6ASX7	Glycin-rich RNA-binding protein OS=Oryza sativa subsp. japonica OX=39947 GN=LOC_Os03g46770 PE=2 SV=1	6	3	Carbamidomethylation; Oxidation (M)	27200	18300	13400	27500	7400	17500
Q84LK3	Betaine aldehyde dehydrogenase 2 OS=Oryza sativa subsp. japonica OX=39947 GN=BADH2 PE=1 SV=1	13	13	Carbamidomethylation; Oxidation (M)	20900	17300	13400	19400	14100	16000
Q2QLR2	Glycine-rich RNA-binding protein GRP1A putative expressed OS=Oryza sativa subsp. japonica OX=39947 GN=LOC_Os12g43600 PE=2 SV=1	5	2	Carbamidomethylation; Oxidation (M)	16700	14200	13400	25100	10600	18900
Q0JAI2	Os04g0598200 protein OS=Oryza sativa subsp. japonica OX=39947 GN=Os04g0598200 PE=3 SV=1	5	5		16000	17800	13400	31100	29700	26400
Q6Z3A3	Glutamate--cysteine ligase B chloroplastic OS=Oryza sativa subsp. japonica OX=39947 GN=GSH1-2 PE=3 SV=1	13	13	Carbamidomethylation; Oxidation (M)	15600	19400	13400	22900	14600	15200
Q6H7I7	Carboxypeptidase OS=Oryza sativa subsp. japonica OX=39947 GN=Os02g0634700 PE=2 SV=1	7	7		11100	16400	13400	12300	4770	9730
Q75GR6	50S ribosomal protein L17 putative expressed OS=Oryza sativa subsp. japonica OX=39947 GN=LOC_Os03g60100 PE=2 SV=1	3	3	Oxidation (M)	13100	10700	13300	25200	1950	3440
Q84TB3	Actin-depolymerizing factor 4 OS=Oryza sativa subsp. japonica OX=39947 GN=ADF4 PE=1 SV=1	5	5	Carbamidomethylation; Oxidation (M)	15500	16200	13200	20000	5040	15400
Q10A56	Alpha-mannosidase OS=Oryza sativa subsp. japonica OX=39947 GN=LOC_Os10g05069 PE=3 SV=1	17	17	Carbamidomethylation; Oxidation (M)	15100	30800	13200	16600	16500	16900
Q8LQ68	Hexokinase-6 OS=Oryza sativa subsp. japonica OX=39947 GN=HXK6 PE=1 SV=1	17	15	Carbamidomethylation; Oxidation (M)	13800	20100	13200	26900	29900	24400
Q69IM6	Os09g0514600 protein OS=Oryza sativa subsp. japonica OX=39947 GN=Os09g0514600 PE=4 SV=1	4	4		13100	8480	13200	7840	3490	5080
P0C443	50S ribosomal protein L16 chloroplastic OS=Oryza sativa subsp. japonica OX=39947 GN=rpl16 PE=3 SV=1	4	4	Oxidation (M)	11400	24700	13200	34600	43600	42100
Q8H5N9	Probable aquaporin PIP2-1 OS=Oryza sativa subsp. japonica OX=39947 GN=PIP2-1 PE=2 SV=1	5	5	Oxidation (M)	10300	17500	13200	51000	51800	38200
P48642	Glutathione reductase cytosolic OS=Oryza sativa subsp. japonica OX=39947 GN=GRC2 PE=2 SV=2	13	13	Carbamidomethylation; Oxidation (M)	21200	20500	13100	24900	24300	24100
Q6ZD35	Diadenosine tetraphosphate synthetase OS=Oryza sativa subsp. japonica OX=39947 GN=Os08g0538000 PE=3 SV=1	14	14		14500	11000	13100	17200	18700	14800
Q01859	ATP synthase subunit beta mitochondrial OS=Oryza sativa subsp. japonica OX=39947 GN=ATPB PE=1 SV=2	27	3	Carbamidomethylation; Oxidation (M); NBF	13600	14100	13100	20100	6990	16700
Q5VND6	Nucleosome assembly protein 1;1 OS=Oryza sativa subsp. japonica OX=39947 GN=NAP1;1 PE=2 SV=1	7	7	Oxidation (M)	13300	11600	13100	7630	25600	10400
Q84UR8	Cold shock domain protein 2 OS=Oryza sativa subsp. japonica OX=39947 GN=CSP2 PE=2 SV=1	3	3		12700	16200	13100	8370	888	10200
Q10LX5	Expressed protein OS=Oryza sativa subsp. japonica OX=39947 GN=LOC_Os03g21370 PE=2 SV=1	2	2	Oxidation (M)	11800	11200	13100	2200	1130	3020
Q84LG6	Eukaryotic translation initiation factor 3 subunit C OS=Oryza sativa subsp. japonica OX=39947 GN=Os07g0124500 PE=2 SV=1	12	12	Oxidation (M)	11700	8760	13100	17000	8880	8950
A0A0P0YB83	Lipoxygenase (Fragment) OS=Oryza sativa subsp. japonica OX=39947 GN=Os12g0559200 PE=3 SV=1	15	14	Oxidation (M)	9910	18800	13100	18700	22600	20900
Q8RZW7	Os01g0916400 protein OS=Oryza sativa subsp. japonica OX=39947 GN=SBP PE=2 SV=1	18	18	Oxidation (M)	13600	16800	13000	28100	26600	27900
Q6Z2K0	Os02g0732500 protein OS=Oryza sativa subsp. japonica OX=39947 GN=Os02g0732500 PE=2 SV=1	3	3		10200	10300	13000	28100	5170	9680
Q6H5V4	Os02g0638300 protein OS=Oryza sativa subsp. japonica OX=39947 GN=Os02g0638300 PE=2 SV=1	5	5		14600	18200	12900	17000	10300	25800
Q8H8U5	Protein IN2-1 homolog B OS=Oryza sativa subsp. japonica OX=39947 GN=GSTZ5 PE=2 SV=1	7	7	Carbamidomethylation	13400	16500	12900	8460	9130	13000
Q69RL1	Os07g0468100 protein OS=Oryza sativa subsp. japonica OX=39947 GN=Os07g0468100 PE=2 SV=1	7	7	Carbamidomethylation	12700	18800	12900	10500	8050	10100
Q0JL44	Protein SGT1 homolog OS=Oryza sativa subsp. japonica OX=39947 GN=SGT1 PE=1 SV=1	9	9	Oxidation (M)	12600	13500	12900	20100	5250	6200
Q8L6I2	Plasma membrane ATPase OS=Oryza sativa subsp. japonica OX=39947 GN=a2 PE=3 SV=1	25	12	Oxidation (M)	11300	10100	12900	12900	7840	10800
A0A0P0VDT5	Os02g0110200 protein (Fragment) OS=Oryza sativa subsp. japonica OX=39947 GN=Os02g0110200 PE=4 SV=1	13	13	Oxidation (M)	11200	17900	12900	16800	16200	20500
Q6ASV4	Glutamate decarboxylase OS=Oryza sativa subsp. japonica OX=39947 GN=LOC_Os03g51080 PE=3 SV=1	13	9	Oxidation (M)	10900	2210	12900	9220	9290	10300
P0DKJ9	26S proteasome regulatory subunit 7A OS=Oryza sativa subsp. japonica OX=39947 GN=RPT1A PE=2 SV=1	13	13	Carbamidomethylation; Oxidation (M)	9120	13800	12900	10100	24000	23500
Q9FYP0	Peroxidase OS=Oryza sativa subsp. japonica OX=39947 GN=prx11 PE=2 SV=1	6	6	Carbamidomethylation; Oxidation (M)	16100	21100	12800	7580	5180	7650
Q6ZBX9	Os08g0562600 protein OS=Oryza sativa subsp. japonica OX=39947 GN=Os08g0562600 PE=2 SV=1	6	6		14800	25800	12800	24200	35200	39700
Q75LC8	3' exoribonuclease family domain 1 containing protein expressed OS=Oryza sativa subsp. japonica OX=39947 GN=LOC_Os03g62720 PE=2 SV=1	1	1		10900	15300	12800	11500	1530	3890
Q7XZW1	NADH-ubiquinone oxidoreductase 23 kDa subunit mitochondrial putative expressed OS=Oryza sativa subsp. japonica OX=39947 GN=LOC_Os03g56300 PE=2 SV=1	3	3	Oxidation (M)	17100	11100	12700	18800	2780	2860
Q2QN11	Eukaryotic aspartyl protease family protein expressed OS=Oryza sativa subsp. japonica OX=39947 GN=LOC_Os12g39360 PE=3 SV=1	9	9	Carbamidomethylation; Oxidation (M)	11500	8860	12700	5800	10500	12100
Q6ZJ11	Acid phosphatase OS=Oryza sativa subsp. japonica OX=39947 GN=Os08g0557400 PE=2 SV=1	6	6	Oxidation (M)	10300	10600	12700	11000	6270	7990
Q84VC8	Gamma hydroxybutyrate dehydrogenase-like protein OS=Oryza sativa subsp. japonica OX=39947 GN=Os02g0562700 PE=2 SV=1	7	7	Oxidation (M)	12900	12800	12500	12400	19400	12500
Q9XHW8	Germin-like protein OS=Oryza sativa subsp. japonica OX=39947 GN=OSJNBa0049B20.25 PE=2 SV=1	5	3		12000	14100	12500	6100	3790	6350
Q6ZEZ7	Os07g0176500 protein OS=Oryza sativa subsp. japonica OX=39947 GN=Os07g0176500 PE=4 SV=1	6	6	Carbamidomethylation; Oxidation (M)	14000	8440	12400	5170	2960	4750
Q8LHG8	Os01g0542000 protein OS=Oryza sativa subsp. japonica OX=39947 GN=Os01g0542000 PE=4 SV=1	11	11	Carbamidomethylation	12300	21600	12400	23500	34900	34500
Q8H4J8	Os07g0142900 protein OS=Oryza sativa subsp. japonica OX=39947 GN=Os07g0142900 PE=4 SV=2	11	10		11000	12400	12400	13300	7270	15100
Q654U8	Pyrophosphate--fructose 6-phosphate 1-phosphotransferase subunit beta OS=Oryza sativa subsp. japonica OX=39947 GN=PFP-BETA PE=3 SV=1	11	11	Oxidation (M)	7920	12400	12400	16300	21000	21200
Q6AV23	CCT-beta OS=Oryza sativa subsp. japonica OX=39947 GN=LOC_Os03g42220 PE=2 SV=1	11	11	Oxidation (M)	16300	13200	12300	12600	8890	13400
Q75IQ9	Os05g0164100 protein OS=Oryza sativa subsp. japonica OX=39947 GN=Os05g0164100 PE=4 SV=1	16	12	Carbamidomethylation; Oxidation (M)	15800	19800	12300	18900	23700	25200
Q7XVM2	Dihydrolipoyllysine-residue succinyltransferase OS=Oryza sativa subsp. japonica OX=39947 GN=Os04g0394200 PE=2 SV=1	10	10	Oxidation (M)	15000	16200	12300	13900	12100	15600
Q10I29	Os03g0566500 protein OS=Oryza sativa subsp. japonica OX=39947 GN=LOC_Os03g36900 PE=2 SV=1	1	1	Ubiquitin	14200	335	12300	984	90.7	122
Q5U1Q2	Peroxidase OS=Oryza sativa subsp. japonica OX=39947 GN=prx41 PE=2 SV=1	7	7	Carbamidomethylation; Oxidation (M)	13300	12000	12200	4380	2570	5590
Q6ZCV7	Os08g0487800 protein OS=Oryza sativa subsp. japonica OX=39947 GN=Os08g0487800 PE=3 SV=1	21	9	Oxidation (M)	13100	17100	12200	16700	8380	11800
Q93VT8	ATP-citrate synthase beta chain protein 1 OS=Oryza sativa subsp. japonica OX=39947 GN=ACLB-1 PE=2 SV=1	17	17	Carbamidomethylation; Oxidation (M)	11200	21000	12200	26200	25700	26800
Q53M52	Tubulin alpha-2 chain OS=Oryza sativa subsp. japonica OX=39947 GN=TUBA PE=2 SV=1	11	5	Carbamidomethylation; Oxidation (M)	13300	22900	12100	15100	7290	10700
P40392	Ras-related protein RIC1 OS=Oryza sativa subsp. japonica OX=39947 GN=RIC1 PE=2 SV=2	9	4	Oxidation (M)	13200	18800	12100	23900	9010	12400
Q852M0	Glutamate dehydrogenase 1 mitochondrial OS=Oryza sativa subsp. japonica OX=39947 GN=GDH1 PE=2 SV=1	10	8	Carbamidomethylation; Oxidation (M)	12000	12000	12100	13200	7660	8580
Q7GCH3	26S proteasome regulatory particle triple-A ATPase subunit6 OS=Oryza sativa subsp. japonica OX=39947 GN=OsRPT6 PE=2 SV=1	14	13	Carbamidomethylation; Oxidation (M)	19100	19900	12000	25900	21800	38000
Q7XIE2	Os07g0164300 protein OS=Oryza sativa subsp. japonica OX=39947 GN=Os07g0164300 PE=2 SV=1	5	5	Oxidation (M)	10700	11900	12000	4570	3710	3470
A0A0P0WRU9	Os06g0129900 protein (Fragment) OS=Oryza sativa subsp. japonica OX=39947 GN=Os06g0129900 PE=3 SV=1	3	3	Oxidation (M); Ubiquitin	9000	10300	12000	11600	1730	4410
Q9AS74	Os01g0168300 protein OS=Oryza sativa subsp. japonica OX=39947 GN=P0028E10.18 PE=2 SV=1	6	6	Oxidation (M)	1530	4840	12000	5760	7410	6290
Q6H8H3	Os02g0652600 protein OS=Oryza sativa subsp. japonica OX=39947 GN=Os02g0652600 PE=2 SV=1	4	4		13400	15700	11900	37700	28000	23100
A0A0P0W9W2	Oxoglutarate dehydrogenase (succinyl-transferring) OS=Oryza sativa subsp. japonica OX=39947 GN=Os04g0390000 PE=3 SV=1	24	15	Carbamidomethylation; Oxidation (M)	13300	21300	11900	29700	36800	35500
Q7XJB4	60S ribosomal protein L13 OS=Oryza sativa subsp. japonica OX=39947 GN=LOC_Os03g37970 PE=2 SV=1	6	3	Oxidation (M)	12900	13900	11900	10100	29000	20500
Q7XKE9	Clathrin light chain 1 OS=Oryza sativa subsp. japonica OX=39947 GN=Os04g0679100 PE=2 SV=1	4	4		11500	11600	11900	5060	5250	10500
Q10LR9	Uroporphyrinogen decarboxylase 2 chloroplastic OS=Oryza sativa subsp. japonica OX=39947 GN=Os03g0337600 PE=3 SV=1	8	8	Oxidation (M)	10100	11800	11900	7250	6370	7740
Q0DA00	Os06g0687700 protein (Fragment) OS=Oryza sativa subsp. japonica OX=39947 GN=Os06g0687700 PE=3 SV=1	7	7	Carbamidomethylation; Oxidation (M)	9020	8430	11900	11300	6040	9730
Q6YZH8	Os08g0559600 protein OS=Oryza sativa subsp. japonica OX=39947 GN=Os08g0559600 PE=2 SV=1	6	6	Oxidation (M)	11700	33000	11700	18900	13400	11100
Q2QNS7	Os12g0555500 protein OS=Oryza sativa subsp. japonica OX=39947 GN=LOC_Os12g36880 PE=2 SV=1	8	8	Carbamidomethylation; Oxidation (M)	12500	11800	11600	13300	8310	12500
Q851F6	Expressed protein OS=Oryza sativa subsp. japonica OX=39947 GN=LOC_Os03g51950 PE=2 SV=1	6	6	Carbamidomethylation; Oxidation (M)	11800	13900	11600	11900	16200	12900
Q0J0Z5	Os09g0474300 protein OS=Oryza sativa subsp. japonica OX=39947 GN=Os09g0474300 PE=3 SV=1	20	9	Oxidation (M)	9420	13500	11600	13800	15600	15500
Q9SXV0	Cytochrome c oxidase subunit 6b OS=Oryza sativa subsp. japonica OX=39947 GN=COX6b-1 PE=2 SV=1	4	4	Carbamidomethylation	22300	15600	11500	3500	4220	5390
A0A0P0W7X9	Amine oxidase OS=Oryza sativa subsp. japonica OX=39947 GN=Os04g0269600 PE=3 SV=1	4	4	Carbamidomethylation; Oxidation (M)	16700	16400	11500	9670	11300	13100
Q0JDA2	Succinate dehydrogenase subunit 5 mitochondrial OS=Oryza sativa subsp. japonica OX=39947 GN=SDH5 PE=1 SV=1	6	6	Carbamidomethylation; Oxidation (M)	13600	16300	11500	12700	2370	7720
Q8W0I1	Os01g0673600 protein OS=Oryza sativa subsp. japonica OX=39947 GN=Os01g0673600 PE=2 SV=1	6	6	Oxidation (M)	13000	19900	11500	21600	37100	41000
Q9LST6	Proteasome subunit beta type-2 OS=Oryza sativa subsp. japonica OX=39947 GN=PBD1 PE=2 SV=2	11	11	Oxidation (M)	11500	15100	11500	23500	21200	19800
Q10MT8	Gamma interferon inducible lysosomal thiol reductase family protein expressed OS=Oryza sativa subsp. japonica OX=39947 GN=LOC_Os03g18454 PE=2 SV=1	5	5	Carbamidomethylation	11500	12700	11400	10500	4920	9750
Q5JK84	DEAD-box ATP-dependent RNA helicase 15 OS=Oryza sativa subsp. japonica OX=39947 GN=AIP2 PE=1 SV=1	7	7	Carbamidomethylation; Oxidation (M)	10900	31700	11400	25000	30000	39000
Q7XS58	Cysteine synthase OS=Oryza sativa subsp. japonica OX=39947 GN=Os04g0165700 PE=2 SV=2	8	8	Oxidation (M)	8730	13200	11400	18400	8030	12100
Q5JMX9	Os01g0752200 protein OS=Oryza sativa subsp. japonica OX=39947 GN=Os01g0752200 PE=2 SV=1	9	9		4820	11200	11400	12200	11400	10700
Q2QS11	Prolyl-tRNA synthetase OS=Oryza sativa subsp. japonica OX=39947 GN=LOC_Os12g25710 PE=2 SV=1	16	16	Oxidation (M)	11000	18500	11300	21700	12500	17800
A0A0P0WGH1	Os04g0682800 protein (Fragment) OS=Oryza sativa subsp. japonica OX=39947 GN=Os04g0682800 PE=4 SV=1	14	14	Carbamidomethylation; Oxidation (M)	9120	13600	11300	12500	9960	8760
Q8H631	Acyl-coenzyme A oxidase OS=Oryza sativa subsp. japonica OX=39947 GN=Os06g0103500 PE=2 SV=1	10	10		8230	15300	11300	11200	12900	11900
Q7XSV2	Peroxidase OS=Oryza sativa subsp. japonica OX=39947 GN=Os04g0688100 PE=2 SV=2	5	5	Carbamidomethylation	12500	13600	11200	5070	7530	4610
Q6Z702	3-isopropylmalate dehydratase OS=Oryza sativa subsp. japonica OX=39947 GN=Os02g0125100 PE=2 SV=1	7	7	Carbamidomethylation; Oxidation (M)	11900	18300	11200	16800	17300	23700
Q8W250	1-deoxy-D-xylulose 5-phosphate reductoisomerase chloroplastic OS=Oryza sativa subsp. japonica OX=39947 GN=DXR PE=2 SV=2	11	11	Oxidation (M)	11000	17400	11200	15300	15000	16300
Q6ZDY8	Succinate dehydrogenase [ubiquinone] flavoprotein subunit mitochondrial OS=Oryza sativa subsp. japonica OX=39947 GN=SDH1 PE=1 SV=1	10	10	Carbamidomethylation; Oxidation (M)	10800	11700	11200	17500	9500	11100
Q9SDJ2	Magnesium-protoporphyrin IX monomethyl ester [oxidative] cyclase OS=Oryza sativa subsp. japonica OX=39947 GN=ZIP1 PE=2 SV=1	11	11	Oxidation (M)	8630	16100	11200	10200	9290	8290
Q9FTY4	Os01g0104400 protein OS=Oryza sativa subsp. japonica OX=39947 GN=Os01g0104400 PE=2 SV=1	6	5	Carbamidomethylation; Oxidation (M)	12100	18200	11100	17800	18000	29500
Q2QWT4	3'(2') 5'-bisphosphate nucleotidase OS=Oryza sativa subsp. japonica OX=39947 GN=Os12g0183300 PE=2 SV=1	8	8	Oxidation (M)	9530	9490	11100	9940	4320	9180
Q10NT7	ERAD-associated E3 ubiquitin-protein ligase component HRD3 OS=Oryza sativa subsp. japonica OX=39947 GN=HRD3 PE=2 SV=1	3	3	Oxidation (M)	6740	91500	11100	19600	37900	94200
Q84R32	CBS domain containing protein expressed OS=Oryza sativa subsp. japonica OX=39947 GN=LOC_Os03g52690 PE=2 SV=1	7	7	Carbamidomethylation; Oxidation (M)	14900	12300	11000	21400	20800	26200
Q6K4K9	Os09g0249700 protein OS=Oryza sativa subsp. japonica OX=39947 GN=Os09g0249700 PE=2 SV=1	13	13	Carbamidomethylation; Oxidation (M)	12200	17800	11000	22600	14300	22700
Q656T5	Os01g0574600 protein OS=Oryza sativa subsp. japonica OX=39947 GN=Os01g0574600 PE=2 SV=1	9	9	Oxidation (M)	11300	11300	11000	17200	5750	6230
Q8H559	Os07g0159800 protein OS=Oryza sativa subsp. japonica OX=39947 GN=Os07g0159800 PE=2 SV=1	3	3	Carbamidomethylation	10700	13100	11000	12400	746	4020
Q9AUW3	Eukaryotic translation initiation factor 5A OS=Oryza sativa subsp. japonica OX=39947 GN=LOC_Os03g55150 PE=2 SV=1	6	4	Carbamidomethylation; Oxidation (M)	9150	7830	11000	12600	4940	7280
Q8H4Q9	Os07g0496000 protein OS=Oryza sativa subsp. japonica OX=39947 GN=Os07g0496000 PE=4 SV=1	8	8	Oxidation (M)	8850	9620	11000	20800	9580	7890
Q0JGK4	Probable sucrose-phosphate synthase 1 OS=Oryza sativa subsp. japonica OX=39947 GN=SPS1 PE=2 SV=2	19	18	Oxidation (M)	8760	12900	10900	16800	16800	14400
Q0J9P0	Os04g0639300 protein (Fragment) OS=Oryza sativa subsp. japonica OX=39947 GN=Os04g0639300 PE=4 SV=1	4	4	Oxidation (M)	5730	7670	10900	9130	5640	7050
Q851Y1	Ankyrin repeat domain protein 2 putative expressed OS=Oryza sativa subsp. japonica OX=39947 GN=LOC_Os03g63480 PE=2 SV=1	8	8	Oxidation (M)	13600	15400	10800	6420	9870	14900
Q75IQ4	Outer envelope pore protein 24 chloroplastic OS=Oryza sativa subsp. japonica OX=39947 GN=OEP24 PE=2 SV=1	7	7	Carbamidomethylation; Oxidation (M)	13400	19900	10800	26200	18700	19700
Q84J55	14-3-3-like protein GF14-A OS=Oryza sativa subsp. japonica OX=39947 GN=GF14A PE=2 SV=1	16	8	Carbamidomethylation; Oxidation (M)	12200	13100	10800	20700	48600	41900
Q84Q83	Protein TOC75 chloroplastic OS=Oryza sativa subsp. japonica OX=39947 GN=TOC75 PE=2 SV=2	15	15	Oxidation (M)	9710	16100	10800	24300	21900	21000
A0A0N7KGJ7	Os03g0139100 protein (Fragment) OS=Oryza sativa subsp. japonica OX=39947 GN=Os03g0139100 PE=3 SV=1	7	7	Carbamidomethylation; Oxidation (M)	12000	11000	10700	19900	12300	12700
Q53PA7	Mitochondrial carrier protein expressed OS=Oryza sativa subsp. japonica OX=39947 GN=LOC_Os11g24450 PE=2 SV=1	13	10	Carbamidomethylation; Oxidation (M)	9970	20700	10700	42900	76200	68100
Q6AVI0	Zinc finger BED domain-containing protein RICESLEEPER 2 OS=Oryza sativa subsp. japonica OX=39947 GN=Os03g0733400 PE=2 SV=1	12	3	Oxidation (M); Ubiquitin	9320	18600	10700	28600	25400	28100
A0A0P0YDB6	Cysteine synthase (Fragment) OS=Oryza sativa subsp. japonica OX=39947 GN=Os12g0625000 PE=3 SV=1	11	8	Oxidation (M)	8650	12100	10700	26100	7100	19300
Q08479	Adenylate kinase 3 OS=Oryza sativa subsp. japonica OX=39947 GN=ADK-A PE=2 SV=1	4	2	Oxidation (M)	11300	10800	10600	8310	4310	7290
Q69Q02	4-alpha-glucanotransferase DPE2 OS=Oryza sativa subsp. japonica OX=39947 GN=DPE2 PE=2 SV=1	19	19		11200	17100	10600	22100	30100	26300
Q6K5G8	Glyceraldehyde-3-phosphate dehydrogenase 3 cytosolic OS=Oryza sativa subsp. japonica OX=39947 GN=GAPC3 PE=2 SV=1	17	6	Carbamidomethylation; Oxidation (M)	28400	10200	10500	19400	2290	4520
Q67WN5	H(+)-exporting diphosphatase OS=Oryza sativa subsp. japonica OX=39947 GN=Os06g0644200 PE=2 SV=1	15	15		10600	16900	10500	36700	29000	32500
Q53PY7	Os11g0150100 protein OS=Oryza sativa subsp. japonica OX=39947 GN=LOC_Os11g05260 PE=2 SV=1	11	11	Oxidation (M)	9140	10000	10500	20600	22700	19600
Q6ZBK6	Os08g0519400 protein OS=Oryza sativa subsp. japonica OX=39947 GN=Os08g0519400 PE=4 SV=1	6	6		7830	4910	10500	5000	7470	5800
A0A0P0W0I5	Os03g0639700 protein (Fragment) OS=Oryza sativa subsp. japonica OX=39947 GN=Os03g0639700 PE=3 SV=1	1	1	Oxidation (M)	307	1130	10500	10400	1870	1340
Q0IQF7	40S ribosomal protein S16 OS=Oryza sativa subsp. japonica OX=39947 GN=RPS16A PE=2 SV=1	5	5	Oxidation (M)	9140	11900	10400	31700	7350	6510
Q7X5X9	Os04g0444600 protein OS=Oryza sativa subsp. japonica OX=39947 GN=Os04g0444600 PE=2 SV=2	7	7	Carbamidomethylation; Oxidation (M)	7970	8250	10300	8120	8670	8980
Q6L483	Os05g0358400 protein OS=Oryza sativa subsp. japonica OX=39947 GN=Os05g0358400 PE=2 SV=1	4	4	Oxidation (M)	1960	3920	10300	4310	3880	6330
Q6ZFX8	Os02g0710900 protein OS=Oryza sativa subsp. japonica OX=39947 GN=Os02g0710900 PE=4 SV=1	15	15	Oxidation (M)	10700	9540	10200	12100	9380	9820
Q6F2U9	Lysine--tRNA ligase OS=Oryza sativa subsp. japonica OX=39947 GN=Os03g0586800 PE=2 SV=1	9	9	Carbamidomethylation; Oxidation (M)	5300	8890	10200	12700	10800	12000
Q8W1L6	Peroxisomal fatty acid beta-oxidation multifunctional protein OS=Oryza sativa subsp. japonica OX=39947 GN=MFP PE=1 SV=2	18	18	Carbamidomethylation; Oxidation (M)	10800	10200	10100	23800	25700	23300
O82451	Probable glutathione S-transferase GSTF2 OS=Oryza sativa subsp. japonica OX=39947 GN=GSTF2 PE=1 SV=3	6	4	Carbamidomethylation; Oxidation (M)	7910	9350	10100	15600	5000	9980
A0A0P0V1X3	Pectinesterase (Fragment) OS=Oryza sativa subsp. japonica OX=39947 GN=Os01g0312500 PE=3 SV=1	12	12	Oxidation (M)	7840	20700	10100	18700	9410	14300
Q6K241	Os02g0259600 protein OS=Oryza sativa subsp. japonica OX=39947 GN=Os02g0259600 PE=2 SV=1	4	4	Oxidation (M)	6650	9670	10100	14200	4510	8370
Q84SC5	Os08g0162600 protein OS=Oryza sativa subsp. japonica OX=39947 GN=Os08g0162600 PE=2 SV=1	4	4		9580	14200	10000	20400	22000	22200
P0C494	30S ribosomal protein S8 chloroplastic OS=Oryza sativa subsp. japonica OX=39947 GN=rps8 PE=3 SV=1	7	7	Oxidation (M)	9420	13200	10000	34600	13500	23100
Q6Z1P3	Os08g0566400 protein OS=Oryza sativa subsp. japonica OX=39947 GN=Os08g0566400 PE=2 SV=1	4	4		9910	2870	9950	3190	7050	8140
A0A0P0WSK4	Os06g0160100 protein (Fragment) OS=Oryza sativa subsp. japonica OX=39947 GN=Os06g0160100 PE=3 SV=1	6	2	Carbamidomethylation; NBF	7530	21000	9950	24900	106000	64100
A0A0P0XPM4	Os09g0511600 protein OS=Oryza sativa subsp. japonica OX=39947 GN=Os09g0511600 PE=3 SV=1	3	3	Oxidation (M)	6570	9200	9830	14000	12400	10600
Q0JGZ6	Fructokinase-1 OS=Oryza sativa subsp. japonica OX=39947 GN=FRK1 PE=1 SV=2	9	8	Oxidation (M)	10500	16700	9820	17600	30500	25500
A0A0N7KJF4	Os04g0538166 protein (Fragment) OS=Oryza sativa subsp. japonica OX=39947 GN=Os04g0538166 PE=4 SV=1	5	4	Carbamidomethylation; Oxidation (M)	7170	13300	9820	10200	13900	16400
Q8RYZ1	Os01g0874700 protein OS=Oryza sativa subsp. japonica OX=39947 GN=P0648C09.9 PE=2 SV=1	13	9	Oxidation (M)	9600	12300	9810	5840	4780	4420
Q6ZD10	Aspartokinase OS=Oryza sativa subsp. japonica OX=39947 GN=Os08g0342400 PE=3 SV=1	5	5		10700	4160	9760	8600	2980	4160
Q850W6	Os03g0452300 protein OS=Oryza sativa subsp. japonica OX=39947 GN=LOC_Os03g34040 PE=2 SV=1	10	10	Carbamidomethylation; Oxidation (M)	7880	19100	9750	22700	31100	31000
Q69UI8	Os08g0116500 protein OS=Oryza sativa subsp. japonica OX=39947 GN=Os08g0116500 PE=2 SV=1	3	3	Oxidation (M)	15300	20900	9740	4620	858	8220
A3C4S4	GDP-mannose 3 5-epimerase 1 OS=Oryza sativa subsp. japonica OX=39947 GN=GME-1 PE=1 SV=1	16	9	Carbamidomethylation; Oxidation (M)	10300	16700	9740	25400	21100	26600
Q852A3	Expressed protein OS=Oryza sativa subsp. japonica OX=39947 GN=LOC_Os03g60740 PE=2 SV=1	9	8	Carbamidomethylation; Oxidation (M)	8520	7500	9740	10800	4460	13200
Q6H734	Os02g0198600 protein OS=Oryza sativa subsp. japonica OX=39947 GN=Os02g0198600 PE=2 SV=1	8	8		8060	13300	9740	11300	7570	14300
B7EYZ0	Os05g0456300 protein OS=Oryza sativa subsp. japonica OX=39947 GN=Os05g0456300 PE=2 SV=1	8	8	Oxidation (M)	4910	7890	9740	6000	14000	13100
Q84M38	Expressed protein OS=Oryza sativa subsp. japonica OX=39947 GN=LOC_Os03g59320 PE=2 SV=1	3	3	Oxidation (M)	2210	5840	9710	9440	3510	7220
Q2QNG7	ATP-citrate synthase alpha chain protein 3 OS=Oryza sativa subsp. japonica OX=39947 GN=ACLA-3 PE=2 SV=1	7	7	Carbamidomethylation; Oxidation (M)	5750	6820	9680	8820	8650	5060
Q6EUP4	14-3-3-like protein GF14-E OS=Oryza sativa subsp. japonica OX=39947 GN=GF14E PE=2 SV=1	18	4	Carbamidomethylation; Oxidation (M)	7940	9530	9670	4680	5390	9610
A0A0N7KH54	Os03g0311300 protein OS=Oryza sativa subsp. japonica OX=39947 GN=Os03g0311300 PE=4 SV=1	2	2		7670	9440	9670	6630	2490	5010
A0A0P0WTX9	Os06g0214850 protein (Fragment) OS=Oryza sativa subsp. japonica OX=39947 GN=Os06g0214850 PE=4 SV=1	9	9		8490	13900	9640	13700	28200	24300
Q53RJ5	Heat shock 70 kDa protein BIP2 OS=Oryza sativa subsp. japonica OX=39947 GN=BIP2 PE=2 SV=1	3	2		8110	7460	9620	9170	575	1310
Q5W645	Os05g0349500 protein OS=Oryza sativa subsp. japonica OX=39947 GN=Os05g0349500 PE=4 SV=1	11	11	Oxidation (M)	8470	9330	9550	10400	6070	9170
Q0D4M5	Os07g0617800 protein OS=Oryza sativa subsp. japonica OX=39947 GN=Os07g0617800 PE=4 SV=1	7	7	Oxidation (M)	10400	6880	9470	11300	9790	10500
Q5ZA96	Selenoprotein O OS=Oryza sativa subsp. japonica OX=39947 GN=Os06g0320700 PE=3 SV=1	11	11	Oxidation (M)	10200	4740	9420	11300	6250	6380
Q6K8D4	Peptidylprolyl isomerase OS=Oryza sativa subsp. japonica OX=39947 GN=Os02g0760300 PE=2 SV=1	2	2	Oxidation (M)	13800	10500	9390	13000	7480	15200
Q65X91	Os05g0526200 protein OS=Oryza sativa subsp. japonica OX=39947 GN=Os05g0526200 PE=2 SV=1	5	5	Oxidation (M)	8500	10800	9370	2610	3780	7110
Q10MD5	ETC complex I subunit conserved region family protein expressed OS=Oryza sativa subsp. japonica OX=39947 GN=LOC_Os03g19890 PE=3 SV=1	2	2		8430	5000	9370	2300	8260	5660
Q6ZLQ0	Os07g0150100 protein OS=Oryza sativa subsp. japonica OX=39947 GN=Os07g0150100 PE=3 SV=1	19	19	Oxidation (M)	10100	14500	9360	28100	54300	31100
Q94DM7	Os01g0962600 protein OS=Oryza sativa subsp. japonica OX=39947 GN=Os01g0962600 PE=4 SV=1	5	3	NBF	10100	10800	9350	9600	3990	8570
Q8LHV5	Os07g0418000 protein OS=Oryza sativa subsp. japonica OX=39947 GN=Os07g0418000 PE=2 SV=1	8	8	Oxidation (M)	8460	9090	9330	9950	2430	8180
Q2QLY4	5-methyltetrahydropteroyltriglutamate--homocysteine methyltransferase 2 OS=Oryza sativa subsp. japonica OX=39947 GN=Os12g0624000 PE=2 SV=1	34	9	Carbamidomethylation; Oxidation (M)	7770	15200	9320	24900	30900	24400
Q6ERL4	Cysteine desulfurase OS=Oryza sativa subsp. japonica OX=39947 GN=Os09g0338400 PE=2 SV=1	15	15	Carbamidomethylation; Oxidation (M)	8560	11200	9310	9050	17800	17400
Q53QG1	Os11g0153700 protein OS=Oryza sativa subsp. japonica OX=39947 GN=LOC_Os11g05556 PE=2 SV=1	10	10	Oxidation (M)	6710	8680	9310	13000	11200	11100
Q5JMM6	Os01g0753100 protein OS=Oryza sativa subsp. japonica OX=39947 GN=Os01g0753100 PE=4 SV=1	8	8		5480	6640	9310	10500	5900	8240
Q5VRV7	Ubiquitin carboxyl-terminal hydrolase OS=Oryza sativa subsp. japonica OX=39947 GN=Os01g0177200 PE=3 SV=1	6	6	Oxidation (M)	4840	2730	9280	6810	3030	6920
Q7X8Z8	Glutamyl-tRNA(Gln) amidotransferase subunit A chloroplastic/mitochondrial OS=Oryza sativa subsp. japonica OX=39947 GN=GATA PE=3 SV=3	8	8	Carbamidomethylation; Oxidation (M)	7610	12300	9230	13200	13600	15800
Q6YY41	Glycosyltransferase OS=Oryza sativa subsp. japonica OX=39947 GN=Os02g0589400 PE=3 SV=1	8	7	Carbamidomethylation; Oxidation (M)	6800	4840	9230	9500	20000	5760
Q7X8G7	Os04g0167800 protein OS=Oryza sativa subsp. japonica OX=39947 GN=Os04g0167800 PE=4 SV=2	6	6	Oxidation (M)	7760	7380	9220	15300	9360	9880
Q6Z6M4	Isocitrate lyase OS=Oryza sativa subsp. japonica OX=39947 GN=ICL PE=1 SV=1	19	19	Carbamidomethylation; Oxidation (M)	6180	11500	9200	26000	24800	23900
Q75J18	60S ribosomal protein L13a-2 putative expressed OS=Oryza sativa subsp. japonica OX=39947 GN=LOC_Os03g54890 PE=2 SV=1	6	5	Carbamidomethylation; Oxidation (M)	8560	18900	9160	28400	35500	28300
Q7X7Y5	Os04g0321700 protein OS=Oryza sativa subsp. japonica OX=39947 GN=Os04g0321700 PE=2 SV=2	6	6	Oxidation (M)	5230	10600	9150	6670	5820	11400
A0A0P0W9U3	Os04g0409200 protein (Fragment) OS=Oryza sativa subsp. japonica OX=39947 GN=Os04g0409200 PE=4 SV=1	4	4	Oxidation (M)	11900	11300	9120	4050	5140	5470
Q75K72	Os05g0375400 protein OS=Oryza sativa subsp. japonica OX=39947 GN=Os05g0375400 PE=2 SV=1	5	5	Oxidation (M)	6480	11900	9110	15500	15200	21300
Q7F1E4	Os08g0526300 protein OS=Oryza sativa subsp. japonica OX=39947 GN=Os08g0526300 PE=4 SV=1	8	7	Oxidation (M)	9530	12400	9100	11200	13800	9070
P43279	NADP-dependent malic enzyme chloroplastic OS=Oryza sativa subsp. japonica OX=39947 GN=ME6 PE=2 SV=2	2	1	Carbamidomethylation; Oxidation (M)	10200	8580	9090	14100	747	1960
Q0DM51	DEAD-box ATP-dependent RNA helicase 3 chloroplastic OS=Oryza sativa subsp. japonica OX=39947 GN=Os03g0827700 PE=2 SV=2	16	16	Oxidation (M)	8950	11400	9080	12700	14100	12500
Q5WN02	Methenyltetrahydrofolate cyclohydrolase OS=Oryza sativa subsp. japonica OX=39947 GN=Os05g0150800 PE=2 SV=1	11	11	Carbamidomethylation	9400	12000	9070	15400	22800	19800
Q0JH55	Os01g0882500 protein OS=Oryza sativa subsp. japonica OX=39947 GN=Os01g0882500 PE=4 SV=1	6	6	Carbamidomethylation; Oxidation (M)	9380	21000	9060	38100	25000	30000
Q10RI6	Expressed protein OS=Oryza sativa subsp. japonica OX=39947 GN=LOC_Os03g06230 PE=2 SV=1	7	7		8820	15400	9040	11800	16100	21800
Q94CN9	Dihydrolipoyl dehydrogenase OS=Oryza sativa subsp. japonica OX=39947 GN=Os01g0337900 PE=2 SV=1	10	10	Carbamidomethylation	7860	7940	9030	10400	11400	10500
Q0DGP6	Vesicle-fusing ATPase OS=Oryza sativa subsp. japonica OX=39947 GN=NSF PE=1 SV=1	18	17	Oxidation (M)	6520	10400	9030	13900	14300	16800
Q84ZK1	Eukaryotic translation initiation factor 5A OS=Oryza sativa subsp. japonica OX=39947 GN=Os07g0597000 PE=2 SV=1	6	3	Carbamidomethylation; Oxidation (M)	9750	7300	9010	7110	4380	5910
B9ET62	Os01g0764900 protein OS=Oryza sativa subsp. japonica OX=39947 GN=Os01g0764900 PE=4 SV=1	11	11	Oxidation (M)	7680	11400	9010	10900	9750	9770
A0A0P0VD48	Os01g0963400 protein (Fragment) OS=Oryza sativa subsp. japonica OX=39947 GN=Os01g0963400 PE=4 SV=1	3	3		7580	7320	8970	5160	2510	3350
Q84ZC0	Probable V-type proton ATPase subunit H OS=Oryza sativa subsp. japonica OX=39947 GN=Os07g0549700 PE=2 SV=1	5	5		7810	13100	8950	16700	9300	13600
Q8S7Q0	Eukaryotic translation initiation factor 3 subunit B OS=Oryza sativa subsp. japonica OX=39947 GN=LOC_Os10g41960 PE=2 SV=1	16	16	Oxidation (M)	8470	10300	8920	14900	20100	19500
Q75M67	Expressed protein OS=Oryza sativa subsp. japonica OX=39947 GN=LOC_Os03g26460 PE=4 SV=1	4	4	Oxidation (M)	7610	8480	8920	5430	2610	3460
Q5KQJ2	Os05g0182100 protein OS=Oryza sativa subsp. japonica OX=39947 GN=Os05g0182100 PE=2 SV=1	8	8		9170	8420	8910	5250	2130	1080
Q10LH4	Nucleolar protein NOP5 putative expressed OS=Oryza sativa subsp. japonica OX=39947 GN=LOC_Os03g22740 PE=2 SV=1	9	9	Oxidation (M)	10800	7980	8900	14200	6870	12400
Q8LQP4	Os01g0676200 protein OS=Oryza sativa subsp. japonica OX=39947 GN=Os01g0676200 PE=2 SV=1	3	3		7750	7640	8880	3630	4820	1460
Q7XCY0	Os10g0511400 protein OS=Oryza sativa subsp. japonica OX=39947 GN=LOC_Os10g36760 PE=2 SV=2	12	10	Carbamidomethylation; Oxidation (M)	11200	6050	8860	12900	10200	13000
Q9AQZ5	70 kDa heat shock protein OS=Oryza sativa subsp. japonica OX=39947 GN=Os01g0180800 PE=2 SV=1	29	22	Carbamidomethylation; Oxidation (M)	11800	13500	8830	25300	28500	24400
Q5Z9H9	Peptidyl-prolyl cis-trans isomerase OS=Oryza sativa subsp. japonica OX=39947 GN=Os06g0708500 PE=2 SV=1	7	6	Oxidation (M)	6020	15600	8810	18000	12700	19900
Q651D5	Probable aquaporin PIP2-7 OS=Oryza sativa subsp. japonica OX=39947 GN=PIP2-7 PE=2 SV=2	3	3		16100	32000	8760	53400	72500	70400
Q5VR12	NADH-cytochrome b5 reductase OS=Oryza sativa subsp. japonica OX=39947 GN=Os01g0174300 PE=3 SV=1	14	14	Carbamidomethylation; Oxidation (M)	9670	12900	8760	12200	10700	12900
Q10RE5	1 2-dihydroxy-3-keto-5-methylthiopentene dioxygenase 2 OS=Oryza sativa subsp. japonica OX=39947 GN=ARD2 PE=2 SV=1	5	5	Carbamidomethylation	7830	8810	8760	5370	2980	6080
Q6YYV1	Polyadenylate-binding protein OS=Oryza sativa subsp. japonica OX=39947 GN=Os09g0115400 PE=2 SV=1	12	11	Carbamidomethylation; Oxidation (M)	10600	13300	8740	22500	25500	30700
P0C314	ATP-dependent Clp protease proteolytic subunit OS=Oryza sativa subsp. japonica OX=39947 GN=clpP PE=3 SV=1	5	5	Oxidation (M)	8090	10700	8720	21300	24300	24600
C7JA48	Os12g0478200 protein (Fragment) OS=Oryza sativa subsp. japonica OX=39947 GN=Os12g0478200 PE=3 SV=1	5	5	Carbamidomethylation; Oxidation (M)	7150	3560	8670	3520	16200	14400
Q7FAI9	Os04g0545200 protein OS=Oryza sativa subsp. japonica OX=39947 GN=Os04g0545200 PE=4 SV=1	4	4	Oxidation (M)	7440	9740	8650	6460	10700	8980
Q6EUF8	Citrate synthase OS=Oryza sativa subsp. japonica OX=39947 GN=Os02g0232400 PE=2 SV=1	10	10	Oxidation (M)	8960	4510	8630	12300	10000	11400
Q0D401	Carboxypeptidase (Fragment) OS=Oryza sativa subsp. japonica OX=39947 GN=Os07g0656900 PE=3 SV=1	5	5	Carbamidomethylation; Oxidation (M)	7480	4750	8630	5840	3900	4550
B7EBF9	Os04g0459900 protein OS=Oryza sativa subsp. japonica OX=39947 GN=Os04g0459900 PE=2 SV=1	8	8		6290	9130	8610	12300	10200	10600
Q7FB12	NAD(P)H-quinone oxidoreductase subunit M chloroplastic OS=Oryza sativa subsp. japonica OX=39947 GN=ndhM PE=2 SV=1	5	5	Oxidation (M)	9540	12800	8600	5160	6140	8800
Q6Z1J6	Obg-like ATPase 1 OS=Oryza sativa subsp. japonica OX=39947 GN=YCHF1 PE=1 SV=1	11	11	Oxidation (M)	13000	9050	8590	16500	15000	13200
Q6YPF2	Os08g0120500 protein OS=Oryza sativa subsp. japonica OX=39947 GN=Os08g0120500 PE=3 SV=1	10	10	Oxidation (M)	6980	10300	8550	14600	11900	13300
Q6ZHE5	Putative D-cysteine desulfhydrase 1 mitochondrial OS=Oryza sativa subsp. japonica OX=39947 GN=Os02g0773300 PE=2 SV=2	13	13	Oxidation (M)	10200	10100	8540	17200	12600	13800
Q6ZHS1	Glycosyltransferase OS=Oryza sativa subsp. japonica OX=39947 GN=Os02g0188000 PE=3 SV=1	6	6		8590	11300	8540	10100	7410	6670
Q2QMG2	Methylcrotonoyl-CoA carboxylase subunit alpha mitochondrial OS=Oryza sativa subsp. japonica OX=39947 GN=MCCA PE=2 SV=2	15	15	Oxidation (M)	12500	7690	8510	12500	8260	11700
Q8LH97	40S ribosomal protein S6 OS=Oryza sativa subsp. japonica OX=39947 GN=Os07g0622100 PE=2 SV=1	10	3	Carbamidomethylation	33000	1340	8500	251	2030	792
Q70G58	Thioredoxin reductase NTRC OS=Oryza sativa subsp. japonica OX=39947 GN=Os07g0657900 PE=1 SV=2	15	15	Carbamidomethylation; Oxidation (M)	6690	15200	8500	19100	35200	34000
P0DKK9	40S ribosomal protein S10-2 OS=Oryza sativa subsp. japonica OX=39947 GN=RPS10-2 PE=2 SV=1	8	6		5890	8340	8500	28100	14600	22200
Q10SM2	Protein-ribulosamine 3-kinase chloroplastic OS=Oryza sativa subsp. japonica OX=39947 GN=Os03g0117800 PE=2 SV=1	5	5	Oxidation (M)	4970	7250	8450	8410	9050	8940
Q6K6A4	Os02g0816800 protein OS=Oryza sativa subsp. japonica OX=39947 GN=Os02g0816800 PE=4 SV=1	9	9	Oxidation (M)	6700	7570	8430	16700	6090	8250
Q9ST27	Phototropin-2 OS=Oryza sativa subsp. japonica OX=39947 GN=PHOT2 PE=1 SV=1	13	13	Oxidation (M)	7000	10500	8410	7460	27100	25300
Q75L45	Os05g0135800 protein OS=Oryza sativa subsp. japonica OX=39947 GN=Os05g0135800 PE=2 SV=1	7	6	Oxidation (M)	4570	9230	8400	9310	2260	7420
Q60E58	Os05g0388600 protein OS=Oryza sativa subsp. japonica OX=39947 GN=Os05g0388600 PE=2 SV=1	6	6		6230	15300	8380	26900	16700	19300
Q5SN59	Ribokinase OS=Oryza sativa subsp. japonica OX=39947 GN=Os01g0665400 PE=3 SV=1	6	6	Oxidation (M)	7290	10900	8370	11800	7310	6390
Q7XUK3	NADPH oxidoreductase OS=Oryza sativa subsp. japonica OX=39947 GN=OsNADPH-1 PE=2 SV=2	12	10	Oxidation (M)	5180	8790	8340	17100	18100	18100
Q942L2	Protein disulfide isomerase-like 2-2 OS=Oryza sativa subsp. japonica OX=39947 GN=PDIL2-2 PE=2 SV=1	8	6	Oxidation (M)	5610	6360	8320	7490	4430	5470
Q6ZC69	Probable adenylate kinase 2 chloroplastic OS=Oryza sativa subsp. japonica OX=39947 GN=Os08g0109300 PE=2 SV=1	5	4		6710	9480	8310	2870	2940	5320
Q6Z965	12-oxophytodienoate reductase 7 OS=Oryza sativa subsp. japonica OX=39947 GN=OPR7 PE=2 SV=1	9	9		9400	13500	8270	13700	6310	10200
Q9LST8	Proteasome subunit beta OS=Oryza sativa subsp. japonica OX=39947 GN=OsPBB1 PE=2 SV=1	4	4	Carbamidomethylation; Oxidation (M)	7030	8180	8270	15200	992	6490
Q7EYS3	Os08g0422000 protein OS=Oryza sativa subsp. japonica OX=39947 GN=Os08g0422000 PE=2 SV=1	6	6	Oxidation (M)	6440	6570	8260	8210	11300	11000
Q10PB3	Translocase of chloroplast OS=Oryza sativa subsp. japonica OX=39947 GN=LOC_Os03g13730 PE=2 SV=1	7	7	Oxidation (M)	10300	5070	8250	9060	6390	4200
Q0DWH1	Alcohol dehydrogenase class-3 OS=Oryza sativa subsp. japonica OX=39947 GN=Os02g0815500 PE=2 SV=1	7	7	Carbamidomethylation; Oxidation (M)	6470	9760	8250	14100	12400	10200
Q8GS72	Os07g0640100 protein OS=Oryza sativa subsp. japonica OX=39947 GN=Os07g0640100 PE=2 SV=1	2	2	Oxidation (M)	8640	19300	8240	4500	322	1340
B7FAH8	Os12g0541000 protein OS=Oryza sativa subsp. japonica OX=39947 GN=Os12g0541000 PE=2 SV=1	6	6	Oxidation (M)	6000	8660	8240	10700	5910	11600
P0C497	50S ribosomal protein L2 chloroplastic OS=Oryza sativa subsp. japonica OX=39947 GN=rpl2-A PE=3 SV=1	10	10	Carbamidomethylation; Oxidation (M)	4570	17400	8230	28400	17900	20800
Q8S5M6	Glutamyl-tRNA synthetase OS=Oryza sativa subsp. japonica OX=39947 GN=LOC_Os10g22380 PE=3 SV=1	5	5		7430	4750	8210	12800	16700	12200
Q6YT00	Proteasome subunit alpha type-7-A OS=Oryza sativa subsp. japonica OX=39947 GN=Os08g0548900 PE=2 SV=1	6	3		6990	6720	8210	6890	2590	1190
Q69N33	Dihydrolipoamide acetyltransferase component of pyruvate dehydrogenase complex OS=Oryza sativa subsp. japonica OX=39947 GN=Os09g0408600 PE=2 SV=1	9	9	Oxidation (M)	9370	9250	8160	15000	10100	13000
B9F3B6	Succinate-semialdehyde dehydrogenase mitochondrial OS=Oryza sativa subsp. japonica OX=39947 GN=ALDH5F1 PE=3 SV=1	9	9	Oxidation (M)	23800	27800	8140	27100	20500	24500
Q10MY4	Os03g0289400 protein OS=Oryza sativa subsp. japonica OX=39947 GN=LOC_Os03g18020 PE=4 SV=1	5	5	Oxidation (M)	7450	8500	8130	9780	12500	11100
Q6H5B5	Endo-1 3(4)-beta-glucanase OS=Oryza sativa subsp. japonica OX=39947 GN=Os09g0379900 PE=3 SV=1	11	11	Oxidation (M)	7840	7700	8120	10300	13400	9250
Q67W29	Probable 4-hydroxy-tetrahydrodipicolinate reductase 1 chloroplastic OS=Oryza sativa subsp. japonica OX=39947 GN=DAPB1 PE=2 SV=1	6	6	Oxidation (M)	7380	7780	8070	8310	4760	6920
Q2QX01	Monothiol glutaredoxin-S12 chloroplastic OS=Oryza sativa subsp. japonica OX=39947 GN=GRXS12 PE=2 SV=1	5	5	Carbamidomethylation	6780	7880	8040	4740	9520	8720
Q2R678	Expressed protein OS=Oryza sativa subsp. japonica OX=39947 GN=LOC_Os11g21990 PE=2 SV=1	12	12	Oxidation (M)	7330	11000	7980	15500	31700	9950
P41095	60S acidic ribosomal protein P0 OS=Oryza sativa subsp. japonica OX=39947 GN=60SP0 PE=1 SV=3	9	2	Carbamidomethylation; Oxidation (M)	10100	10100	7960	9510	3710	9650
Q7XXR0	Os03g0744600 protein OS=Oryza sativa subsp. japonica OX=39947 GN=LOC_Os03g53270 PE=2 SV=1	6	6	Oxidation (M)	6570	10100	7930	11600	14700	17500
Q6YXW6	Sucrose-phosphatase 2 OS=Oryza sativa subsp. japonica OX=39947 GN=SPP2 PE=1 SV=1	13	11	Carbamidomethylation; Oxidation (M)	7110	15600	7880	12600	16100	21200
Q0JNQ7	ATP-dependent Clp protease proteolytic subunit OS=Oryza sativa subsp. japonica OX=39947 GN=Os01g0271400 PE=3 SV=1	6	6	Oxidation (M)	10800	8800	7870	14100	13800	13800
Q7XZV8	HAD superfamily hydrolase 5'-Nucleotidase containing protein expressed OS=Oryza sativa subsp. japonica OX=39947 GN=LOC_Os03g56310 PE=3 SV=1	8	8	Oxidation (M)	5810	10600	7870	13100	10600	8080
P37832	Tubulin beta-7 chain OS=Oryza sativa subsp. japonica OX=39947 GN=TUBB7 PE=2 SV=2	15	2	Oxidation (M)	8970	9850	7860	6720	11100	10400
Q0J5V5	Aminopeptidase M1-B OS=Oryza sativa subsp. japonica OX=39947 GN=Os08g0398700 PE=2 SV=1	17	15	Oxidation (M)	6740	10900	7860	22300	13800	13100
A0A0P0WNT5	Os05g0480000 protein OS=Oryza sativa subsp. japonica OX=39947 GN=Os05g0480000 PE=4 SV=1	6	6	Oxidation (M)	5580	7570	7830	12100	9910	10300
Q9XJ28	30S ribosomal protein S9 chloroplast putative expressed OS=Oryza sativa subsp. japonica OX=39947 GN=rps9 PE=2 SV=1	3	3		2380	9010	7820	10300	17200	19100
Q10LR5	Fumarate hydratase OS=Oryza sativa subsp. japonica OX=39947 GN=LOC_Os03g21950 PE=2 SV=1	11	11	Oxidation (M)	7370	8260	7810	7710	12300	9700
Q7FAT6	CCT-alpha OS=Oryza sativa subsp. japonica OX=39947 GN=Os04g0551800 PE=2 SV=1	9	9	Oxidation (M)	6450	8620	7810	13100	5050	10000
Q5VS79	Os06g0104400 protein OS=Oryza sativa subsp. japonica OX=39947 GN=Os06g0104400 PE=4 SV=1	10	9	Carbamidomethylation; Oxidation (M)	7410	7920	7780	9520	13400	12000
Q67WM2	Isoleucyl-tRNA synthetase OS=Oryza sativa subsp. japonica OX=39947 GN=Os06g0645400 PE=3 SV=1	7	7		4540	7340	7780	7760	6720	5930
Q10NX8	Beta-galactosidase 6 OS=Oryza sativa subsp. japonica OX=39947 GN=Os03g0255100 PE=1 SV=2	8	8	Carbamidomethylation; Oxidation (M)	8050	11000	7720	6580	9210	10800
Q0J4P2	Heat shock protein 81-1 OS=Oryza sativa subsp. japonica OX=39947 GN=HSP81-1 PE=3 SV=2	42	6	Carbamidomethylation; Oxidation (M); Ubiquitin	5340	6110	7720	8650	5870	6420
Q7XBZ9	Dynamin-related protein 1C putative expressed OS=Oryza sativa subsp. japonica OX=39947 GN=LOC_Os10g41820 PE=2 SV=1	7	5		6260	2310	7710	3250	2480	2780
Q8H903	60 kDa chaperonin OS=Oryza sativa subsp. japonica OX=39947 GN=Os10g0462900 PE=2 SV=1	25	8	Carbamidomethylation; Oxidation (M)	8260	10800	7690	9570	13300	14100
Q0INM3	Beta-galactosidase 15 OS=Oryza sativa subsp. japonica OX=39947 GN=Os12g0429200 PE=2 SV=1	6	6	Oxidation (M)	8420	12600	7680	8360	11200	12700
Q9FP25	Os01g0303000 protein OS=Oryza sativa subsp. japonica OX=39947 GN=P0035H10.18 PE=2 SV=1	5	5	Carbamidomethylation	18800	19000	7670	627	2440	3790
Q850Z8	AIR synthase OS=Oryza sativa subsp. japonica OX=39947 GN=LOC_Os03g61600 PE=2 SV=1	8	8	Oxidation (M)	6360	6980	7670	5580	4500	5630
Q9FTN6	Os01g0106300 protein OS=Oryza sativa subsp. japonica OX=39947 GN=Os01g0106300 PE=2 SV=1	9	6	Oxidation (M)	7660	8130	7650	7520	7710	8910
Q75IM9	Isovaleryl-CoA dehydrogenase mitochondrial OS=Oryza sativa subsp. japonica OX=39947 GN=Os05g0125500 PE=2 SV=2	8	8	Carbamidomethylation; Oxidation (M)	6240	6020	7650	14200	12400	10200
Q338Z4	NAD(P)H-hydrate epimerase OS=Oryza sativa subsp. japonica OX=39947 GN=LOC_Os10g23120 PE=3 SV=1	4	4		5160	6020	7650	7390	3700	5070
Q10R45	Alanine-glyoxylate aminotransferase 2 mitochondrial putative expressed OS=Oryza sativa subsp. japonica OX=39947 GN=LOC_Os03g07570 PE=2 SV=1	11	11	Carbamidomethylation; Oxidation (M)	6580	5980	7640	11800	9180	11800
Q0IPT8	V-type proton ATPase proteolipid subunit OS=Oryza sativa subsp. japonica OX=39947 GN=Os12g0168900 PE=3 SV=1	1	1	Oxidation (M)	220	3010	7640	4170	3100	1720
Q7F229	Thioredoxin-dependent peroxiredoxin OS=Oryza sativa subsp. japonica OX=39947 GN=Os07g0260300 PE=2 SV=1	4	4		9580	11000	7630	6560	6420	9490
Q6ESJ0	Glutathione peroxidase OS=Oryza sativa subsp. japonica OX=39947 GN=Os02g0664000 PE=2 SV=1	6	3	Oxidation (M)	8560	6990	7630	6800	5380	6650
Q6Z8J5	Peptidylprolyl isomerase OS=Oryza sativa subsp. japonica OX=39947 GN=Os02g0751600 PE=2 SV=1	6	6	Carbamidomethylation; Oxidation (M)	10500	17300	7610	21700	20200	30300
Q5JKN1	Probable protein phosphatase 2C 5 OS=Oryza sativa subsp. japonica OX=39947 GN=Os01g0552300 PE=2 SV=1	4	4	Carbamidomethylation	7110	9520	7610	9600	4590	4570
Q5WMY3	Os05g0155100 protein OS=Oryza sativa subsp. japonica OX=39947 GN=Os05g0155100 PE=2 SV=1	6	5	Carbamidomethylation; Oxidation (M)	6710	11500	7610	29500	32200	31100
Q8H8T0	UDP-arabinopyranose mutase 1 OS=Oryza sativa subsp. japonica OX=39947 GN=UAM1 PE=1 SV=1	15	7	Carbamidomethylation; Oxidation (M)	7120	8660	7590	14400	8770	7690
Q6K3Z3	Os09g0252100 protein OS=Oryza sativa subsp. japonica OX=39947 GN=Os09g0252100 PE=2 SV=1	8	8	Oxidation (M)	8400	8170	7580	14100	12000	9990
Q0D8E4	Prolyl-tRNA synthetase (Fragment) OS=Oryza sativa subsp. japonica OX=39947 GN=Os07g0165000 PE=4 SV=1	9	9	Oxidation (M)	6570	8140	7570	11800	11200	4670
Q8H2T7	NADH dehydrogenase [ubiquinone] flavoprotein 1 mitochondrial OS=Oryza sativa subsp. japonica OX=39947 GN=Os07g0645400 PE=3 SV=1	11	11	Oxidation (M)	6060	6840	7570	13700	14400	13000
Q6K4J4	Peroxidase OS=Oryza sativa subsp. japonica OX=39947 GN=prx122 PE=3 SV=1	7	7	Carbamidomethylation; Oxidation (M)	6380	15500	7550	7950	6970	8200
Q2R1N0	Glycosyltransferase OS=Oryza sativa subsp. japonica OX=39947 GN=LOC_Os11g38650 PE=3 SV=1	11	11	Oxidation (M)	4700	6210	7540	8270	9800	8110
Q6ZIQ1	Os07g0587400 protein OS=Oryza sativa subsp. japonica OX=39947 GN=Os07g0587400 PE=2 SV=1	5	5	Oxidation (M)	7810	4090	7530	5940	22100	9600
Q852J3	25.3 kDa vesicle transport protein putative expressed OS=Oryza sativa subsp. japonica OX=39947 GN=LOC_Os03g57760 PE=2 SV=1	4	4	Oxidation (M)	12100	440	7520	963	3710	2400
A0A0P0W0Z6	Ferredoxin (Fragment) OS=Oryza sativa subsp. japonica OX=39947 GN=Os03g0659200 PE=3 SV=1	1	1		8300	6820	7510	1900	637	641
Q2QVA7	Os12g0236900 protein OS=Oryza sativa subsp. japonica OX=39947 GN=LOC_Os12g13460 PE=4 SV=1	6	6	Oxidation (M)	5180	9020	7510	4370	10000	7780
Q7XBY4	Mitochondrial carnitine/acylcarnitine carrier putative expressed OS=Oryza sativa subsp. japonica OX=39947 GN=LOC_Os10g42299 PE=2 SV=1	13	12	Carbamidomethylation; Oxidation (M)	12400	11700	7480	23700	40300	29400
Q6EUS1	Peroxidase OS=Oryza sativa subsp. japonica OX=39947 GN=prx27 PE=2 SV=1	8	8	Carbamidomethylation; Oxidation (M)	7210	8730	7440	2150	1840	2310
Q10NX2	Phosphoenolpyruvate carboxykinase (ATP) OS=Oryza sativa subsp. japonica OX=39947 GN=LOC_Os03g15050 PE=2 SV=1	10	10	Oxidation (M)	6740	11200	7420	7880	8290	11900
Q9LST4	Proteasome subunit beta OS=Oryza sativa subsp. japonica OX=39947 GN=OsPBG1 PE=2 SV=1	10	10	Oxidation (M)	12800	13000	7410	21300	18000	20000
Q10LH0	Divinyl chlorophyllide a 8-vinyl-reductase chloroplastic OS=Oryza sativa subsp. japonica OX=39947 GN=DVR PE=3 SV=1	6	6	Oxidation (M)	6890	12400	7410	9920	9590	8190
B7E707	Pyruvate dehydrogenase E1 component subunit beta OS=Oryza sativa subsp. japonica OX=39947 GN=Os09g0509200 PE=2 SV=1	6	3	Oxidation (M)	9140	6460	7400	13700	4200	5130
Q0E0P0	Beta-fructofuranosidase insoluble isoenzyme 1 OS=Oryza sativa subsp. japonica OX=39947 GN=CIN1 PE=2 SV=1	10	10		7420	12600	7400	12600	15100	13400
Q10A76	Os10g0101200 protein OS=Oryza sativa subsp. japonica OX=39947 GN=LOC_Os10g01134 PE=2 SV=1	3	3		6960	9210	7400	9910	7670	11500
Q8H3S1	Os08g0321000 protein OS=Oryza sativa subsp. japonica OX=39947 GN=Os08g0321000 PE=2 SV=2	2	2		4470	10700	7400	7970	1180	5130
Q5ZAM8	Os01g0767100 protein OS=Oryza sativa subsp. japonica OX=39947 GN=Os01g0767100 PE=3 SV=1	4	4		5950	4670	7390	3900	2290	3390
Q7XVF8	Os04g0403500 protein OS=Oryza sativa subsp. japonica OX=39947 GN=Os04g0403500 PE=2 SV=2	5	5		7530	11400	7370	12800	13300	13900
Q8LNA9	Glycosyltransferase OS=Oryza sativa subsp. japonica OX=39947 GN=LOC_Os10g09990 PE=3 SV=1	6	6	Oxidation (M)	7000	4590	7370	13700	9460	12100
Q84YY4	Os08g0292600 protein OS=Oryza sativa subsp. japonica OX=39947 GN=Os08g0292600 PE=2 SV=1	6	6	Carbamidomethylation; Oxidation (M)	5430	12800	7370	14700	11700	14400
Q94E65	Os01g0172800 protein OS=Oryza sativa subsp. japonica OX=39947 GN=Os01g0172800 PE=2 SV=1	5	5	Carbamidomethylation	5270	3280	7370	9500	5940	8120
O64464	Proteasome subunit beta type-1 OS=Oryza sativa subsp. japonica OX=39947 GN=PBF1 PE=2 SV=1	7	4	Carbamidomethylation; Oxidation (M)	8380	8340	7360	15800	9500	9670
Q6AUN5	Os05g0568900 protein OS=Oryza sativa subsp. japonica OX=39947 GN=Os05g0568900 PE=2 SV=1	10	10		6710	7000	7360	12600	20400	22800
Q8GVH2	Os07g0638100 protein OS=Oryza sativa subsp. japonica OX=39947 GN=Os07g0638100 PE=4 SV=1	12	12		6480	5940	7360	12100	20300	16700
Q5N7W3	Dolichyl-diphosphooligosaccharide--protein glycosyltransferase subunit 2 OS=Oryza sativa subsp. japonica OX=39947 GN=RPN2 PE=2 SV=1	18	18	Carbamidomethylation; Oxidation (M)	8070	8830	7350	18200	15400	14500
Q8W0E6	Chlorophyll a-b binding protein chloroplastic OS=Oryza sativa subsp. japonica OX=39947 GN=Os01g0720500 PE=2 SV=1	9	3	Carbamidomethylation; Oxidation (M); NBF	6960	4950	7350	5450	10600	10500
A0A0N7KN57	Os07g0227800 protein (Fragment) OS=Oryza sativa subsp. japonica OX=39947 GN=Os07g0227800 PE=4 SV=1	7	7	Oxidation (M)	7440	9960	7330	13400	17600	15600
Q60EY9	Os05g0208000 protein OS=Oryza sativa subsp. japonica OX=39947 GN=Os05g0208000 PE=2 SV=1	10	7	Carbamidomethylation; Oxidation (M)	8540	12900	7320	20200	41200	82200
Q6H5J0	Enoyl-[acyl-carrier-protein] reductase [NADH] 2 chloroplastic OS=Oryza sativa subsp. japonica OX=39947 GN=Os09g0277800 PE=2 SV=1	8	4	Oxidation (M)	5810	13400	7320	12100	11700	16600
Q942C4	Glycosyltransferase OS=Oryza sativa subsp. japonica OX=39947 GN=Os01g0734800 PE=2 SV=1	4	4	Oxidation (M)	7040	5570	7310	3020	5340	5390
Q6L4W7	Os05g0509200 protein OS=Oryza sativa subsp. japonica OX=39947 GN=Os05g0509200 PE=2 SV=1	6	6	Oxidation (M)	6360	6220	7310	8740	25900	24000
Q8LQ70	Os01g0742300 protein OS=Oryza sativa subsp. japonica OX=39947 GN=Os01g0742300 PE=4 SV=1	5	5	Carbamidomethylation; Oxidation (M)	2900	5140	7310	8280	6270	4230
B9FCW0	Aspergillus nuclease S(1) OS=Oryza sativa subsp. japonica OX=39947 GN=Os04g0652700 PE=3 SV=1	6	6	Carbamidomethylation; Oxidation (M)	5610	5440	7300	5140	1020	3110
Q0JCX3	Os04g0445200 protein OS=Oryza sativa subsp. japonica OX=39947 GN=Os04g0445200 PE=2 SV=1	3	3	Carbamidomethylation	4970	10100	7300	5230	2000	3960
Q652L5	Os09g0567366 protein OS=Oryza sativa subsp. japonica OX=39947 GN=Os09g0567366 PE=2 SV=1	8	8	Oxidation (M)	8970	9410	7290	15900	11400	14000
Q9LGQ6	Acyl transferase 9 OS=Oryza sativa subsp. japonica OX=39947 GN=AT9 PE=2 SV=1	9	9	Oxidation (M)	5710	11400	7290	19900	18100	22600
Q6ATS0	Magnesium-chelatase subunit ChlD chloroplastic OS=Oryza sativa subsp. japonica OX=39947 GN=CHLD PE=1 SV=1	9	9		6300	4650	7270	6000	3640	4150
Q7X7I6	Glucose-6-phosphate 1-dehydrogenase OS=Oryza sativa subsp. japonica OX=39947 GN=Os04g0485300 PE=3 SV=2	11	11		7150	10200	7250	11100	15900	11200
Q68Y41	Os05g0515200 protein OS=Oryza sativa subsp. japonica OX=39947 GN=Os05g0515200 PE=3 SV=1	2	2		5350	12700	7240	6970	5090	6590
Q7XUG1	Malate synthase OS=Oryza sativa subsp. japonica OX=39947 GN=MS PE=2 SV=1	15	15	Oxidation (M)	28300	10500	7220	15100	19300	16600
O04226	Delta-1-pyrroline-5-carboxylate synthase 1 OS=Oryza sativa subsp. japonica OX=39947 GN=P5CS1 PE=2 SV=2	17	14	Oxidation (M)	8240	7400	7220	9570	18400	15100
Q5QLT6	Os01g0830100 protein OS=Oryza sativa subsp. japonica OX=39947 GN=Os01g0830100 PE=2 SV=1	2	2		7110	1910	7210	3830	2800	3070
A0A0P0VRW1	Os03g0101600 protein (Fragment) OS=Oryza sativa subsp. japonica OX=39947 GN=Os03g0101600 PE=4 SV=1	9	9	Oxidation (M)	7090	6020	7210	19500	9120	13500
Q5JK78	Ubiquitin carboxyl-terminal hydrolase OS=Oryza sativa subsp. japonica OX=39947 GN=Os01g0550100 PE=2 SV=1	8	8	Oxidation (M)	10300	8030	7190	8740	4820	7750
Q0D4G9	Os07g0626800 protein (Fragment) OS=Oryza sativa subsp. japonica OX=39947 GN=Os07g0626800 PE=4 SV=1	11	11		12700	14100	7180	19400	25100	24200
Q2R483	Probable bifunctional methylthioribulose-1-phosphate dehydratase/enolase-phosphatase E1 OS=Oryza sativa subsp. japonica OX=39947 GN=Os11g0484000 PE=2 SV=1	8	8	Oxidation (M)	9930	11300	7180	12300	12300	15600
Q6ZIY1	Os07g0205700 protein OS=Oryza sativa subsp. japonica OX=39947 GN=Os07g0205700 PE=2 SV=1	9	9	Oxidation (M)	6910	7350	7150	10000	12100	10900
A0A0P0WRT9	Os06g0130900 protein (Fragment) OS=Oryza sativa subsp. japonica OX=39947 GN=Os06g0130900 PE=3 SV=1	6	2	Carbamidomethylation; NBF	5170	18800	7120	20300	87100	54100
A0A0P0W8U0	Os04g0342800 protein OS=Oryza sativa subsp. japonica OX=39947 GN=Os04g0342800 PE=4 SV=1	1	1	Oxidation (M); Ubiquitin	6660	734	7080	5260	0	0
Q851S8	Adenylosuccinate synthetase 2 chloroplastic OS=Oryza sativa subsp. japonica OX=39947 GN=PURA2 PE=2 SV=1	12	12		8730	14200	7030	12700	9850	10100
Q7XNV4	Os04g0227500 protein OS=Oryza sativa subsp. japonica OX=39947 GN=Os04g0227500 PE=2 SV=2	5	5	Carbamidomethylation	7010	7720	7020	8440	8980	6920
Q941Z0	Probable NADPH:quinone oxidoreductase 1 OS=Oryza sativa subsp. japonica OX=39947 GN=Os01g0953600 PE=2 SV=1	6	6	Carbamidomethylation	6210	12800	7020	12000	6970	9690
Q7FAL5	Os04g0657500 protein OS=Oryza sativa subsp. japonica OX=39947 GN=Os04g0657500 PE=2 SV=1	12	12	Oxidation (M)	8900	7600	7000	12600	6440	7830
Q10NP2	Calcium-binding EF hand family protein putative expressed OS=Oryza sativa subsp. japonica OX=39947 GN=LOC_Os03g15740 PE=4 SV=1	9	9	Oxidation (M)	5740	2700	6990	2700	8590	8140
Q10P27	40S ribosomal protein S20 putative expressed OS=Oryza sativa subsp. japonica OX=39947 GN=LOC_Os03g14530 PE=2 SV=1	3	2		6060	7220	6980	13700	3390	6210
Q6ZI49	Os02g0596000 protein OS=Oryza sativa subsp. japonica OX=39947 GN=Os02g0596000 PE=2 SV=1	2	2		1860	4760	6980	2800	3030	2670
Q6YUK5	T-complex protein 1 subunit delta OS=Oryza sativa subsp. japonica OX=39947 GN=Os02g0332200 PE=2 SV=1	11	11	Oxidation (M)	4140	7490	6970	10200	7500	11000
Q7F9Y6	Os04g0591000 protein OS=Oryza sativa subsp. japonica OX=39947 GN=Os04g0591000 PE=2 SV=1	5	5	Oxidation (M)	8220	6480	6960	4950	1650	3160
Q10LP5	Sucrose synthase 4 OS=Oryza sativa subsp. japonica OX=39947 GN=SUS4 PE=2 SV=1	16	15	Carbamidomethylation; Oxidation (M)	7010	11100	6940	19200	22900	25300
Q2QZ12	Mitochondrial carrier protein expressed OS=Oryza sativa subsp. japonica OX=39947 GN=LOC_Os11g48040 PE=2 SV=1	3	3		4300	1480	6930	3200	4030	2190
A0A0P0WWT3	Os06g0484500 protein (Fragment) OS=Oryza sativa subsp. japonica OX=39947 GN=Os06g0484500 PE=4 SV=1	3	3		6450	14400	6920	10600	11400	15200
Q0DUI8	15-cis-phytoene desaturase chloroplastic/chromoplastic OS=Oryza sativa subsp. japonica OX=39947 GN=PDS PE=3 SV=2	9	9	Oxidation (M)	6060	7210	6920	10200	5250	7770
Q9FTG9	Os01g0615300 protein OS=Oryza sativa subsp. japonica OX=39947 GN=Os01g0615300 PE=3 SV=1	8	7		6300	7100	6900	13100	5470	6850
Q94CN1	3-hydroxyacyl-CoA dehydrogenase OS=Oryza sativa subsp. japonica OX=39947 GN=Os01g0348600 PE=2 SV=1	9	9	Oxidation (M)	3360	4890	6880	11000	6910	6400
Q0JDK3	Os04g0398300 protein (Fragment) OS=Oryza sativa subsp. japonica OX=39947 GN=Os04g0398300 PE=4 SV=1	8	8	Oxidation (M)	304000	14700	6870	17900	23400	17900
Q2QVJ6	NADP-dependent oxidoreductase P2 putative expressed OS=Oryza sativa subsp. japonica OX=39947 GN=LOC_Os12g12580 PE=2 SV=1	9	9	Carbamidomethylation; Oxidation (M)	5860	6640	6870	10000	6080	10700
Q84P62	Os04g0665800 protein OS=Oryza sativa subsp. japonica OX=39947 GN=Os04g0665800 PE=2 SV=1	9	9	Oxidation (M)	7390	11600	6860	18100	18500	24900
Q0DJC0	ADP/ATP translocase OS=Oryza sativa subsp. japonica OX=39947 GN=Os05g0302700 PE=2 SV=1	10	5	Oxidation (M)	4420	9190	6850	27900	17400	19900
Q0DRV6	Superoxide dismutase [Cu-Zn] 1 OS=Oryza sativa subsp. japonica OX=39947 GN=SODCC1 PE=1 SV=1	2	1		3100	3610	6840	2260	486	258
Q5Z6F0	Probable aquaporin TIP2-2 OS=Oryza sativa subsp. japonica OX=39947 GN=TIP2-2 PE=2 SV=1	2	2	Carbamidomethylation; Oxidation (M)	7430	14100	6830	40000	10400	29900
Q75G91	40S ribosomal protein S3 putative expressed OS=Oryza sativa subsp. japonica OX=39947 GN=LOC_Os03g38000 PE=2 SV=1	10	5	Carbamidomethylation; Oxidation (M)	8190	9820	6820	29800	18000	27800
A0A0P0XV01	NAD(P)H dehydrogenase (quinone) OS=Oryza sativa subsp. japonica OX=39947 GN=Os10g0436800 PE=3 SV=1	8	8	Oxidation (M)	5400	8900	6820	14200	11600	12000
A0A0P0XD59	(3R)-hydroxymyristoyl-[acyl-carrier-protein] dehydratase OS=Oryza sativa subsp. japonica OX=39947 GN=Os08g0225000 PE=3 SV=1	4	4	Oxidation (M)	8120	19800	6810	15000	24500	29900
Q0IPL3	Os12g0189300 protein OS=Oryza sativa subsp. japonica OX=39947 GN=Os12g0189300 PE=4 SV=1	3	3		8310	7650	6800	2780	2380	2950
P0DKK7	60S ribosomal protein L7a-2 OS=Oryza sativa subsp. japonica OX=39947 GN=RPL7A-2 PE=2 SV=1	8	7		3750	9300	6800	18900	19900	20000
Q67UF5	Protein disulfide isomerase-like 2-3 OS=Oryza sativa subsp. japonica OX=39947 GN=PDIL2-3 PE=2 SV=1	6	6	Oxidation (M)	7100	7020	6790	6050	4730	4740
Q7XUK6	6 7-dimethyl-8-ribityllumazine synthase OS=Oryza sativa subsp. japonica OX=39947 GN=LS PE=2 SV=2	4	4	Oxidation (M)	5930	4820	6790	8090	4850	8170
Q0JKR1	Os01g0655800 protein (Fragment) OS=Oryza sativa subsp. japonica OX=39947 GN=Os01g0655800 PE=4 SV=1	9	7	Carbamidomethylation; Oxidation (M)	4720	5990	6790	8540	14200	13000
Q2R068	Os11g0657100 protein OS=Oryza sativa subsp. japonica OX=39947 GN=LOC_Os11g43600 PE=2 SV=1	5	5	Oxidation (M)	7020	7720	6770	4480	3200	6600
O04882	Farnesyl diphosphate synthase OS=Oryza sativa subsp. japonica OX=39947 GN=FPPS1 PE=2 SV=1	6	6	Oxidation (M)	6120	9870	6760	5470	4650	6430
Q7XPV4	Os04g0683700 protein OS=Oryza sativa subsp. japonica OX=39947 GN=Os04g0683700 PE=4 SV=1	12	12	Carbamidomethylation; Oxidation (M)	7670	13500	6720	15000	15400	18500
Q7XRA8	Os04g0438300 protein OS=Oryza sativa subsp. japonica OX=39947 GN=Os04g0438300 PE=2 SV=2	4	4	Oxidation (M)	5970	10200	6680	6490	14200	11900
Q9XJ19	Caffeoyl-CoA O-methyltransferase OS=Oryza sativa subsp. japonica OX=39947 GN=COA1 PE=3 SV=1	3	3	Carbamidomethylation	7680	6400	6670	4790	502	1270
Q7XKF3	Protochlorophyllide reductase A chloroplastic OS=Oryza sativa subsp. japonica OX=39947 GN=PORA PE=2 SV=1	5	5		6650	12100	6650	1880	4570	5370
A0A0P0X1Z2	Os07g0123700 protein OS=Oryza sativa subsp. japonica OX=39947 GN=Os07g0123700 PE=4 SV=1	2	2		8190	225	6640	413	699	138
Q6K623	Os02g0612900 protein OS=Oryza sativa subsp. japonica OX=39947 GN=Os02g0612900 PE=2 SV=1	7	7	Carbamidomethylation; Oxidation (M)	5500	8250	6640	4950	8860	11400
Q9FU80	Os01g0143300 protein OS=Oryza sativa subsp. japonica OX=39947 GN=Os01g0143300 PE=4 SV=1	3	3		4620	3170	6640	2990	747	1480
Q10R10	Hydrolase carbon-nitrogen family protein expressed OS=Oryza sativa subsp. japonica OX=39947 GN=LOC_Os03g07910 PE=2 SV=1	7	7	Carbamidomethylation; Ubiquitin	6590	9130	6630	11000	10700	10000
Q6ZKK4	AICAR transformylase OS=Oryza sativa subsp. japonica OX=39947 GN=Os08g0206600 PE=3 SV=1	7	7	Oxidation (M)	4830	7930	6630	11100	21300	15300
Q2R480	6-phosphogluconate dehydrogenase decarboxylating 2 chloroplastic OS=Oryza sativa subsp. japonica OX=39947 GN=G6PGH2 PE=2 SV=1	13	12	Oxidation (M)	6610	8050	6620	13600	13400	11400
Q8W2X4	Expressed protein OS=Oryza sativa subsp. japonica OX=39947 GN=LOC_Os10g39150 PE=2 SV=1	2	2		3370	4320	6620	3430	7120	5650
B7E390	Os10g0442600 protein OS=Oryza sativa subsp. japonica OX=39947 GN=Os10g0442600 PE=2 SV=1	8	4	Carbamidomethylation; Oxidation (M)	9180	12000	6600	6820	4540	8100
A0A0P0VSE5	Os03g0122200 protein (Fragment) OS=Oryza sativa subsp. japonica OX=39947 GN=Os03g0122200 PE=3 SV=1	5	5	Oxidation (M)	6480	9250	6600	27900	9190	14400
Q5SNH5	ATP-dependent 6-phosphofructokinase OS=Oryza sativa subsp. japonica OX=39947 GN=PFK PE=3 SV=1	4	4		5240	6430	6600	14100	3460	3730
Q6K7P8	Os02g0828200 protein OS=Oryza sativa subsp. japonica OX=39947 GN=Os02g0828200 PE=2 SV=1	8	8	Oxidation (M)	5290	5160	6570	10100	9280	7910
B9FS74	Kinesin-like protein KIN-14L OS=Oryza sativa subsp. japonica OX=39947 GN=KIN14L PE=2 SV=1	12	12	Oxidation (M)	9600	7450	6550	7220	8640	8420
Q65XV6	Os05g0111200 protein OS=Oryza sativa subsp. japonica OX=39947 GN=Os05g0111200 PE=2 SV=1	2	2	Oxidation (M)	5510	4320	6550	7140	1720	3940
Q6YVI0	Ornithine carbamoyltransferase OS=Oryza sativa subsp. japonica OX=39947 GN=Os02g0704800 PE=2 SV=1	6	6	Oxidation (M)	5770	10800	6530	12200	14200	15100
Q6YTX5	Os07g0609000 protein OS=Oryza sativa subsp. japonica OX=39947 GN=Os07g0609000 PE=4 SV=1	6	6	Oxidation (M); Ubiquitin	5640	8050	6530	8060	6070	10900
Q8HCQ9	Mitochondrial protein YMF19 OS=Oryza sativa subsp. japonica OX=39947 GN=orfB PE=3 SV=2	5	5	Oxidation (M)	25400	9630	6510	14800	6540	2380
Q6ETN3	4-coumarate--CoA ligase 3 OS=Oryza sativa subsp. japonica OX=39947 GN=4CL3 PE=1 SV=1	7	7	Carbamidomethylation	10600	18400	6500	23000	33400	35800
Q6K258	Os09g0270900 protein OS=Oryza sativa subsp. japonica OX=39947 GN=Os09g0270900 PE=4 SV=1	4	4	Oxidation (M)	7250	7250	6480	7640	3560	2790
Q6Z9F9	Os08g0440100 protein OS=Oryza sativa subsp. japonica OX=39947 GN=Os08g0440100 PE=2 SV=1	6	6	Carbamidomethylation; Oxidation (M)	6630	8570	6460	7540	3000	8130
Q0JKF5	Os01g0678600 protein OS=Oryza sativa subsp. japonica OX=39947 GN=Os01g0678600 PE=2 SV=1	4	4		4760	4940	6460	8040	2730	2910
Q6ZG03	Os08g0276100 protein OS=Oryza sativa subsp. japonica OX=39947 GN=Os08g0276100 PE=2 SV=1	11	11	Oxidation (M)	7530	11400	6440	10400	17100	11900
Q5VS74	Acetyltransferase component of pyruvate dehydrogenase complex OS=Oryza sativa subsp. japonica OX=39947 GN=Os06g0105400 PE=3 SV=1	11	8	Oxidation (M)	5020	6970	6430	6680	4800	4420
Q7XQ97	Anamorsin homolog 1 OS=Oryza sativa subsp. japonica OX=39947 GN=Os04g0674400 PE=2 SV=2	4	4	Oxidation (M)	5160	5000	6410	6080	4170	6150
Q0JBF1	Os04g0535600 protein OS=Oryza sativa subsp. japonica OX=39947 GN=Os04g0535600 PE=2 SV=1	9	8	Oxidation (M)	7790	11200	6400	6890	8630	9940
A0A0P0WF03	Os04g0620066 protein OS=Oryza sativa subsp. japonica OX=39947 GN=Os04g0620066 PE=4 SV=1	3	3	Oxidation (M)	7560	2020	6360	7630	6460	5970
Q10M94	Glucose-6-phosphate 1-dehydrogenase OS=Oryza sativa subsp. japonica OX=39947 GN=LOC_Os03g20300 PE=3 SV=1	9	8		6010	7340	6360	9320	4300	5760
Q9LST7	Proteasome subunit beta type-3 OS=Oryza sativa subsp. japonica OX=39947 GN=PBC1 PE=2 SV=1	2	2		5360	8290	6360	10400	9950	9260
Q0JD42	Protein disulfide isomerase-like 5-2 OS=Oryza sativa subsp. japonica OX=39947 GN=PDIL5-2 PE=2 SV=2	7	7		4650	7160	6360	4220	3750	6810
Q6H7M7	Outer envelope protein 80 chloroplastic OS=Oryza sativa subsp. japonica OX=39947 GN=OEP80 PE=3 SV=2	6	6	Oxidation (M)	7070	4640	6340	4930	6270	5210
P53683	Calcium-dependent protein kinase 19 OS=Oryza sativa subsp. japonica OX=39947 GN=CPK19 PE=2 SV=2	9	9	Oxidation (M)	9520	8490	6310	10700	5750	6460
Q762A6	60S ribosomal protein L22-2 putative expressed OS=Oryza sativa subsp. japonica OX=39947 GN=bip108 PE=2 SV=1	4	2	Oxidation (M)	6330	12100	6300	13200	14100	17500
Q6Z6H0	4-hydroxy-4-methyl-2-oxoglutarate aldolase OS=Oryza sativa subsp. japonica OX=39947 GN=Os02g0761900 PE=2 SV=1	5	2	Carbamidomethylation	3100	9830	6290	2720	9730	9610
A0A0P0VSW3	Os03g0131900 protein (Fragment) OS=Oryza sativa subsp. japonica OX=39947 GN=Os03g0131900 PE=4 SV=1	8	8		5230	8110	6280	4620	3950	2680
Q0JB49	Glutathione peroxidase OS=Oryza sativa subsp. japonica OX=39947 GN=Os04g0556300 PE=2 SV=1	5	2		7140	7280	6250	8790	2510	4760
Q337E9	Malic enzyme OS=Oryza sativa subsp. japonica OX=39947 GN=LOC_Os10g35960 PE=3 SV=2	8	8	Oxidation (M)	3860	9010	6250	8240	6670	10100
Q688X1	Eukaryotic translation initiation factor 3 subunit D OS=Oryza sativa subsp. japonica OX=39947 GN=Os05g0566500 PE=2 SV=1	8	8		7540	7360	6230	4420	8690	8220
Q6K6C2	Os02g0815400 protein OS=Oryza sativa subsp. japonica OX=39947 GN=Os02g0815400 PE=2 SV=1	6	6	Oxidation (M)	6780	8040	6220	9650	9720	9980
Q7Y0D4	Thioredoxin-like protein HCF164 chloroplastic OS=Oryza sativa subsp. japonica OX=39947 GN=Os03g0767500 PE=2 SV=1	4	4	Oxidation (M)	6010	6070	6220	3070	4890	3080
A0A0P0WS15	Os06g0111600 protein (Fragment) OS=Oryza sativa subsp. japonica OX=39947 GN=Os06g0111600 PE=4 SV=1	1	1	Oxidation (M)	6130	4810	6200	7410	7030	3280
Q8H4E0	Malate dehydrogenase OS=Oryza sativa subsp. japonica OX=39947 GN=Os07g0630800 PE=2 SV=1	7	5	Oxidation (M)	4950	5830	6200	4880	3870	3010
Q651F0	Os09g0539100 protein OS=Oryza sativa subsp. japonica OX=39947 GN=Os09g0539100 PE=3 SV=1	6	6		3960	6130	6180	10500	6470	6810
Q8W084	Os01g0382400 protein OS=Oryza sativa subsp. japonica OX=39947 GN=Os01g0382400 PE=2 SV=1	5	4	Carbamidomethylation; Oxidation (M)	8710	9190	6160	18900	6810	17500
Q7XHZ2	Os07g0447800 protein OS=Oryza sativa subsp. japonica OX=39947 GN=Os07g0447800 PE=2 SV=1	6	6	Oxidation (M)	9600	5090	6150	5950	4260	8040
P0C446	50S ribosomal protein L22 chloroplastic OS=Oryza sativa subsp. japonica OX=39947 GN=rpl22 PE=3 SV=1	3	3	Oxidation (M)	6120	8470	6150	15900	7440	8900
Q8S7R8	Glycosyltransferase OS=Oryza sativa subsp. japonica OX=39947 GN=LOC_Os10g03320 PE=3 SV=1	3	2	Oxidation (M)	11400	16600	6140	2280	9470	11000
Q6L4X7	Os05g0508300 protein OS=Oryza sativa subsp. japonica OX=39947 GN=Os05g0508300 PE=3 SV=1	6	6	Carbamidomethylation	2770	14400	6140	1600	1560	6260
B9FBM2	Os03g0176700 protein OS=Oryza sativa subsp. japonica OX=39947 GN=Os03g0176700 PE=4 SV=1	3	3	Oxidation (M)	2520	8340	6140	2390	4180	5400
Q53JI9	Probable sucrose-phosphate synthase 5 OS=Oryza sativa subsp. japonica OX=39947 GN=SPS5 PE=2 SV=1	13	11	Oxidation (M)	4100	6800	6130	9660	13900	14400
Q7F8R1	Citrate synthase OS=Oryza sativa subsp. japonica OX=39947 GN=Os02g0194100 PE=2 SV=1	13	3	Carbamidomethylation; Oxidation (M)	6640	7730	6110	9670	6760	10600
Q654U5	Dynamin GTPase OS=Oryza sativa subsp. japonica OX=39947 GN=Os06g0247800 PE=2 SV=1	8	4	Oxidation (M)	5350	7820	6100	5230	13000	13000
Q65XN1	Os05g0543200 protein OS=Oryza sativa subsp. japonica OX=39947 GN=Os05g0543200 PE=2 SV=1	9	9	Oxidation (M)	4140	6870	6080	5720	2330	3190
Q10NC7	Os03g0274000 protein OS=Oryza sativa subsp. japonica OX=39947 GN=LOC_Os03g16690 PE=3 SV=1	4	4	Oxidation (M)	7850	5610	6050	17400	11900	13200
Q6ZDS0	Os08g0485900 protein OS=Oryza sativa subsp. japonica OX=39947 GN=Os08g0485900 PE=4 SV=1	3	3		5100	7530	6050	4050	6230	5020
A0A0P0Y723	Os12g0152700 protein (Fragment) OS=Oryza sativa subsp. japonica OX=39947 GN=Os12g0152700 PE=4 SV=1	9	9	Oxidation (M)	5050	7730	6050	6680	9130	13000
A0A0P0XW86	Os10g0492101 protein OS=Oryza sativa subsp. japonica OX=39947 GN=Os10g0492101 PE=4 SV=1	5	5		2600	6280	6050	14000	3520	7820
Q6AUG3	Os05g0563600 protein OS=Oryza sativa subsp. japonica OX=39947 GN=Os05g0563600 PE=2 SV=1	2	2	Oxidation (M)	6630	3020	6040	1200	1390	1150
Q9SLX0	Importin subunit alpha-1b OS=Oryza sativa subsp. japonica OX=39947 GN=Os05g0155601 PE=1 SV=2	10	8	Oxidation (M)	5790	8410	6040	8870	7620	5710
Q5N8G1	2-C-methyl-D-erythritol 4-phosphate cytidylyltransferase chloroplastic OS=Oryza sativa subsp. japonica OX=39947 GN=ISPD PE=2 SV=1	5	5		5610	5820	6020	4320	5280	4190
B7E914	Os04g0310500 protein OS=Oryza sativa subsp. japonica OX=39947 GN=Os04g0310500 PE=2 SV=1	3	3	Carbamidomethylation	3740	5930	6020	7980	2100	4740
Q6YUA1	Os02g0100300 protein OS=Oryza sativa subsp. japonica OX=39947 GN=Os02g0100300 PE=3 SV=1	7	7	Oxidation (M)	10000	4470	6010	6090	6220	7390
Q5Z8V8	Os06g0704700 protein OS=Oryza sativa subsp. japonica OX=39947 GN=Os06g0704700 PE=2 SV=1	7	7	Oxidation (M)	3200	7100	6010	7560	4910	4740
Q6ZIF9	Cyclase-like protein 1 OS=Oryza sativa subsp. japonica OX=39947 GN=CYL1 PE=2 SV=1	3	3		4420	5530	6000	5580	2890	4870
Q69P73	Os09g0441400 protein OS=Oryza sativa subsp. japonica OX=39947 GN=Os09g0441400 PE=3 SV=1	3	3	Oxidation (M)	3780	5580	6000	3030	1290	3610
Q5W676	Hexokinase-5 OS=Oryza sativa subsp. japonica OX=39947 GN=HXK5 PE=2 SV=1	17	14	Oxidation (M)	8900	8510	5980	13300	9170	9230
Q2QNF3	60S ribosomal protein L2 OS=Oryza sativa subsp. japonica OX=39947 GN=LOC_Os12g38000 PE=2 SV=1	5	5	Carbamidomethylation; Oxidation (M)	6550	15600	5980	31000	32800	36800
A0A0N7KIK0	Os04g0156200 protein (Fragment) OS=Oryza sativa subsp. japonica OX=39947 GN=Os04g0156200 PE=4 SV=1	9	9		5380	6100	5980	4440	3420	4420
Q6K4T1	60S ribosomal protein L27 OS=Oryza sativa subsp. japonica OX=39947 GN=Os02g0284600 PE=2 SV=1	5	3		5820	5290	5970	10700	5970	7950
Q65XE5	Os05g0149400 protein OS=Oryza sativa subsp. japonica OX=39947 GN=Os05g0149400 PE=2 SV=1	5	5	Oxidation (M)	8080	7870	5950	3110	2520	3250
Q10MD1	Adenylosuccinate lyase OS=Oryza sativa subsp. japonica OX=39947 GN=LOC_Os03g19930 PE=2 SV=1	11	11	Carbamidomethylation; Oxidation (M)	5920	7130	5940	7260	7230	10300
Q6ZI79	Os02g0556800 protein OS=Oryza sativa subsp. japonica OX=39947 GN=Os02g0556800 PE=2 SV=1	3	3		2660	6300	5940	2710	886	5020
Q0DKN6	Os05g0151400 protein OS=Oryza sativa subsp. japonica OX=39947 GN=Os05g0151400 PE=3 SV=1	15	15	Oxidation (M)	6300	12000	5930	14000	20700	19000
A0A0P0XAA0	Os07g0671800 protein (Fragment) OS=Oryza sativa subsp. japonica OX=39947 GN=Os07g0671800 PE=3 SV=1	5	5		7080	8660	5920	4120	6880	5870
Q7XTT4	Nucleolin 2 OS=Oryza sativa subsp. japonica OX=39947 GN=Os04g0620700 PE=2 SV=2	4	4		4020	4810	5920	8350	2800	3320
A0A0P0UX97	Leucine--tRNA ligase (Fragment) OS=Oryza sativa subsp. japonica OX=39947 GN=Os01g0120300 PE=3 SV=1	10	10	Oxidation (M)	5560	6880	5910	6710	4650	7560
Q0DEV8	Os06g0132400 protein (Fragment) OS=Oryza sativa subsp. japonica OX=39947 GN=Os06g0132400 PE=4 SV=1	4	4		4800	4610	5900	7320	4620	4760
Q0DQD8	Os03g0606200 protein OS=Oryza sativa subsp. japonica OX=39947 GN=Os03g0606200 PE=4 SV=2	2	2		3970	7290	5860	11800	14700	11100
Q5VNM3	Eukaryotic initiation factor 4A-III homolog A OS=Oryza sativa subsp. japonica OX=39947 GN=EIF4A3A PE=1 SV=1	13	10	Carbamidomethylation; Oxidation (M)	9080	9590	5840	13900	9600	11000
Q7XPI5	OSJNBb0004A17.4 protein OS=Oryza sativa subsp. japonica OX=39947 GN=OSJNBb0004A17.4 PE=2 SV=2	5	5	Oxidation (M)	5310	3400	5840	4300	7340	11300
Q2QME5	Protein-synthesizing GTPase OS=Oryza sativa subsp. japonica OX=39947 GN=LOC_Os12g41400 PE=4 SV=1	7	7	Oxidation (M)	5450	1500	5810	8240	4640	4970
Q8L472	Os07g0105600 protein OS=Oryza sativa subsp. japonica OX=39947 GN=P0617C02.114 PE=2 SV=1	4	4	Oxidation (M)	6820	6720	5800	4550	1890	3430
Q6YUA7	Os08g0464000 protein OS=Oryza sativa subsp. japonica OX=39947 GN=Os08g0464000 PE=2 SV=1	6	6		5340	9190	5800	8300	6910	12100
Q8LHD1	Os01g0966000 protein OS=Oryza sativa subsp. japonica OX=39947 GN=Os01g0966000 PE=2 SV=1	11	11	Oxidation (M)	4310	6980	5800	8990	8310	10100
Q10N28	Os03g0284600 protein OS=Oryza sativa subsp. japonica OX=39947 GN=LOC_Os03g17600 PE=4 SV=1	6	6	Oxidation (M)	9490	5850	5790	7210	1380	2950
Q6Z0G0	GrpE protein homolog OS=Oryza sativa subsp. japonica OX=39947 GN=Os08g0338700 PE=2 SV=1	4	4	Oxidation (M)	6570	5420	5790	5300	2480	2540
Q10PW2	Tubulin alpha chain OS=Oryza sativa subsp. japonica OX=39947 GN=TubA PE=2 SV=1	9	4	Carbamidomethylation; Oxidation (M)	4680	5890	5790	6330	4160	5510
B7F6I0	3-oxoacyl-[acyl-carrier-protein] synthase OS=Oryza sativa subsp. japonica OX=39947 GN=Os04g0445700 PE=2 SV=1	7	5	Oxidation (M)	4060	11100	5790	15100	5170	9010
Q6ZGV8	Clustered mitochondria protein homolog OS=Oryza sativa subsp. japonica OX=39947 GN=Os02g0717400 PE=3 SV=1	5	5	Oxidation (M)	1890	3450	5780	4180	2060	2340
A0A0P0W4D5	Os03g0801600 protein (Fragment) OS=Oryza sativa subsp. japonica OX=39947 GN=Os03g0801600 PE=3 SV=1	7	7	Oxidation (M)	4600	3070	5770	6870	6130	5240
Q6Z050	Polyadenylate-binding protein OS=Oryza sativa subsp. japonica OX=39947 GN=Os08g0314800 PE=2 SV=1	9	8	Oxidation (M)	3510	6630	5770	4800	5980	7400
Q5W6W7	Long chain acyl-CoA synthetase OS=Oryza sativa subsp. japonica OX=39947 GN=Os05g0317200 PE=2 SV=1	9	8	Carbamidomethylation; Oxidation (M)	8510	7760	5760	9310	6540	7070
Q94CW5	Os01g0862200 protein OS=Oryza sativa subsp. japonica OX=39947 GN=Os01g0862200 PE=2 SV=1	3	3		5750	10500	5750	6010	6000	9070
Q60E66	Os05g0387200 protein OS=Oryza sativa subsp. japonica OX=39947 GN=Os05g0387200 PE=2 SV=1	9	9	Carbamidomethylation; Oxidation (M)	5170	12400	5750	10200	11000	10900
Q7XB62	Os07g0204500 protein OS=Oryza sativa subsp. japonica OX=39947 GN=Os07g0204500 PE=3 SV=1	4	4	Carbamidomethylation	4510	6620	5750	4770	1990	3220
Q10NY2	Protein TPR3 OS=Oryza sativa subsp. japonica OX=39947 GN=TPR3 PE=1 SV=1	11	8	Oxidation (M); Ubiquitin	5090	5930	5740	7610	6860	9010
Q6ATB2	Probable GTP diphosphokinase CRSH2 chloroplastic OS=Oryza sativa subsp. japonica OX=39947 GN=CRSH2 PE=2 SV=1	6	6	Oxidation (M)	5020	9830	5740	6100	1440	3330
Q6K5R6	30S ribosomal protein S8 chloroplastic OS=Oryza sativa subsp. japonica OX=39947 GN=Os02g0478600 PE=2 SV=1	4	4	Oxidation (M)	4420	11000	5740	18600	19800	20700
P52428	Proteasome subunit alpha type-1 OS=Oryza sativa subsp. japonica OX=39947 GN=PAF1 PE=2 SV=1	7	7	Carbamidomethylation; Oxidation (M)	4140	10300	5740	15400	8630	11000
Q6K7E9	18.6 kDa class III heat shock protein OS=Oryza sativa subsp. japonica OX=39947 GN=HSP18.6 PE=2 SV=1	2	2		8980	4130	5730	9440	7920	9810
Q7XUT1	Os04g0435500 protein OS=Oryza sativa subsp. japonica OX=39947 GN=Os04g0435500 PE=2 SV=1	1	1		4420	882	5720	1440	3100	1940
Q6K850	Os02g0804500 protein OS=Oryza sativa subsp. japonica OX=39947 GN=Os02g0804500 PE=3 SV=1	5	5		6710	10300	5710	8540	8650	10900
Q6K7A3	Os02g0469600 protein OS=Oryza sativa subsp. japonica OX=39947 GN=Os02g0469600 PE=2 SV=1	4	4		5730	5730	5700	6230	16100	17600
B9FSH5	Alanine--tRNA ligase chloroplastic/mitochondrial OS=Oryza sativa subsp. japonica OX=39947 GN=Os06g0245800 PE=3 SV=2	11	11	Oxidation (M)	6410	6630	5690	8820	8100	5300
Q69JX7	Os09g0537700 protein OS=Oryza sativa subsp. japonica OX=39947 GN=Os09g0537700 PE=2 SV=1	6	6	Carbamidomethylation; Oxidation (M)	5710	7740	5690	16600	12400	20200
Q7XQZ5	Os04g0661300 protein OS=Oryza sativa subsp. japonica OX=39947 GN=Os04g0661300 PE=2 SV=2	6	6	Oxidation (M)	4840	6270	5680	7050	6810	6820
Q10KI0	Os03g0383800 protein OS=Oryza sativa subsp. japonica OX=39947 GN=LOC_Os03g26630 PE=4 SV=1	5	5		5880	6360	5670	7790	3520	6010
Q75HX0	Actin OS=Oryza sativa subsp. japonica OX=39947 GN=Os05g0438800 PE=2 SV=1	13	7	Oxidation (M)	5510	3850	5650	8440	12600	15800
Q10QF5	Seryl-tRNA synthetase OS=Oryza sativa subsp. japonica OX=39947 GN=LOC_Os03g10190 PE=2 SV=1	7	7	Carbamidomethylation; Oxidation (M)	4770	3920	5650	6450	4170	4840
Q0D7W4	Zeta-carotene desaturase OS=Oryza sativa subsp. japonica OX=39947 GN=Os07g0204900 PE=3 SV=1	7	7	Carbamidomethylation; Oxidation (M)	4720	6670	5650	6830	7750	4470
A0A0P0W896	Amine oxidase (Fragment) OS=Oryza sativa subsp. japonica OX=39947 GN=Os04g0269600 PE=3 SV=1	4	4	Carbamidomethylation	6590	8840	5640	4810	4640	8470
Q69YA2	3-oxoacyl-[acyl-carrier-protein] synthase OS=Oryza sativa subsp. japonica OX=39947 GN=Os06g0196600 PE=2 SV=1	5	3	Oxidation (M)	5240	9630	5640	10700	1420	8260
Q5QLS1	Os01g0668100 protein OS=Oryza sativa subsp. japonica OX=39947 GN=Os01g0668100 PE=2 SV=1	2	2		7660	5930	5620	401	605	652
Q5QLQ5	Os01g0667200 protein OS=Oryza sativa subsp. japonica OX=39947 GN=Os01g0667200 PE=2 SV=1	6	6	Oxidation (M)	5800	5620	5610	11100	2570	5200
Q67WU6	Purple acid phosphatase OS=Oryza sativa subsp. japonica OX=39947 GN=Os06g0643900 PE=3 SV=1	5	5		5480	9940	5610	8930	4880	10300
Q6ZLK0	Dolichyl-diphosphooligosaccharide--protein glycosyltransferase 48 kDa subunit OS=Oryza sativa subsp. japonica OX=39947 GN=OST48 PE=2 SV=1	7	7	Oxidation (M)	4740	6420	5610	9080	9310	7870
Q6K2P3	Glucose-6-phosphate 1-epimerase OS=Oryza sativa subsp. japonica OX=39947 GN=Os09g0327400 PE=2 SV=1	5	5	Oxidation (M)	5390	12500	5590	7950	6610	8630
Q9FXT8	26S proteasome regulatory particle triple-A ATPase subunit4 OS=Oryza sativa subsp. japonica OX=39947 GN=OsRPT4 PE=2 SV=1	11	10	Oxidation (M)	7890	4970	5570	5500	6750	5880
Q0DRT9	Os03g0355600 protein (Fragment) OS=Oryza sativa subsp. japonica OX=39947 GN=Os03g0355600 PE=3 SV=1	7	7	Oxidation (M)	3780	3420	5570	8800	2600	4810
Q7X7N2	Arginase 1 mitochondrial OS=Oryza sativa subsp. japonica OX=39947 GN=ARG1 PE=2 SV=1	6	6	Oxidation (M)	4780	5850	5560	6890	4520	4300
Q6H7E4	Thioredoxin M1 chloroplastic OS=Oryza sativa subsp. japonica OX=39947 GN=Os02g0639900 PE=2 SV=1	2	2		8140	6270	5550	2400	4680	4040
Q0E032	Os02g0581100 protein OS=Oryza sativa subsp. japonica OX=39947 GN=Os02g0581100 PE=4 SV=1	1	1	Carbamidomethylation; Oxidation (M)	7050	10100	5550	5530	1120	5630
Q5W6H5	Chlorophyll synthase chloroplastic OS=Oryza sativa subsp. japonica OX=39947 GN=CHLG PE=2 SV=1	2	2	Oxidation (M)	6360	1700	5550	3760	3320	3420
Q7GD79	GTP-binding nuclear protein Ran-2 OS=Oryza sativa subsp. japonica OX=39947 GN=RAN2 PE=2 SV=1	7	7	Carbamidomethylation	5860	10800	5550	16000	19700	19700
Q6Z4N4	Ricin B-like lectin R40G3 OS=Oryza sativa subsp. japonica OX=39947 GN=R40G3 PE=2 SV=1	3	2		8980	3510	5540	3590	4370	2790
B9FLB9	Os05g0536400 protein OS=Oryza sativa subsp. japonica OX=39947 GN=Os05g0536400 PE=3 SV=1	7	7	Oxidation (M)	5750	6330	5540	10800	6730	8450
P49397	40S ribosomal protein S3a OS=Oryza sativa subsp. japonica OX=39947 GN=RPS3A PE=2 SV=2	14	3	Carbamidomethylation; Oxidation (M)	5430	14600	5540	14500	83300	49600
Q6MWE2	Prohibitin OS=Oryza sativa subsp. japonica OX=39947 GN=Os04g0462900 PE=3 SV=1	6	6	Oxidation (M)	3110	5920	5530	15800	3080	4950
Q6K215	Probable aquaporin PIP2-2 OS=Oryza sativa subsp. japonica OX=39947 GN=PIP2-2 PE=2 SV=1	6	6		5450	11300	5520	33400	50800	43700
Q69LD2	Os07g0170100 protein OS=Oryza sativa subsp. japonica OX=39947 GN=Os07g0170100 PE=2 SV=1	6	6	Carbamidomethylation; Oxidation (M)	5730	6710	5500	9780	3740	7210
Q7XJX6	Os04g0643100 protein OS=Oryza sativa subsp. japonica OX=39947 GN=Os04g0643100 PE=2 SV=2	7	7	Oxidation (M)	5390	6660	5500	11800	10300	10100
Q9FUE3	Glutathione S-transferase GSTU6 putative expressed OS=Oryza sativa subsp. japonica OX=39947 GN=LOC_Os10g38489 PE=2 SV=1	4	3		2890	6260	5500	8320	12100	10600
Q7G754	Hsp20/alpha crystallin family protein expressed OS=Oryza sativa subsp. japonica OX=39947 GN=LOC_Os10g07210 PE=2 SV=1	2	2		5720	4670	5490	3350	2670	1140
Q0JFH7	Fatty acid amide hydrolase OS=Oryza sativa subsp. japonica OX=39947 GN=FAAH PE=1 SV=1	6	6	Oxidation (M)	4610	4680	5480	5720	3340	5100
Q6K5R5	40S ribosomal protein S27 OS=Oryza sativa subsp. japonica OX=39947 GN=Os02g0478700 PE=3 SV=1	3	3	Carbamidomethylation; Oxidation (M)	11800	12000	5470	13800	6160	12000
Q0JLN9	Os01g0585300 protein OS=Oryza sativa subsp. japonica OX=39947 GN=Os01g0585300 PE=2 SV=1	2	2		5330	4720	5470	5930	1910	4360
Q337M4	Os10g0463800 protein OS=Oryza sativa subsp. japonica OX=39947 GN=LOC_Os10g32680 PE=1 SV=1	7	7		4610	2380	5470	9980	3080	4490
Q10LW5	ATP-dependent transporter ycf16 putative expressed OS=Oryza sativa subsp. japonica OX=39947 GN=LOC_Os03g21490 PE=2 SV=1	5	5	Oxidation (M)	6830	6760	5460	4870	5210	7100
A0A0P0VNP5	Os02g0708100 protein OS=Oryza sativa subsp. japonica OX=39947 GN=Os02g0708100 PE=4 SV=1	3	3	Oxidation (M)	4920	4590	5450	5850	2890	3590
Q69NF7	Os09g0530000 protein OS=Oryza sativa subsp. japonica OX=39947 GN=Os09g0530000 PE=2 SV=1	8	8	Carbamidomethylation	9240	9050	5430	16800	21700	20000
P0C0L1	Probable L-ascorbate peroxidase 6 chloroplastic/mitochondrial OS=Oryza sativa subsp. japonica OX=39947 GN=APX6 PE=2 SV=1	11	8	Carbamidomethylation; Oxidation (M)	7210	7460	5430	4440	13200	5390
Q75KD7	Allene oxide cyclase chloroplastic OS=Oryza sativa subsp. japonica OX=39947 GN=AOC PE=1 SV=1	5	5	Carbamidomethylation; Oxidation (M)	5500	7010	5390	10500	7010	9880
Q7F5L2	Os01g0196600 protein OS=Oryza sativa subsp. japonica OX=39947 GN=Os01g0196600 PE=4 SV=1	6	6	Oxidation (M)	5030	8660	5390	2970	911	2640
Q652U8	Os06g0254300 protein OS=Oryza sativa subsp. japonica OX=39947 GN=Os06g0254300 PE=2 SV=1	4	4		8320	5530	5380	5070	5300	3840
Q8S9S4	IAA-amino acid hydrolase ILR1-like 1 OS=Oryza sativa subsp. japonica OX=39947 GN=ILL1 PE=2 SV=1	6	6		5670	5160	5380	5260	3250	2980
Q60EW3	26S proteasome regulatory subunit RPN11 OS=Oryza sativa subsp. japonica OX=39947 GN=Os05g0371200 PE=2 SV=1	5	5	Oxidation (M)	6060	5120	5360	10600	11700	11700
Q6ZI95	Purple acid phosphatase OS=Oryza sativa subsp. japonica OX=39947 GN=NPP1 PE=2 SV=1	8	8	Carbamidomethylation; Oxidation (M)	4920	3980	5360	4050	2340	2370
Q75M19	Eukaryotic translation initiation factor 3 subunit F OS=Oryza sativa subsp. japonica OX=39947 GN=Os05g0104800 PE=2 SV=1	8	8	Oxidation (M)	5350	8550	5350	9860	8430	11300
Q7X8B5	Calcium-transporting ATPase 5 plasma membrane-type OS=Oryza sativa subsp. japonica OX=39947 GN=ACA5 PE=1 SV=2	7	7	Oxidation (M)	4810	3980	5350	9130	10200	6930
Q5TKP2	Os05g0541900 protein OS=Oryza sativa subsp. japonica OX=39947 GN=Os05g0541900 PE=2 SV=1	3	1		4740	337	5350	1630	0	1560
Q0DC10	Os06g0498400 protein (Fragment) OS=Oryza sativa subsp. japonica OX=39947 GN=Os06g0498400 PE=3 SV=1	13	13	Oxidation (M)	4180	6320	5350	9770	12100	9430
Q6YW46	Elongation factor 1-gamma 2 OS=Oryza sativa subsp. japonica OX=39947 GN=Os02g0220500 PE=2 SV=2	18	5	Oxidation (M)	3940	13100	5350	22600	46500	35400
Q5QN02	AIR carboxylase OS=Oryza sativa subsp. japonica OX=39947 GN=B1046G12.39 PE=2 SV=1	7	7	Oxidation (M)	3280	3620	5340	5050	5850	5060
Q6ZG77	Probable diaminopimelate decarboxylase chloroplastic OS=Oryza sativa subsp. japonica OX=39947 GN=LYSA PE=2 SV=1	8	8	Carbamidomethylation; Oxidation (M)	5510	6960	5320	8960	4750	4440
Q9LSU0	Proteasome subunit alpha type-3 OS=Oryza sativa subsp. japonica OX=39947 GN=PAG1 PE=2 SV=1	6	5	Carbamidomethylation; Oxidation (M)	3870	7080	5320	10900	5860	1410
Q943W5	Tyrosine--tRNA ligase OS=Oryza sativa subsp. japonica OX=39947 GN=Os01g0500900 PE=2 SV=1	6	6	Oxidation (M)	4580	6020	5310	5120	6270	6650
Q10S27	Mitochondrial outer membrane protein porin 6 OS=Oryza sativa subsp. japonica OX=39947 GN=VDAC6 PE=2 SV=1	3	3		5200	4540	5290	4470	2360	2710
Q9FWK4	Cyanate hydratase OS=Oryza sativa subsp. japonica OX=39947 GN=CYN PE=2 SV=2	7	7	Oxidation (M)	7610	5520	5270	6590	4680	4370
Q6Z744	Dihydrothymine dehydrogenase OS=Oryza sativa subsp. japonica OX=39947 GN=Os02g0736400 PE=2 SV=1	7	7	Carbamidomethylation; Oxidation (M)	4880	5770	5270	15900	7730	11400
Q6ERW9	Probable cinnamyl alcohol dehydrogenase 8B OS=Oryza sativa subsp. japonica OX=39947 GN=CAD8B PE=3 SV=2	8	3	Carbamidomethylation; Oxidation (M)	4710	6100	5270	8090	1910	3440
Q7XHR0	Peptidylprolyl isomerase OS=Oryza sativa subsp. japonica OX=39947 GN=Os07g0490400 PE=4 SV=1	7	7		7180	4610	5260	7460	8100	7990
Q5JNL6	Mitochondrial processing peptidase OS=Oryza sativa subsp. japonica OX=39947 GN=Os01g0739000 PE=2 SV=1	8	8	Oxidation (M)	4020	8400	5260	6740	9150	8380
Q75GB3	ER membrane protein complex subunit 1 OS=Oryza sativa subsp. japonica OX=39947 GN=Os05g0230600 PE=2 SV=1	17	17	Oxidation (M)	6790	42900	5240	14900	13000	11300
A0A0P0WK98	Ribosomal protein L15 (Fragment) OS=Oryza sativa subsp. japonica OX=39947 GN=Os05g0274900 PE=3 SV=1	4	4		6140	8400	5210	16500	14900	20300
Q0IVE4	Os10g0576000 protein (Fragment) OS=Oryza sativa subsp. japonica OX=39947 GN=Os10g0576000 PE=4 SV=1	1	1		5740	4120	5210	1780	2160	1870
Q7XAL3	Acetyltransferase component of pyruvate dehydrogenase complex OS=Oryza sativa subsp. japonica OX=39947 GN=Os07g0410100 PE=2 SV=1	9	4		5660	5580	5210	5610	2940	4590
A0A0N7KS21	Os10g0509200 protein OS=Oryza sativa subsp. japonica OX=39947 GN=Os10g0509200 PE=4 SV=1	8	8	Carbamidomethylation	4780	5580	5210	10900	7320	8780
Q6PL11	SKP1-like protein 1 OS=Oryza sativa subsp. japonica OX=39947 GN=SKP1 PE=1 SV=1	3	3	Oxidation (M)	6850	6290	5200	754	754	1470
Q941V2	Os01g0830000 protein OS=Oryza sativa subsp. japonica OX=39947 GN=Os01g0830000 PE=2 SV=1	10	10	Oxidation (M)	4920	3880	5200	7330	6410	5570
Q6K2G7	Os02g0508000 protein OS=Oryza sativa subsp. japonica OX=39947 GN=Os02g0508000 PE=2 SV=1	3	3		2420	4200	5200	4190	8140	5610
Q5ZC24	Os01g0361500 protein OS=Oryza sativa subsp. japonica OX=39947 GN=Os01g0361500 PE=4 SV=1	6	6	Carbamidomethylation	6270	7860	5190	1920	3660	3260
Q6ESB6	Os02g0833400 protein OS=Oryza sativa subsp. japonica OX=39947 GN=Os02g0833400 PE=2 SV=1	3	3		4330	4820	5170	2180	1550	1980
Q2QNJ8	Prefoldin subunit 3 OS=Oryza sativa subsp. japonica OX=39947 GN=LOC_Os12g37590 PE=2 SV=1	4	4		3420	3800	5150	5080	2330	4000
Q0ITU1	Methylthioribose-1-phosphate isomerase OS=Oryza sativa subsp. japonica OX=39947 GN=IDI2 PE=2 SV=1	4	4		2080	663	5130	1290	1610	1620
Q8RUP8	Os01g0821800 protein OS=Oryza sativa subsp. japonica OX=39947 GN=Os01g0821800 PE=2 SV=1	3	3	Oxidation (M)	4890	4490	5110	6430	2580	2570
Q10NW0	Imidazole glycerol phosphate synthase hisHF OS=Oryza sativa subsp. japonica OX=39947 GN=LOC_Os03g15120 PE=2 SV=1	7	7	Oxidation (M)	4680	6670	5110	8560	7970	11200
Q0JCU7	Zeaxanthin epoxidase chloroplastic OS=Oryza sativa subsp. japonica OX=39947 GN=ZEP PE=2 SV=1	8	8	Oxidation (M)	4540	6380	5110	4770	4210	4940
Q0JFE2	Os04g0111200 protein (Fragment) OS=Oryza sativa subsp. japonica OX=39947 GN=Os04g0111200 PE=4 SV=1	9	6	Oxidation (M)	4730	4770	5100	8360	5210	3830
Q6YVJ0	9-cis-epoxycarotenoid dioxygenase NCED1 chloroplastic OS=Oryza sativa subsp. japonica OX=39947 GN=NCED1 PE=2 SV=1	6	6		3850	5220	5100	801	3530	8510
Q0JFH5	Eukaryotic translation initiation factor 3 subunit M OS=Oryza sativa subsp. japonica OX=39947 GN=Os04g0103200 PE=2 SV=1	11	11	Oxidation (M)	4590	7990	5090	12700	5710	9900
Q0DMV6	Os03g0790900 protein (Fragment) OS=Oryza sativa subsp. japonica OX=39947 GN=Os03g0790900 PE=3 SV=1	18	13	Carbamidomethylation; Oxidation (M)	7740	5340	5080	12400	9660	10300
Q0IWL9	Monothiol glutaredoxin-S11 OS=Oryza sativa subsp. japonica OX=39947 GN=GRXS11 PE=2 SV=2	7	7		6330	8220	5070	8580	17100	15800
Q5NBT9	Protein TPR1 OS=Oryza sativa subsp. japonica OX=39947 GN=TPR1 PE=1 SV=1	15	13	Carbamidomethylation; Oxidation (M)	4820	3840	5050	4990	6590	7270
P0C485	30S ribosomal protein S3 chloroplastic OS=Oryza sativa subsp. japonica OX=39947 GN=rps3 PE=3 SV=1	13	13	Oxidation (M)	4560	10700	5030	18700	28800	22500
Q7XV22	Gamma-glutamylcyclotransferase OS=Oryza sativa subsp. japonica OX=39947 GN=Os04g0448600 PE=2 SV=2	7	7	Oxidation (M)	5800	6520	5020	4830	8570	10900
Q6Z6G8	4-hydroxy-4-methyl-2-oxoglutarate aldolase OS=Oryza sativa subsp. japonica OX=39947 GN=Os02g0762100 PE=2 SV=1	4	4		4980	6350	5020	3990	1590	3860
Q6Z1P2	Os08g0566600 protein OS=Oryza sativa subsp. japonica OX=39947 GN=Os08g0566600 PE=2 SV=1	2	2	Carbamidomethylation	3990	3880	5010	11800	357	3480
Q2QWE5	Expressed protein OS=Oryza sativa subsp. japonica OX=39947 GN=LOC_Os12g09620 PE=4 SV=1	3	3		4360	1370	5000	4960	171	549
P55142	Glutaredoxin-C6 OS=Oryza sativa subsp. japonica OX=39947 GN=GRXC6 PE=1 SV=2	5	5		5480	6960	4980	5490	3640	5070
Q10F16	Ferredoxin OS=Oryza sativa subsp. japonica OX=39947 GN=LOC_Os03g48040 PE=2 SV=1	2	2	Oxidation (M)	2800	1580	4980	1230	333	1620
Q6YTT3	Phospho-2-dehydro-3-deoxyheptonate aldolase OS=Oryza sativa subsp. japonica OX=39947 GN=Os08g0484500 PE=2 SV=1	7	5	Oxidation (M)	5370	8640	4970	9480	3460	3550
P0C340	NAD(P)H-quinone oxidoreductase subunit J chloroplastic OS=Oryza sativa subsp. japonica OX=39947 GN=ndhJ PE=3 SV=1	4	4	Carbamidomethylation; Oxidation (M)	4450	6670	4960	6320	11200	11200
Q75M08	Protein disulfide isomerase-like 2-1 OS=Oryza sativa subsp. japonica OX=39947 GN=PDIL2-1 PE=2 SV=2	6	4		5990	4570	4940	5300	1130	2930
Q10MS5	40S ribosomal protein S7 OS=Oryza sativa subsp. japonica OX=39947 GN=LOC_Os03g18570 PE=2 SV=1	6	4	Oxidation (M)	3380	6760	4940	12100	5620	5370
Q75I93	Beta-glucosidase 7 OS=Oryza sativa subsp. japonica OX=39947 GN=BGLU7 PE=1 SV=1	7	6	Oxidation (M)	9320	9840	4930	12200	5700	7670
Q8L6I1	Plasma membrane ATPase OS=Oryza sativa subsp. japonica OX=39947 GN=a3 PE=3 SV=1	27	7	Oxidation (M)	7130	5100	4930	6920	4730	6580
A0A0P0X7D0	Os07g0534000 protein (Fragment) OS=Oryza sativa subsp. japonica OX=39947 GN=Os07g0534000 PE=4 SV=1	2	2		2000	6020	4930	2160	2000	3100
Q5VRG3	Proteasome subunit alpha type-4-2 OS=Oryza sativa subsp. japonica OX=39947 GN=Os06g0167600 PE=2 SV=1	6	6	Oxidation (M)	3630	7370	4920	7300	6980	6530
Q0JPP8	Os01g0210300 protein OS=Oryza sativa subsp. japonica OX=39947 GN=Os01g0210300 PE=2 SV=1	3	3	Oxidation (M); Ubiquitination	5000	4080	4910	1350	1070	2210
A0A0P0VEC6	ER membrane protein complex subunit 2 (Fragment) OS=Oryza sativa subsp. japonica OX=39947 GN=Os02g0127000 PE=3 SV=1	5	5	Oxidation (M)	3980	5380	4900	6580	6530	5900
Q84YK7	Beta-glucosidase 27 OS=Oryza sativa subsp. japonica OX=39947 GN=BGLU27 PE=2 SV=1	8	8		4970	5350	4890	6320	2700	3880
Q5ZCK5	Probable calcium-binding protein CML16 OS=Oryza sativa subsp. japonica OX=39947 GN=CML16 PE=2 SV=1	3	3		6520	5670	4880	3840	2060	859
A0A0P0W9I9	Os04g0391900 protein (Fragment) OS=Oryza sativa subsp. japonica OX=39947 GN=Os04g0391900 PE=3 SV=1	4	4		6480	4970	4870	8800	6150	8180
Q6EQK1	Os09g0355400 protein OS=Oryza sativa subsp. japonica OX=39947 GN=Os09g0355400 PE=2 SV=1	3	3		5920	6890	4860	2600	3020	3620
Q0IT61	Os11g0303500 protein (Fragment) OS=Oryza sativa subsp. japonica OX=39947 GN=Os11g0303500 PE=4 SV=2	9	9	Oxidation (M)	5320	5880	4860	5960	7700	8640
Q5VQ13	ATP-dependent Clp protease proteolytic subunit OS=Oryza sativa subsp. japonica OX=39947 GN=Os06g0136800 PE=2 SV=1	2	2		3290	1850	4860	3520	1340	2900
Q8HCQ3	NAD(P)H dehydrogenase subunit H OS=Oryza sativa subsp. japonica OX=39947 GN=nad7 PE=3 SV=1	4	4	Oxidation (M)	2650	7930	4860	7620	4520	9380
Q6Z8I7	Os02g0752200 protein OS=Oryza sativa subsp. japonica OX=39947 GN=Os02g0752200 PE=3 SV=1	7	7		6200	6270	4850	5690	4580	4620
Q851Y7	Monothiol glutaredoxin-S7 chloroplastic OS=Oryza sativa subsp. japonica OX=39947 GN=GRXS7 PE=2 SV=1	1	1		4510	3550	4850	2580	679	1280
A0A0P0W117	Os03g0666100 protein (Fragment) OS=Oryza sativa subsp. japonica OX=39947 GN=Os03g0666100 PE=4 SV=1	1	1		3720	2900	4850	4270	2540	1070
Q6Z382	Coatomer subunit gamma-2 OS=Oryza sativa subsp. japonica OX=39947 GN=Os07g0201100 PE=2 SV=1	11	7	Carbamidomethylation; Oxidation (M)	4880	4410	4830	5920	4890	3950
A0A0P0XRC0	Os09g0565500 protein (Fragment) OS=Oryza sativa subsp. japonica OX=39947 GN=Os09g0565500 PE=4 SV=1	4	4		3220	2650	4830	2490	2570	3340
Q6Z8N7	Os08g0512500 protein OS=Oryza sativa subsp. japonica OX=39947 GN=Os08g0512500 PE=2 SV=1	5	5		5960	6660	4820	6080	5440	6360
Q84PB3	Eukaryotic translation initiation factor isoform 4G-1 OS=Oryza sativa subsp. japonica OX=39947 GN=Os04g0499300 PE=2 SV=2	6	6	Carbamidomethylation; Oxidation (M)	3800	6690	4820	4150	3840	4910
Q53NG8	Aldehyde dehydrogenase OS=Oryza sativa subsp. japonica OX=39947 GN=LOC_Os11g08300 PE=2 SV=1	9	9	Oxidation (M)	5980	14000	4810	10100	8900	16200
Q0DI31	Cytochrome c OS=Oryza sativa subsp. japonica OX=39947 GN=CC-1 PE=1 SV=1	2	2		5170	3720	4810	5000	6250	4410
Q7XTE8	14-3-3-like protein GF14-B OS=Oryza sativa subsp. japonica OX=39947 GN=GF14B PE=1 SV=2	15	2	Carbamidomethylation; Oxidation (M)	3390	6150	4800	3500	2680	7450
Q5VQK9	Protein CHLOROPLAST ENHANCING STRESS TOLERANCE chloroplastic OS=Oryza sativa subsp. japonica OX=39947 GN=CEST PE=2 SV=1	4	4	Oxidation (M)	2900	4700	4790	2530	2660	2990
Q69UZ3	Lon protease homolog mitochondrial OS=Oryza sativa subsp. japonica OX=39947 GN=Os07g0689300 PE=2 SV=1	4	4	Oxidation (M)	2590	4480	4790	4000	5640	2610
Q7Y152	Galactokinase putative expressed OS=Oryza sativa subsp. japonica OX=39947 GN=LOC_Os03g61710 PE=3 SV=1	6	6	Carbamidomethylation	4220	3070	4780	4530	7100	5710
Q6L4X5	Os05g0508500 protein OS=Oryza sativa subsp. japonica OX=39947 GN=Os05g0508500 PE=4 SV=1	3	3	Oxidation (M)	4090	5980	4780	9000	1020	5310
Q10MS3	[Acyl-carrier-protein] S-malonyltransferase OS=Oryza sativa subsp. japonica OX=39947 GN=LOC_Os03g18590 PE=2 SV=1	3	3		2550	3590	4780	1470	2020	2690
Q6H450	Annexin OS=Oryza sativa subsp. japonica OX=39947 GN=Os09g0394900 PE=2 SV=1	7	7	Oxidation (M)	2460	3620	4780	6040	10100	8460
Q10MK4	Mitochondrial import inner membrane translocase subunit Tim17/Tim22/Tim23 family protein putative expressed OS=Oryza sativa subsp. japonica OX=39947 GN=LOC_Os03g19290 PE=2 SV=1	7	7	Oxidation (M)	22900	12500	4770	40800	44500	56500
Q851F5	Os03g0729300 protein OS=Oryza sativa subsp. japonica OX=39947 GN=LOC_Os03g51960 PE=2 SV=1	5	5		4250	4800	4770	3060	2790	12300
A0A0P0VRK8	Os02g0818000 protein (Fragment) OS=Oryza sativa subsp. japonica OX=39947 GN=Os02g0818000 PE=4 SV=1	4	4	Oxidation (M)	3580	7090	4770	9370	12300	14400
Q0ILJ3	Sucrose transport protein SUT2 OS=Oryza sativa subsp. japonica OX=39947 GN=SUT2 PE=2 SV=2	5	5		2500	3970	4760	5270	3510	2970
Q0D8N4	Os07g0143000 protein OS=Oryza sativa subsp. japonica OX=39947 GN=Os07g0143000 PE=2 SV=1	8	7		6010	7760	4750	9580	5740	5680
Q5ZCC2	Carboxypeptidase OS=Oryza sativa subsp. japonica OX=39947 GN=Os01g0158200 PE=2 SV=1	4	4		2640	6040	4750	5440	3230	5320
Q60DT7	Os05g0190500 protein OS=Oryza sativa subsp. japonica OX=39947 GN=Os05g0190500 PE=2 SV=1	6	5	Carbamidomethylation	7670	7760	4740	2510	1850	2710
Q65XA2	Beta-hexosaminidase OS=Oryza sativa subsp. japonica OX=39947 GN=Os05g0115900 PE=2 SV=1	3	3	Oxidation (M)	4760	2350	4730	1890	3150	3010
Q8S1Y9	Calmodulin-like protein 1 OS=Oryza sativa subsp. japonica OX=39947 GN=CML1 PE=2 SV=1	4	3	Oxidation (M)	6100	2880	4720	2130	2810	2790
P0C328	NAD(P)H-quinone oxidoreductase subunit 5 chloroplastic OS=Oryza sativa subsp. japonica OX=39947 GN=ndhF PE=3 SV=1	6	6	Oxidation (M)	3150	5560	4720	7170	2580	4010
Q109W0	Os10g0321700 protein OS=Oryza sativa subsp. japonica OX=39947 GN=LOC_Os10g17454 PE=4 SV=1	3	3	Oxidation (M)	4490	5520	4700	11000	3190	9030
B9FM04	Formylglycinamide ribonucleotide amidotransferase OS=Oryza sativa subsp. japonica OX=39947 GN=Os05g0104650 PE=3 SV=1	7	4	Oxidation (M)	4020	3530	4700	3290	2530	2870
A0A0P0W885	Os04g0221600 protein (Fragment) OS=Oryza sativa subsp. japonica OX=39947 GN=Os04g0221600 PE=4 SV=1	1	1	Oxidation (M); Ubiquitin	578	9250	4700	156000	3710	321000
Q69MU0	Os09g0516600 protein OS=Oryza sativa subsp. japonica OX=39947 GN=Os09g0516600 PE=2 SV=1	5	5	Oxidation (M)	4430	1890	4680	3740	3660	2930
Q10Q05	Os03g0214600 protein OS=Oryza sativa subsp. japonica OX=39947 GN=LOC_Os03g11570 PE=2 SV=1	7	7		3820	3820	4680	7020	2670	3540
B7EEW9	Coatomer subunit gamma OS=Oryza sativa subsp. japonica OX=39947 GN=Os03g0227000 PE=2 SV=1	11	7	Carbamidomethylation	3660	8130	4670	6480	4430	5360
Q5JJI4	Probable mitochondrial import receptor subunit TOM20 OS=Oryza sativa subsp. japonica OX=39947 GN=TOM20 PE=2 SV=1	4	4	Oxidation (M)	4280	3400	4660	4810	3470	2840
Q2QPD4	Phenylalanyl-tRNA synthetase OS=Oryza sativa subsp. japonica OX=39947 GN=LOC_Os12g34860 PE=3 SV=1	6	6	Oxidation (M); Ubiquitin; Ubiquitination	8350	7600	4640	6370	5520	8450
Q75HJ0	DEAD-box ATP-dependent RNA helicase 37 OS=Oryza sativa subsp. japonica OX=39947 GN=PL10A PE=2 SV=1	13	4	Oxidation (M)	7660	4390	4640	4820	9810	4650
Q652J5	Os09g0532700 protein OS=Oryza sativa subsp. japonica OX=39947 GN=Os09g0532700 PE=4 SV=1	11	11	Oxidation (M)	5940	7620	4640	6230	21600	14800
Q69P55	Os09g0422000 protein OS=Oryza sativa subsp. japonica OX=39947 GN=Os09g0422000 PE=2 SV=1	6	6	Oxidation (M)	5180	4560	4640	6110	1530	1250
Q5ZB95	Os01g0338600 protein OS=Oryza sativa subsp. japonica OX=39947 GN=Os01g0338600 PE=4 SV=1	8	8		4570	4590	4620	6890	4840	6000
A0A0P0WI14	Histidine--tRNA ligase OS=Oryza sativa subsp. japonica OX=39947 GN=Os05g0150900 PE=3 SV=1	7	7	Oxidation (M)	3630	2500	4600	5310	1890	1640
Q6YY17	Os02g0586400 protein OS=Oryza sativa subsp. japonica OX=39947 GN=Os02g0586400 PE=2 SV=1	10	4	Oxidation (M)	2190	3350	4590	8020	5230	6460
P0C319	Cytochrome b6-f complex subunit 4 OS=Oryza sativa subsp. japonica OX=39947 GN=petD PE=3 SV=1	1	1		5080	9010	4580	15900	44900	30500
Q6YPG2	Acetyltransferase component of pyruvate dehydrogenase complex OS=Oryza sativa subsp. japonica OX=39947 GN=OJA1212_C06.23 PE=2 SV=1	8	3		4570	5270	4580	3510	2090	4560
A0A0P0UX72	Os01g0104100 protein (Fragment) OS=Oryza sativa subsp. japonica OX=39947 GN=Os01g0104100 PE=4 SV=1	2	2		5520	1730	4570	1610	3560	2670
Q5Z6P9	Ubiquitin receptor RAD23 OS=Oryza sativa subsp. japonica OX=39947 GN=Os06g0264300 PE=2 SV=1	4	4		5460	6880	4570	4060	4640	5050
P46465	26S proteasome regulatory subunit 6A homolog OS=Oryza sativa subsp. japonica OX=39947 GN=TBP1 PE=2 SV=2	8	7	Oxidation (M)	7440	8110	4560	6750	5500	8000
Q0DSY0	Os03g0281600 protein (Fragment) OS=Oryza sativa subsp. japonica OX=39947 GN=Os03g0281600 PE=4 SV=1	11	10	Oxidation (M)	4290	5740	4560	7740	6790	6490
Q5Z4C9	Os06g0306600 protein OS=Oryza sativa subsp. japonica OX=39947 GN=Os06g0306600 PE=2 SV=1	6	6	Carbamidomethylation	2200	5570	4550	10100	16900	11600
Q9LWT2	Os06g0114500 protein OS=Oryza sativa subsp. japonica OX=39947 GN=Os06g0114500 PE=2 SV=1	1	1	Oxidation (M)	5090	6000	4530	12700	7900	12300
Q5JKI1	Os01g0945800 protein OS=Oryza sativa subsp. japonica OX=39947 GN=Os01g0945800 PE=2 SV=1	5	5	Oxidation (M)	4140	2310	4530	3300	4270	4390
Q7XSJ9	Os04g0514400 protein OS=Oryza sativa subsp. japonica OX=39947 GN=Os04g0514400 PE=2 SV=2	4	4	Oxidation (M)	4840	5440	4510	5610	4880	6050
A0A0P0VUP9	Os03g0216600 protein (Fragment) OS=Oryza sativa subsp. japonica OX=39947 GN=Os03g0216600 PE=3 SV=1	6	6		3730	1990	4510	4150	4500	4650
A0A0P0YD65	Serine/threonine-protein phosphatase (Fragment) OS=Oryza sativa subsp. japonica OX=39947 GN=Os12g0617900 PE=3 SV=1	7	6	Oxidation (M)	1270	1040	4490	1810	4290	2760
Q8LNZ3	UDP-glucose 4-epimerase 1 OS=Oryza sativa subsp. japonica OX=39947 GN=UGE-1 PE=2 SV=1	11	11	Carbamidomethylation; Oxidation (M)	5640	6200	4480	10300	19800	15600
Q5YM05	Os06g0720400 protein OS=Oryza sativa subsp. japonica OX=39947 GN=Os06g0720400 PE=4 SV=1	6	6	Oxidation (M)	5610	6820	4470	3530	9950	9860
Q7XWP9	Transketolase OS=Oryza sativa subsp. japonica OX=39947 GN=Os04g0266900 PE=2 SV=2	7	4	Carbamidomethylation; Oxidation (M)	4580	4410	4470	2790	2580	3070
Q8H2Q5	Os07g0483500 protein OS=Oryza sativa subsp. japonica OX=39947 GN=Os07g0483500 PE=2 SV=1	12	10	Oxidation (M)	3030	6240	4470	6750	6140	7050
Q69LQ9	Os08g0299000 protein OS=Oryza sativa subsp. japonica OX=39947 GN=Os08g0299000 PE=2 SV=1	2	2	Oxidation (M)	1430	1440	4470	1820	1740	2360
Q7XCS3	Cys/Met metabolism PLP-dependent enzyme family protein expressed OS=Oryza sativa subsp. japonica OX=39947 GN=LOC_Os10g37340 PE=2 SV=1	3	3		2870	5020	4460	1690	1600	1120
Q945X2	Glutathione S-transferase N-terminal domain containing protein expressed OS=Oryza sativa subsp. japonica OX=39947 GN=LOC_Os11g37730 PE=2 SV=1	7	7	Oxidation (M)	2250	6180	4460	5300	3540	3160
Q6Z0I4	Enoyl-[acyl-carrier-protein] reductase [NADH] 1 chloroplastic OS=Oryza sativa subsp. japonica OX=39947 GN=Os08g0327400 PE=2 SV=1	8	4	Oxidation (M)	5870	10600	4450	5140	4690	4680
Q0DG31	Os05g0556100 protein OS=Oryza sativa subsp. japonica OX=39947 GN=Os05g0556100 PE=3 SV=1	9	9	Oxidation (M)	3540	8360	4450	11200	9920	9490
P40393	Ras-related protein RIC2 OS=Oryza sativa subsp. japonica OX=39947 GN=RIC2 PE=2 SV=2	9	4	Oxidation (M)	4420	5060	4440	4430	3080	3510
Q6Z7R9	Os02g0741500 protein OS=Oryza sativa subsp. japonica OX=39947 GN=Os02g0741500 PE=4 SV=1	6	6		2350	3530	4440	3150	3120	3190
Q0DJB6	Lipoxygenase OS=Oryza sativa subsp. japonica OX=39947 GN=Os05g0304600 PE=3 SV=1	10	10	Oxidation (M)	4800	4400	4420	4460	7420	5410
Q5JJJ5	Os01g0920400 protein OS=Oryza sativa subsp. japonica OX=39947 GN=Os01g0920400 PE=3 SV=1	5	5		5220	10500	4410	3050	8420	10000
A2ZVI7	Calcium-dependent protein kinase 1 OS=Oryza sativa subsp. japonica OX=39947 GN=CPK1 PE=2 SV=1	9	9		5180	5090	4410	5840	7220	6560
Q75L61	Protein DETOXIFICATION OS=Oryza sativa subsp. japonica OX=39947 GN=LOC_Os03g37640 PE=2 SV=1	3	3	Oxidation (M)	1420	3260	4410	4660	2420	3620
A0A0P0XHX9	L-ascorbate peroxidase (Fragment) OS=Oryza sativa subsp. japonica OX=39947 GN=Os08g0522400 PE=3 SV=1	3	3		4630	5690	4400	2840	3520	4540
Q7XUP7	Peptide methionine sulfoxide reductase A2-1 OS=Oryza sativa subsp. japonica OX=39947 GN=MSRA2-1 PE=2 SV=2	4	4	Carbamidomethylation	4480	4740	4390	3480	7180	7570
Q2QMV8	Adenine phosphoribosyltransferase OS=Oryza sativa subsp. japonica OX=39947 GN=LOC_Os12g39860 PE=2 SV=1	2	2		3390	4060	4390	6880	6080	3670
Q6Z6A7	Annexin OS=Oryza sativa subsp. japonica OX=39947 GN=Os02g0753800 PE=3 SV=1	7	7	Oxidation (M)	3870	10200	4380	21000	28400	7070
Q9LD61	Aspartate carbamoyltransferase chloroplastic OS=Oryza sativa subsp. japonica OX=39947 GN=PYRB PE=2 SV=1	6	6		3100	5600	4370	5890	2780	3400
Q60DX8	Beta-glucosidase 22 OS=Oryza sativa subsp. japonica OX=39947 GN=BGLU22 PE=2 SV=1	6	5	Oxidation (M)	4700	6710	4360	12200	11100	12100
Q0DTF5	Os03g0251000 protein OS=Oryza sativa subsp. japonica OX=39947 GN=Os03g0251000 PE=4 SV=1	2	2		4420	2950	4360	6410	1740	2380
Q0D9C4	Catalase isozyme B OS=Oryza sativa subsp. japonica OX=39947 GN=CATB PE=1 SV=1	13	9	Carbamidomethylation; Oxidation (M)	7720	7290	4350	11700	6980	12200
A0A0N7KFE7	Os02g0528200 protein (Fragment) OS=Oryza sativa subsp. japonica OX=39947 GN=Os02g0528200 PE=4 SV=1	2	2		3640	4220	4350	5030	7170	5930
Q6I683	UDP-glucuronate decarboxylase OS=Oryza sativa subsp. japonica OX=39947 GN=UXS-5 PE=2 SV=1	7	2	Oxidation (M)	209	1420	4350	1740	761	556
Q53WK4	Nucleosome assembly protein 1;2 OS=Oryza sativa subsp. japonica OX=39947 GN=NAP1;2 PE=2 SV=1	5	5	Oxidation (M)	6130	3920	4340	3830	2160	5400
Q6ASR1	Chaperonin protein OS=Oryza sativa subsp. japonica OX=39947 GN=Os05g0147400 PE=2 SV=1	9	9	Oxidation (M)	2300	4770	4340	6470	7020	7750
Q10A81	Expressed protein OS=Oryza sativa subsp. japonica OX=39947 GN=LOC_Os03g64400 PE=4 SV=1	6	6	Oxidation (M)	2490	2840	4320	3010	1120	2070
Q10PA9	Small nuclear ribonucleoprotein Sm D3 OS=Oryza sativa subsp. japonica OX=39947 GN=LOC_Os03g13760 PE=2 SV=1	2	2		4260	733	4260	682	5250	3600
Q8RU06	Mannan endo-1 4-beta-mannosidase OS=Oryza sativa subsp. japonica OX=39947 GN=LOC_Os10g22520 PE=2 SV=1	6	6	Oxidation (M)	5240	3170	4240	5700	3110	5510
Q84M35	40S ribosomal protein S2 putative expressed OS=Oryza sativa subsp. japonica OX=39947 GN=LOC_Os03g59310 PE=2 SV=1	8	5	Oxidation (M)	3610	4730	4230	16800	34300	22500
A0A0N7KUG0	Os12g0641500 protein OS=Oryza sativa subsp. japonica OX=39947 GN=Os12g0641500 PE=3 SV=1	6	6		6730	4400	4220	3530	5880	5000
Q5W6J3	Serine/threonine-protein phosphatase 5 OS=Oryza sativa subsp. japonica OX=39947 GN=Os05g0204900 PE=2 SV=1	5	5		6270	3760	4220	5900	2730	4230
Q2QMK8	Pyridoxal kinase OS=Oryza sativa subsp. japonica OX=39947 GN=LOC_Os12g40830 PE=2 SV=1	4	4		4430	2230	4220	4060	2760	2690
Q10LJ0	Nuclear cap-binding protein subunit 1 OS=Oryza sativa subsp. japonica OX=39947 GN=ABH1 PE=2 SV=1	5	5		2770	5050	4220	6220	4870	4110
Q306J3	Dirigent protein OS=Oryza sativa subsp. japonica OX=39947 GN=JAC1 PE=2 SV=1	9	9	Carbamidomethylation; Oxidation (M)	5770	8730	4210	11100	9380	17500
Q7XN11	Gamma-aminobutyrate transaminase 1 mitochondrial OS=Oryza sativa subsp. japonica OX=39947 GN=OSL2 PE=1 SV=2	6	6	Oxidation (M)	4390	4980	4210	10900	7390	9470
Q7X720	Phenylalanine ammonia-lyase OS=Oryza sativa subsp. japonica OX=39947 GN=Os04g0518100 PE=2 SV=2	9	3		1450	3110	4210	3300	4170	4810
Q10L71	Villin-2 OS=Oryza sativa subsp. japonica OX=39947 GN=VLN2 PE=2 SV=1	8	8		3550	4120	4200	3420	5030	4270
Q0JRG3	Os01g0102700 protein OS=Oryza sativa subsp. japonica OX=39947 GN=Os01g0102700 PE=4 SV=1	4	4	Oxidation (M)	4470	6950	4190	7520	4400	8260
Q0J7U6	Protein TOPLESS-RELATED PROTEIN 2 OS=Oryza sativa subsp. japonica OX=39947 GN=TPR2 PE=1 SV=1	7	4	Oxidation (M)	2230	2770	4190	3370	7220	2420
Q84TA1	Heat shock cognate 70 kDa protein 2 putative expressed OS=Oryza sativa subsp. japonica OX=39947 GN=LOC_Os03g60620 PE=2 SV=1	30	5	Carbamidomethylation; Oxidation (M); NBF; DCP-Bio1hydro	6050	6030	4180	6020	6470	5880
Q6YX88	Os09g0110400 protein OS=Oryza sativa subsp. japonica OX=39947 GN=Os09g0110400 PE=2 SV=1	6	6	Oxidation (M)	3830	5950	4180	4660	7150	8320
B9FSC8	Putative 12-oxophytodienoate reductase 11 OS=Oryza sativa subsp. japonica OX=39947 GN=OPR11 PE=2 SV=1	7	6		3830	5550	4170	6840	1850	4340
Q5VQR0	Os01g0812900 protein OS=Oryza sativa subsp. japonica OX=39947 GN=Os01g0812900 PE=3 SV=1	3	3	Oxidation (M)	2720	2410	4160	3560	5950	5210
Q69JF3	Os09g0538000 protein OS=Oryza sativa subsp. japonica OX=39947 GN=Os09g0538000 PE=3 SV=1	4	4	Carbamidomethylation; Oxidation (M)	2560	2710	4160	3650	6730	6830
Q5ZDX8	Os01g0614500 protein OS=Oryza sativa subsp. japonica OX=39947 GN=Os01g0614500 PE=4 SV=1	12	10	Oxidation (M)	7770	6440	4150	8350	11600	12400
A0A0P0WMJ3	Os05g0429500 protein (Fragment) OS=Oryza sativa subsp. japonica OX=39947 GN=Os05g0429500 PE=4 SV=1	7	7	Carbamidomethylation; Oxidation (M)	3660	3710	4150	3360	3850	4660
Q0JI63	Os01g0821900 protein (Fragment) OS=Oryza sativa subsp. japonica OX=39947 GN=Os01g0821900 PE=4 SV=1	1	1	Ubiquitin	3190	16000	4150	4590	6810	25100
Q8S6F2	Ribulose bisphosphate carboxylase large chain OS=Oryza sativa subsp. japonica OX=39947 GN=Os10g0356000 PE=3 SV=1	50	1	Carbamidomethylation; Oxidation (M); Ubiquitin; Ubiquitination; NBF	5280	3240	4140	4430	823	2410
Q658I3	Os06g0128300 protein OS=Oryza sativa subsp. japonica OX=39947 GN=Os06g0128300 PE=4 SV=1	2	2		3340	926	4140	2080	2680	2660
Q75L87	Os05g0122800 protein OS=Oryza sativa subsp. japonica OX=39947 GN=Os05g0122800 PE=3 SV=2	4	4	Carbamidomethylation; Oxidation (M)	4070	7690	4130	6150	7730	17800
Q8S1I8	Signal recognition particle 54 kDa protein OS=Oryza sativa subsp. japonica OX=39947 GN=srp54-1 PE=2 SV=1	4	4	Oxidation (M); Ubiquitin	4520	1600	4120	3220	3280	3210
Q60EM2	UMP pyrophosphorylase OS=Oryza sativa subsp. japonica OX=39947 GN=Os05g0455700 PE=2 SV=1	7	7	Oxidation (M)	4250	6070	4120	9270	2940	3340
Q6YUH7	Os02g0697300 protein OS=Oryza sativa subsp. japonica OX=39947 GN=tom1 PE=2 SV=1	3	3	Oxidation (M)	4060	5750	4120	3490	2800	2920
Q75LJ4	Acyl-CoA-binding domain-containing protein 6 OS=Oryza sativa subsp. japonica OX=39947 GN=ACBP6 PE=2 SV=1	3	3		1900	2370	4120	1200	1130	2400
Q0DFG2	Eukaryotic translation initiation factor 5B OS=Oryza sativa subsp. japonica OX=39947 GN=Os05g0592600 PE=4 SV=1	6	6	Oxidation (M)	1200	710	4120	1800	2070	2910
Q9LST9	Proteasome subunit beta OS=Oryza sativa subsp. japonica OX=39947 GN=OsPBA1 PE=2 SV=1	8	2	Carbamidomethylation; Oxidation (M)	3770	4380	4110	7120	3620	8410
Q7XRB6	Os04g0435700 protein OS=Oryza sativa subsp. japonica OX=39947 GN=Os04g0435700 PE=2 SV=1	15	8	Carbamidomethylation; Oxidation (M)	4530	4240	4100	5080	5260	4360
Q53Q51	Os11g0151300 protein OS=Oryza sativa subsp. japonica OX=39947 GN=Os11g0151300 PE=3 SV=1	6	2	Oxidation (M)	5270	9500	4090	7830	12700	13300
Q6H4V4	Os02g0167700 protein OS=Oryza sativa subsp. japonica OX=39947 GN=Os02g0167700 PE=2 SV=1	10	10	Oxidation (M)	3460	4610	4090	5910	7650	6520
Q7XTG7	7-hydroxymethyl chlorophyll a reductase chloroplastic OS=Oryza sativa subsp. japonica OX=39947 GN=HCAR PE=3 SV=2	4	4	Carbamidomethylation; Oxidation (M)	2730	4200	4090	2600	2520	2150
Q6H541	40S ribosomal protein S24 OS=Oryza sativa subsp. japonica OX=39947 GN=Os02g0229000 PE=3 SV=1	3	3		3530	1370	4070	15400	16500	16600
Q0D6L9	Os07g0467200 protein OS=Oryza sativa subsp. japonica OX=39947 GN=Os07g0467200 PE=4 SV=1	2	2		8380	11200	4060	3060	2400	3820
Q9LRE9	Cytosolic aldehyde dehydrogenase OS=Oryza sativa subsp. japonica OX=39947 GN=ALDH1a PE=2 SV=1	4	4		4330	4060	4060	4140	1640	2490
B7EIQ8	Os02g0125700 protein OS=Oryza sativa subsp. japonica OX=39947 GN=Os02g0125700 PE=2 SV=1	3	3		8300	11600	4050	2990	4520	3280
Q0JBZ3	OSJNBa0029H02.25 protein OS=Oryza sativa subsp. japonica OX=39947 GN=OSJNBa0029H02.25 PE=2 SV=1	7	7	Oxidation (M)	6810	5890	4050	4820	4280	4940
Q0J9Z0	Os04g0624600 protein OS=Oryza sativa subsp. japonica OX=39947 GN=SSIII-1 PE=3 SV=1	5	5		4160	5750	4050	3500	1690	3180
Q53PC7	Coatomer subunit beta-1 OS=Oryza sativa subsp. japonica OX=39947 GN=Os11g0174000 PE=2 SV=1	13	6	Oxidation (M)	6560	5590	4040	6740	5760	4030
Q9LX04	Os06g0104300 protein OS=Oryza sativa subsp. japonica OX=39947 GN=Os06g0104300 PE=2 SV=1	4	4	Oxidation (M)	6100	5370	4030	3320	1980	4400
A0A0P0YAG3	Os12g0507500 protein OS=Oryza sativa subsp. japonica OX=39947 GN=Os12g0507500 PE=4 SV=1	1	1		4130	4930	4030	5940	1120	3740
Q6Z0Y9	Os02g0135800 protein OS=Oryza sativa subsp. japonica OX=39947 GN=Os02g0135800 PE=2 SV=1	2	2		1140	1470	4030	3300	2080	1670
Q69U53	Os08g0103500 protein OS=Oryza sativa subsp. japonica OX=39947 GN=Os08g0103500 PE=2 SV=1	3	3	Oxidation (M)	3780	6630	4020	1310	1580	1000
Q2QQ48	Eukaryotic translation initiation factor 5A OS=Oryza sativa subsp. japonica OX=39947 GN=LOC_Os12g32240 PE=2 SV=1	5	2	Carbamidomethylation; Oxidation (M)	4260	4920	4010	3920	3110	4350
Q0IM09	Os12g0608600 protein OS=Oryza sativa subsp. japonica OX=39947 GN=Os12g0608600 PE=4 SV=1	7	7	Oxidation (M)	3390	6750	4010	5520	5560	8080
Q0DIV0	Ferrochelatase-2 chloroplastic OS=Oryza sativa subsp. japonica OX=39947 GN=Os05g0361200 PE=2 SV=1	6	6		2150	4260	4000	4440	4580	4700
Q5ZCV1	Shikimate dehydrogenase OS=Oryza sativa subsp. japonica OX=39947 GN=Os01g0375200 PE=3 SV=1	5	5	Oxidation (M)	5670	4010	3990	6300	11000	7620
Q6Z2T8	Soluble starch synthase 2-2 chloroplastic/amyloplastic OS=Oryza sativa subsp. japonica OX=39947 GN=SSII-2 PE=2 SV=2	9	8	Oxidation (M)	5570	8580	3990	7200	4040	3540
Q0IT04	Protein transport protein SEC23 (Fragment) OS=Oryza sativa subsp. japonica OX=39947 GN=Os11g0433500 PE=3 SV=1	3	2	Oxidation (M)	3460	2520	3990	2140	1070	1050
Q7XIK5	Os04g0613600 protein OS=Oryza sativa subsp. japonica OX=39947 GN=Os04g0613600 PE=2 SV=1	6	6	Carbamidomethylation	2150	3800	3980	5220	11500	8280
Q10L32	Peptide methionine sulfoxide reductase B5 OS=Oryza sativa subsp. japonica OX=39947 GN=MSRB5 PE=2 SV=1	1	1		4730	2180	3970	5480	0	549
Q10PD0	Purple acid phosphatase OS=Oryza sativa subsp. japonica OX=39947 GN=LOC_Os03g13540 PE=2 SV=1	4	4		4200	1480	3960	6110	1020	1810
Q6YTY3	PHD finger protein ALFIN-LIKE 9 OS=Oryza sativa subsp. japonica OX=39947 GN=Os07g0608400 PE=2 SV=1	1	1		3640	4490	3960	3010	895	2440
Q5QM65	Os01g0821700 protein OS=Oryza sativa subsp. japonica OX=39947 GN=Os01g0821700 PE=3 SV=1	3	3		5150	1530	3930	10800	2000	3210
Q6AVZ3	Peroxidase OS=Oryza sativa subsp. japonica OX=39947 GN=Os05g0135500 PE=2 SV=1	3	3		3680	3980	3920	4960	603	2880
A0A0P0V242	Chloroplast protein-transporting ATPase OS=Oryza sativa subsp. japonica OX=39947 GN=Os01g0321300 PE=4 SV=1	9	9	Oxidation (M)	3060	5050	3920	4580	9490	7970
Q7XUY6	Os04g0465500 protein OS=Oryza sativa subsp. japonica OX=39947 GN=Os04g0465500 PE=2 SV=1	3	3		3490	2800	3910	2500	2000	2350
Q6EP75	Os02g0677600 protein OS=Oryza sativa subsp. japonica OX=39947 GN=Os02g0677600 PE=2 SV=1	4	4		2690	7740	3910	4470	7780	9040
Q65XD0	Glycosyltransferase OS=Oryza sativa subsp. japonica OX=39947 GN=Os05g0527800 PE=2 SV=1	3	3	Oxidation (M)	2590	2330	3910	6370	1380	2190
Q8W425	26S proteasome non-ATPase regulatory subunit 6 OS=Oryza sativa subsp. japonica OX=39947 GN=RPN7 PE=2 SV=1	5	5		1850	4910	3910	9110	14600	11000
Q9SDK4	GTP-binding protein OS=Oryza sativa subsp. japonica OX=39947 GN=GBP PE=2 SV=1	8	3		3520	6670	3900	12500	9030	8200
Q2QND8	Os12g0569300 protein OS=Oryza sativa subsp. japonica OX=39947 GN=LOC_Os12g38150 PE=2 SV=1	3	3	Carbamidomethylation	2130	3950	3900	3520	2880	5520
Q6Z481	Glycosyltransferase OS=Oryza sativa subsp. japonica OX=39947 GN=Os07g0503300 PE=2 SV=1	6	5	Oxidation (M)	6100	5280	3890	3720	12300	11300
A0A0P0WLR9	Annexin OS=Oryza sativa subsp. japonica OX=39947 GN=Os05g0382900 PE=3 SV=1	5	5		2790	3590	3890	4270	4810	2140
A0A0P0WAB9	Acetyl-coenzyme A synthetase OS=Oryza sativa subsp. japonica OX=39947 GN=Os04g0404800 PE=3 SV=1	7	7	Oxidation (M)	3970	6870	3880	7330	11000	11300
A0A0P0XFQ5	Elongation factor Ts (Fragment) OS=Oryza sativa subsp. japonica OX=39947 GN=Os08g0399600 PE=3 SV=1	5	5		3280	4270	3880	3950	5670	3790
Q656J2	Reticulon-like protein OS=Oryza sativa subsp. japonica OX=39947 GN=Os06g0503400 PE=2 SV=1	5	5		5890	12900	3870	21000	46800	34000
Q6ZL94	Succinate--CoA ligase [ADP-forming] subunit alpha mitochondrial OS=Oryza sativa subsp. japonica OX=39947 GN=Os07g0577700 PE=1 SV=1	7	7	Oxidation (M)	3370	8100	3870	7750	16200	14900
A0A0P0XAY7	Os08g0117200 protein (Fragment) OS=Oryza sativa subsp. japonica OX=39947 GN=Os08g0117200 PE=3 SV=1	6	1	Oxidation (M)	1090	494	3860	5470	3790	4650
Q7XKF4	Probable metal-nicotianamine transporter YSL13 OS=Oryza sativa subsp. japonica OX=39947 GN=YSL13 PE=2 SV=2	1	1		3260	3710	3840	4930	522	2810
Q0IU89	Os11g0175900 protein (Fragment) OS=Oryza sativa subsp. japonica OX=39947 GN=Os11g0175900 PE=4 SV=1	4	4		3990	2700	3830	3590	3150	3180
Q69NF3	Os09g0530300 protein OS=Oryza sativa subsp. japonica OX=39947 GN=Os09g0530300 PE=2 SV=1	5	5	Oxidation (M)	3430	2970	3830	1740	3100	1960
Q5JK31	Os01g0929100 protein OS=Oryza sativa subsp. japonica OX=39947 GN=Os01g0929100 PE=2 SV=1	3	3	Oxidation (M)	3160	5940	3820	1280	3450	3300
Q84ZB2	Os08g0564100 protein OS=Oryza sativa subsp. japonica OX=39947 GN=Os08g0564100 PE=2 SV=1	5	2		6980	478	3810	985	6370	3800
Q2QVJ8	NADP-dependent oxidoreductase P2 putative expressed OS=Oryza sativa subsp. japonica OX=39947 GN=LOC_Os12g12560 PE=4 SV=1	7	5	Carbamidomethylation; Oxidation (M)	3040	1630	3810	3950	2960	4410
B7F8E6	Macrophage migration inhibitory factor family protein expressed OS=Oryza sativa subsp. japonica OX=39947 GN=LOC_Os11g01600 PE=2 SV=1	2	2	Oxidation (M)	3410	3830	3800	7520	2380	5590
P0C457	50S ribosomal protein L33 chloroplastic OS=Oryza sativa subsp. japonica OX=39947 GN=rpl33 PE=3 SV=1	3	3	Carbamidomethylation	3610	2980	3780	3210	5760	4490
Q6H7M1	Fumarylacetoacetase OS=Oryza sativa subsp. japonica OX=39947 GN=FAH PE=2 SV=1	7	7		3340	5460	3780	11400	23500	23000
Q0JAC6	Os04g0605900 protein OS=Oryza sativa subsp. japonica OX=39947 GN=Os04g0605900 PE=2 SV=1	11	7		4220	4630	3770	9490	9810	7270
Q0D6I9	Os07g0475000 protein (Fragment) OS=Oryza sativa subsp. japonica OX=39947 GN=Os07g0475000 PE=4 SV=1	3	3		3070	5080	3770	2580	1580	1400
Q0J9V5	Thioredoxin-like protein CXXS1 OS=Oryza sativa subsp. japonica OX=39947 GN=Os04g0629500 PE=2 SV=1	3	3	Oxidation (M)	1620	3570	3770	4440	2200	3370
Q7XPU1	Os04g0685300 protein OS=Oryza sativa subsp. japonica OX=39947 GN=Os04g0685300 PE=2 SV=1	4	4	Carbamidomethylation	6570	5010	3750	25300	36700	27400
Q5JMG0	Os01g0763700 protein OS=Oryza sativa subsp. japonica OX=39947 GN=Os01g0763700 PE=4 SV=1	2	2		3960	2830	3740	1160	381	672
Q6ER90	Threonyl-tRNA synthetase OS=Oryza sativa subsp. japonica OX=39947 GN=Os02g0538000 PE=2 SV=1	7	7		4730	7070	3720	4110	6910	7800
Q33BE8	NADH-dependent oxidoreductase 2 putative expressed OS=Oryza sativa subsp. japonica OX=39947 GN=LOC_Os10g02480 PE=2 SV=1	5	5	Oxidation (M)	4210	8890	3720	7370	6010	7500
Q75LJ7	Os03g0836200 protein OS=Oryza sativa subsp. japonica OX=39947 GN=LOC_Os03g61990 PE=2 SV=1	1	1		3940	2420	3720	3490	2210	1060
Q6YSB2	Glutamate decarboxylase OS=Oryza sativa subsp. japonica OX=39947 GN=Os08g0465800 PE=2 SV=1	12	8	Carbamidomethylation; Oxidation (M)	3190	4870	3720	15800	23200	21600
Q6ZL81	Os07g0469100 protein OS=Oryza sativa subsp. japonica OX=39947 GN=Os07g0469100 PE=2 SV=1	4	4		4680	5170	3710	4540	4900	5140
A0A0P0VGY4	Os02g0245000 protein (Fragment) OS=Oryza sativa subsp. japonica OX=39947 GN=Os02g0245000 PE=4 SV=1	9	9	Oxidation (M)	4200	3940	3700	4450	25700	24300
Q8LRH2	Os01g0510600 protein OS=Oryza sativa subsp. japonica OX=39947 GN=Os01g0510600 PE=2 SV=1	4	4		4350	6910	3690	5750	6480	7670
Q6Z695	Histidine--tRNA ligase OS=Oryza sativa subsp. japonica OX=39947 GN=Os02g0754700 PE=2 SV=1	3	3	Oxidation (M)	5260	1940	3680	6040	1470	2180
Q6H7P9	Os02g0195500 protein OS=Oryza sativa subsp. japonica OX=39947 GN=Os02g0195500 PE=4 SV=1	2	2	Oxidation (M)	1760	2740	3670	2550	1840	2140
Q7XXQ8	Os06g0232000 protein OS=Oryza sativa subsp. japonica OX=39947 GN=Os06g0232000 PE=2 SV=1	8	8		5970	15600	3660	3500	9410	14000
Q945W2	Glutathione S-transferase GSTU6 putative expressed OS=Oryza sativa subsp. japonica OX=39947 GN=LOC_Os10g38580 PE=2 SV=1	5	3	Oxidation (M)	2950	3430	3660	3470	3610	3300
Q0DP22	Os03g0721200 protein (Fragment) OS=Oryza sativa subsp. japonica OX=39947 GN=Os03g0721200 PE=3 SV=1	5	5		2740	3750	3660	2820	3700	3490
Q5N6W3	Os01g0904200 protein OS=Oryza sativa subsp. japonica OX=39947 GN=Os01g0904200 PE=2 SV=1	5	5	Oxidation (M)	3830	1420	3650	3310	2670	3840
Q6EUQ7	Os02g0175600 protein OS=Oryza sativa subsp. japonica OX=39947 GN=Os02g0175600 PE=2 SV=1	3	1	Carbamidomethylation; Oxidation (M)	8110	881	3640	1700	1800	1730
Q7Y0E6	Ubiquinone biosynthesis protein OS=Oryza sativa subsp. japonica OX=39947 GN=LOC_Os03g29180 PE=2 SV=1	7	7	Oxidation (M)	6070	6310	3640	20600	3400	3380
P0DKK2	60S ribosomal protein L37a-2 OS=Oryza sativa subsp. japonica OX=39947 GN=Os05g0557000 PE=1 SV=1	1	1	Oxidation (M)	3620	3870	3640	7360	12300	10800
Q9FW92	Os10g0515200 protein OS=Oryza sativa subsp. japonica OX=39947 GN=LOC_Os10g37110 PE=2 SV=1	5	5	Oxidation (M)	3040	5430	3640	6400	10500	7250
Q2QX49	CBS domain-containing protein putative expressed OS=Oryza sativa subsp. japonica OX=39947 GN=LOC_Os12g07190 PE=4 SV=1	6	6	Carbamidomethylation; Oxidation (M)	4110	5670	3630	4380	3830	5440
Q69NG5	Probable 6-phosphogluconolactonase 4 chloroplastic OS=Oryza sativa subsp. japonica OX=39947 GN=Os09g0529100 PE=2 SV=2	5	5	Oxidation (M)	6310	6950	3620	6790	4710	6370
Q7XU28	Os04g0550500 protein OS=Oryza sativa subsp. japonica OX=39947 GN=Os04g0550500 PE=2 SV=2	5	5	Oxidation (M)	3080	4140	3620	5000	4330	4090
Q10QG2	COP9 signalosome complex subunit 4 putative expressed OS=Oryza sativa subsp. japonica OX=39947 GN=LOC_Os03g10120 PE=2 SV=1	4	4		2840	3540	3620	3060	507	2310
Q2QUH7	Isoflavone reductase putative expressed OS=Oryza sativa subsp. japonica OX=39947 GN=LOC_Os12g16220 PE=2 SV=2	7	4	Oxidation (M)	2210	4100	3620	6260	1890	3640
Q8W423	26S proteasome regulatory particle non-ATPase subunit12 OS=Oryza sativa subsp. japonica OX=39947 GN=OsRPN12 PE=2 SV=1	5	5	Oxidation (M)	3980	5850	3610	6870	4340	4770
Q7XQJ5	Glycosyltransferase OS=Oryza sativa subsp. japonica OX=39947 GN=Os04g0565400 PE=3 SV=2	2	2	Ubiquitin	2580	2830	3610	1760	1010	184
Q10G56	Ornithine aminotransferase mitochondrial OS=Oryza sativa subsp. japonica OX=39947 GN=OAT PE=2 SV=1	5	5	Carbamidomethylation; Oxidation (M)	2510	3040	3610	6230	3480	4870
Q0DXL7	Os02g0745000 protein (Fragment) OS=Oryza sativa subsp. japonica OX=39947 GN=Os02g0745000 PE=4 SV=1	7	7	Oxidation (M)	2370	4240	3610	5990	5440	4390
Q7F1H3	Os07g0112700 protein OS=Oryza sativa subsp. japonica OX=39947 GN=Os07g0112700 PE=2 SV=1	3	3	Carbamidomethylation	3890	7280	3600	2200	5410	5700
Q6H8E4	ADP ATP carrier protein OS=Oryza sativa subsp. japonica OX=39947 GN=Os02g0208100 PE=2 SV=1	6	6	Carbamidomethylation	3820	7090	3580	8840	8400	9100
A0A0P0XU67	Os10g0390500 protein (Fragment) OS=Oryza sativa subsp. japonica OX=39947 GN=Os10g0390500 PE=4 SV=1	5	5		3770	1920	3580	2560	4370	5620
A0A0N7KFT8	Os02g0661000 protein OS=Oryza sativa subsp. japonica OX=39947 GN=Os02g0661000 PE=4 SV=1	2	2	Oxidation (M)	2740	2700	3580	399	161	581
Q0E4R7	Os02g0103700 protein OS=Oryza sativa subsp. japonica OX=39947 GN=Os02g0103700 PE=2 SV=1	12	2	Oxidation (M)	2260	1620	3580	2980	1540	2100
A0A0P0XUQ1	Os10g0447100 protein (Fragment) OS=Oryza sativa subsp. japonica OX=39947 GN=Os10g0447100 PE=3 SV=1	3	3	Oxidation (M)	5070	2550	3570	2840	1190	3770
B9GE13	Kinesin-like protein KIN-12F OS=Oryza sativa subsp. japonica OX=39947 GN=KIN12F PE=3 SV=1	1	1	Oxidation (M)	4540	534	3570	8090	990	1200
Q10M57	14 kDa zinc-binding protein putative expressed OS=Oryza sativa subsp. japonica OX=39947 GN=LOC_Os03g20630 PE=2 SV=1	4	4		4210	3320	3570	3870	4090	5450
A0A0P0W399	Alpha-1 4 glucan phosphorylase (Fragment) OS=Oryza sativa subsp. japonica OX=39947 GN=Os03g0758100 PE=3 SV=1	8	8	Oxidation (M)	4020	4030	3570	3860	5010	3310
Q0DVI1	Os03g0128800 protein OS=Oryza sativa subsp. japonica OX=39947 GN=Os03g0128800 PE=4 SV=1	2	2		3800	5420	3570	1830	3540	2610
Q71VM4	Importin subunit alpha-1a OS=Oryza sativa subsp. japonica OX=39947 GN=Os01g0253300 PE=1 SV=2	7	5	Oxidation (M)	3790	3460	3570	4070	3640	3890
P35683	Eukaryotic initiation factor 4A-1 OS=Oryza sativa subsp. japonica OX=39947 GN=Os06g0701100 PE=2 SV=2	25	5	Carbamidomethylation; Oxidation (M)	3620	4260	3570	5350	6840	5100
Q33B10	Os10g0151800 protein OS=Oryza sativa subsp. japonica OX=39947 GN=LOC_Os10g06130 PE=2 SV=1	4	4	Oxidation (M)	2870	2330	3570	3800	4490	4330
Q7XIV4	Alpha-galactosidase OS=Oryza sativa subsp. japonica OX=39947 GN=Os07g0679300 PE=2 SV=1	3	2	Carbamidomethylation	2700	3720	3570	1500	3240	3270
Q8HCR7	NADH-ubiquinone oxidoreductase chain 1 OS=Oryza sativa subsp. japonica OX=39947 GN=nad1 PE=3 SV=2	3	3	Oxidation (M)	508	5600	3570	4830	4270	4620
Q0ITU3	Os11g0216300 protein (Fragment) OS=Oryza sativa subsp. japonica OX=39947 GN=Os11g0216300 PE=4 SV=1	4	4	Oxidation (M)	4190	3390	3560	3760	2940	4020
Q8S6N5	Acetyl-CoA carboxylase 1 OS=Oryza sativa subsp. japonica OX=39947 GN=ACC1 PE=3 SV=1	8	5	Oxidation (M)	2960	2440	3560	2110	3750	2600
Q0DFR3	Os05g0575300 protein (Fragment) OS=Oryza sativa subsp. japonica OX=39947 GN=Os05g0575300 PE=3 SV=1	5	5	Oxidation (M)	2300	5540	3560	6430	3250	5400
Q10PW9	Sugar transport protein MST4 OS=Oryza sativa subsp. japonica OX=39947 GN=MST4 PE=1 SV=1	4	4	Oxidation (M)	1570	4020	3560	10600	5020	10200
Q6F322	Os05g0490700 protein OS=Oryza sativa subsp. japonica OX=39947 GN=Os05g0490700 PE=2 SV=1	5	4	Oxidation (M)	3500	2100	3550	2250	1650	1950
A0A0P0VRQ0	Os02g0822300 protein OS=Oryza sativa subsp. japonica OX=39947 GN=Os02g0822300 PE=4 SV=1	6	6	Oxidation (M)	4190	7740	3540	6690	4720	4370
Q67WZ5	Os06g0647400 protein OS=Oryza sativa subsp. japonica OX=39947 GN=Os06g0647400 PE=2 SV=1	3	3		4020	3760	3530	2350	1160	679
Q7XJ15	Os09g0541700 protein OS=Oryza sativa subsp. japonica OX=39947 GN=Os09g0541700 PE=2 SV=1	2	2	Oxidation (M)	3390	2930	3530	3510	2740	3130
A0A0P0V7Z3	Os01g0740650 protein OS=Oryza sativa subsp. japonica OX=39947 GN=Os01g0740650 PE=4 SV=1	6	6	Oxidation (M); Ubiquitin	3760	7500	3520	5420	12700	12600
Q5ZBW3	Os01g0358300 protein OS=Oryza sativa subsp. japonica OX=39947 GN=Os01g0358300 PE=2 SV=1	5	5	Oxidation (M)	1650	4020	3520	5670	2860	4960
Q2QQD1	DnaJ domain containing protein expressed OS=Oryza sativa subsp. japonica OX=39947 GN=LOC_Os12g31460 PE=4 SV=1	2	2		3220	3850	3510	1600	2410	3900
Q851Y6	Os03g0851300 protein OS=Oryza sativa subsp. japonica OX=39947 GN=LOC_Os03g63430 PE=2 SV=1	7	7	Oxidation (M)	2530	3910	3510	6290	3400	3090
Q7XLG4	Cytochrome b-c1 complex subunit Rieske mitochondrial OS=Oryza sativa subsp. japonica OX=39947 GN=Os04g0398500 PE=2 SV=2	7	4		2440	4080	3510	2180	4780	2880
Q5SNA6	Os06g0179000 protein OS=Oryza sativa subsp. japonica OX=39947 GN=Os06g0179000 PE=2 SV=1	5	5	Carbamidomethylation	2650	4420	3500	2620	1620	2210
P0C386	NAD(P)H-quinone oxidoreductase subunit I chloroplastic OS=Oryza sativa subsp. japonica OX=39947 GN=ndhI PE=3 SV=1	3	3	Carbamidomethylation; Oxidation (M)	3480	6100	3490	5260	6340	4060
Q75IZ9	Glucose-6-phosphate 1-dehydrogenase OS=Oryza sativa subsp. japonica OX=39947 GN=LOC_Os03g29950 PE=3 SV=1	10	6	Oxidation (M)	3380	6020	3490	6810	5820	6450
Q0J006	Proteasome subunit alpha type-7-B OS=Oryza sativa subsp. japonica OX=39947 GN=PAD1 PE=2 SV=1	6	3		3330	2550	3490	4200	1240	6260
Q10LK7	ATP-dependent Clp protease proteolytic subunit OS=Oryza sativa subsp. japonica OX=39947 GN=LOC_Os03g22430 PE=3 SV=1	2	2	Oxidation (M)	3040	5870	3490	7920	14100	9330
A0A0P0VNU6	Os02g0712000 protein (Fragment) OS=Oryza sativa subsp. japonica OX=39947 GN=Os02g0712000 PE=3 SV=1	6	6		3110	3070	3480	4140	4700	4030
Q75I27	Cucumisin-like serine protease putative expressed OS=Oryza sativa subsp. japonica OX=39947 GN=LOC_Os03g40830 PE=3 SV=1	5	5	Oxidation (M)	4890	8820	3470	4230	4140	2030
Q5ZDH6	Os01g0140500 protein OS=Oryza sativa subsp. japonica OX=39947 GN=Os01g0140500 PE=3 SV=1	3	1	Oxidation (M)	4100	5100	3470	10300	2980	5840
Q65XK0	Ketol-acid reductoisomerase chloroplastic OS=Oryza sativa subsp. japonica OX=39947 GN=Os05g0573700 PE=1 SV=1	10	3	Carbamidomethylation; Oxidation (M)	3020	4040	3450	4000	3240	2970
Q7F354	Os01g0713200 protein OS=Oryza sativa subsp. japonica OX=39947 GN=Os01g0713200 PE=2 SV=1	6	5	Oxidation (M)	2160	4870	3440	3260	2380	3210
Q6Z921	26S proteasome non-ATPase regulatory subunit 1 homolog OS=Oryza sativa subsp. japonica OX=39947 GN=Os08g0224700 PE=2 SV=1	12	10	Oxidation (M)	4260	5330	3430	10300	15200	6550
B7EW17	Os02g0725100 protein OS=Oryza sativa subsp. japonica OX=39947 GN=Os02g0725100 PE=2 SV=1	5	5	Oxidation (M)	3900	2640	3430	7100	10100	6610
Q7XWS9	Os04g0244800 protein OS=Oryza sativa subsp. japonica OX=39947 GN=Os04g0244800 PE=2 SV=2	4	4	Carbamidomethylation	3190	5670	3430	6100	6060	9760
Q5JK67	Os01g0958100 protein OS=Oryza sativa subsp. japonica OX=39947 GN=Os01g0958100 PE=2 SV=1	5	5		2990	3610	3430	4700	985	1410
A0A0P0W5A9	Os03g0841900 protein OS=Oryza sativa subsp. japonica OX=39947 GN=Os03g0841900 PE=4 SV=1	4	4		1850	2530	3430	2120	3020	1510
Q2QVN9	Cytochrome b5-like Heme/Steroid binding domain containing protein expressed OS=Oryza sativa subsp. japonica OX=39947 GN=LOC_Os12g12170 PE=2 SV=1	1	1		7150	599	3420	437	305	519
Q0JBW2	Os04g0507000 protein OS=Oryza sativa subsp. japonica OX=39947 GN=Os04g0507000 PE=4 SV=1	1	1		3790	5860	3420	3880	9220	9760
A0A0P0WGF4	Os04g0670200 protein (Fragment) OS=Oryza sativa subsp. japonica OX=39947 GN=Os04g0670200 PE=3 SV=1	5	5	Carbamidomethylation	5390	5340	3390	2550	2990	5720
Q651M0	RHOMBOID-like protein OS=Oryza sativa subsp. japonica OX=39947 GN=Os09g0525900 PE=2 SV=1	5	5		3200	4940	3390	8270	13700	11700
Q67UQ9	Transmembrane 9 superfamily member OS=Oryza sativa subsp. japonica OX=39947 GN=Os06g0650600 PE=2 SV=1	2	1		5970	1360	3380	6680	2590	1830
Q6Z2X6	Cycloartenol synthase OS=Oryza sativa subsp. japonica OX=39947 GN=Os02g0139700 PE=1 SV=1	5	5	Oxidation (M)	2700	4900	3380	2950	2740	4140
Q5VRX8	Glutaminyl-tRNA synthetase OS=Oryza sativa subsp. japonica OX=39947 GN=Os01g0185200 PE=2 SV=1	10	7	Oxidation (M)	17300	4460	3360	3320	2970	4730
Q8LR75	Os01g0841600 protein OS=Oryza sativa subsp. japonica OX=39947 GN=Os01g0841600 PE=2 SV=1	6	5	Carbamidomethylation; Oxidation (M)	2850	4100	3360	5190	6380	5300
Q53RK7	Peptidylprolyl isomerase OS=Oryza sativa subsp. japonica OX=39947 GN=LOC_Os03g50080 PE=4 SV=1	4	4		3180	7020	3350	6140	1410	4850
Q53Q89	Os11g0275500 protein OS=Oryza sativa subsp. japonica OX=39947 GN=Os11g0275500 PE=4 SV=1	3	3	Oxidation (M)	2070	2370	3350	2160	790	1370
Q2QW32	Leucine Rich Repeat family protein expressed OS=Oryza sativa subsp. japonica OX=39947 GN=LOC_Os12g10740 PE=2 SV=1	3	3		4940	4790	3340	4960	2590	6450
B9EZ42	Os01g0712600 protein OS=Oryza sativa subsp. japonica OX=39947 GN=Os01g0712600 PE=4 SV=1	5	5	Oxidation (M)	4460	4820	3340	4280	5430	5760
Q0JCK5	Os04g0464500 protein OS=Oryza sativa subsp. japonica OX=39947 GN=Os04g0464500 PE=4 SV=1	3	3	Ubiquitin	3470	3800	3340	2440	1740	2630
P55857	Small ubiquitin-related modifier 1 OS=Oryza sativa subsp. japonica OX=39947 GN=SUMO1 PE=1 SV=1	3	1	Oxidation (M)	4440	6870	3330	2740	605	715
Q7EZD2	Os08g0158500 protein OS=Oryza sativa subsp. japonica OX=39947 GN=Os08g0158500 PE=2 SV=1	7	7	Oxidation (M)	3310	7570	3330	4060	13300	15100
Q6L4S0	DNA damage-binding protein 1 OS=Oryza sativa subsp. japonica OX=39947 GN=DBB1 PE=1 SV=1	8	8	Oxidation (M)	3270	3760	3330	6260	5830	5510
Q5JME4	Os01g0971700 protein OS=Oryza sativa subsp. japonica OX=39947 GN=Os01g0971700 PE=2 SV=1	2	2		2810	2980	3320	3510	1830	2360
Q0J2B5	Aminopeptidase M1-C OS=Oryza sativa subsp. japonica OX=39947 GN=Os09g0362500 PE=2 SV=2	9	7	Oxidation (M)	2450	3240	3320	5480	3210	4290
Q65X46	Os05g0543700 protein OS=Oryza sativa subsp. japonica OX=39947 GN=Os05g0543700 PE=2 SV=1	4	4		3480	5110	3310	3120	3210	4190
P17070	Proliferating cell nuclear antigen OS=Oryza sativa subsp. japonica OX=39947 GN=Os02g0805200 PE=1 SV=2	8	8	Carbamidomethylation; Oxidation (M)	2990	4610	3310	3600	2530	4350
Q5ZEN1	Eukaryotic translation initiation factor 3 subunit A OS=Oryza sativa subsp. japonica OX=39947 GN=Os01g0120800 PE=3 SV=1	13	13	Oxidation (M)	2850	7350	3310	10900	16800	13200
A0A0P0V7A3	Glycine dehydrogenase (aminomethyl-transferring) (Fragment) OS=Oryza sativa subsp. japonica OX=39947 GN=Os01g0711400 PE=4 SV=1	19	1	Carbamidomethylation; Oxidation (M)	3350	5740	3300	1480	5830	9260
Q5TKQ5	Os05g0540300 protein OS=Oryza sativa subsp. japonica OX=39947 GN=Os05g0540300 PE=3 SV=1	7	6	Oxidation (M)	3670	4520	3290	7140	3350	4680
Q2QTC2	Phosphoglucan water dikinase chloroplastic OS=Oryza sativa subsp. japonica OX=39947 GN=GWD3 PE=3 SV=2	6	6		2790	5980	3280	3340	2750	3380
Q8H632	Os06g0103400 protein OS=Oryza sativa subsp. japonica OX=39947 GN=Os06g0103400 PE=2 SV=1	5	5	Carbamidomethylation	2790	3020	3280	2230	2880	2580
Q8W3F4	Epoxide hydrolase putative expressed OS=Oryza sativa subsp. japonica OX=39947 GN=LOC_Os10g35520 PE=2 SV=1	3	3	Oxidation (M)	4420	2720	3270	4930	2340	3470
Q8LLP6	OSJNBa0031O09.02 OS=Oryza sativa subsp. japonica OX=39947 GN=OSJNBa0031O09.02 PE=2 SV=1	3	3		2280	2160	3270	2900	2290	1270
Q5JLV2	Os01g0894700 protein OS=Oryza sativa subsp. japonica OX=39947 GN=Os01g0894700 PE=4 SV=1	2	2		1950	2450	3270	1510	1170	2060
Q9MAX6	Coatomer subunit epsilon-1 OS=Oryza sativa subsp. japonica OX=39947 GN=COPE1 PE=2 SV=1	3	3		1490	2590	3250	5030	771	1500
Q654L9	Acetyltransferase component of pyruvate dehydrogenase complex OS=Oryza sativa subsp. japonica OX=39947 GN=Os06g0499900 PE=2 SV=1	6	6		4000	4410	3240	2730	3020	4700
Q8H3X4	Dirigent protein OS=Oryza sativa subsp. japonica OX=39947 GN=Os07g0107300 PE=2 SV=1	2	2	Oxidation (M)	3550	2260	3240	2400	4660	1710
Q6ZLP8	40S ribosomal protein S12 OS=Oryza sativa subsp. japonica OX=39947 GN=Os07g0150200 PE=2 SV=1	3	1	Carbamidomethylation	3910	3760	3230	5100	698	1710
Q10M50	Magnesium-chelatase subunit ChlH chloroplastic OS=Oryza sativa subsp. japonica OX=39947 GN=CHLH PE=1 SV=1	4	4	Oxidation (M)	3050	3130	3220	2540	2500	2060
Q5W6C5	Carboxypeptidase OS=Oryza sativa subsp. japonica OX=39947 GN=Os05g0268500 PE=3 SV=1	5	5		3000	3620	3220	4060	5230	5250
A0A0P0WHN0	Os05g0129100 protein (Fragment) OS=Oryza sativa subsp. japonica OX=39947 GN=Os05g0129100 PE=3 SV=1	5	5	Oxidation (M)	2320	2440	3220	5590	3380	4610
A0A0P0VTN1	Os03g0161200 protein (Fragment) OS=Oryza sativa subsp. japonica OX=39947 GN=Os03g0161200 PE=3 SV=1	4	4	Oxidation (M)	2290	2050	3200	1700	1810	2050
Q53MA8	Glucan endo-1 3-beta-D-glucosidase OS=Oryza sativa subsp. japonica OX=39947 GN=LOC_Os11g47820 PE=2 SV=1	5	5	Carbamidomethylation	3590	4430	3190	2150	744	742
Q5N7L5	Methionyl-tRNA formyltransferase OS=Oryza sativa subsp. japonica OX=39947 GN=Os01g0687500 PE=2 SV=1	4	4		2790	3060	3190	2450	2450	2410
Q9FVZ9	Membrane steroid-binding protein 2 OS=Oryza sativa subsp. japonica OX=39947 GN=MSBP2 PE=2 SV=1	2	2		2070	5730	3190	1810	2990	3940
Q8S2G0	4-diphosphocytidyl-2-C-methyl-D-erythritol kinase chloroplastic OS=Oryza sativa subsp. japonica OX=39947 GN=ISPE PE=2 SV=1	6	6		3590	4930	3180	4140	5080	7030
P48599	Eukaryotic translation initiation factor 4E-1 OS=Oryza sativa subsp. japonica OX=39947 GN=Os01g0970400 PE=2 SV=1	1	1		2140	458	3180	2990	691	1080
Q10LH9	Nuclear pore protein OS=Oryza sativa subsp. japonica OX=39947 GN=LOC_Os03g22690 PE=2 SV=1	3	3		891	1350	3180	1310	1570	1280
Q6Z4D5	Os07g0189800 protein OS=Oryza sativa subsp. japonica OX=39947 GN=Os07g0189800 PE=2 SV=1	4	4	Carbamidomethylation; Oxidation (M)	7580	7350	3170	6920	1220	4420
Q0JQ62	Os01g0179700 protein OS=Oryza sativa subsp. japonica OX=39947 GN=Os01g0179700 PE=2 SV=1	8	3	Oxidation (M)	3190	3420	3170	6470	675	3550
Q2QNE1	Os12g0568900 protein OS=Oryza sativa subsp. japonica OX=39947 GN=LOC_Os12g38120 PE=2 SV=1	3	3	Carbamidomethylation	4240	6220	3160	1050	3580	3070
Q652S1	Os06g0258900 protein OS=Oryza sativa subsp. japonica OX=39947 GN=Os06g0258900 PE=2 SV=1	11	11	Oxidation (M)	6270	7570	3150	5760	8790	6440
Q6EU94	Aquaporin PIP1-1 OS=Oryza sativa subsp. japonica OX=39947 GN=PIP1-1 PE=2 SV=1	6	5	Oxidation (M)	2910	6550	3150	20300	48200	35800
Q5N754	Os01g0815800 protein OS=Oryza sativa subsp. japonica OX=39947 GN=Os01g0815800 PE=2 SV=1	3	1	Oxidation (M)	1870	2770	3150	13300	0	1740
Q6ZLJ9	Os07g0209100 protein OS=Oryza sativa subsp. japonica OX=39947 GN=Os07g0209100 PE=3 SV=1	11	10	Carbamidomethylation; Oxidation (M)	3960	994	3140	7500	14100	9710
P93844	Phospholipase D alpha 2 OS=Oryza sativa subsp. japonica OX=39947 GN=PLD2 PE=2 SV=2	15	11	Carbamidomethylation; Oxidation (M)	3550	6020	3140	7490	10900	10600
Q8RVB1	50S ribosomal protein L31 OS=Oryza sativa subsp. japonica OX=39947 GN=Os01g0633000 PE=2 SV=1	3	3	Oxidation (M)	3390	3410	3140	458	8220	6710
Q7F8Y3	Os04g0504600 protein OS=Oryza sativa subsp. japonica OX=39947 GN=Os04g0504600 PE=4 SV=1	5	5		3010	2340	3140	1590	5810	2020
Q6ETC8	Os02g0106800 protein OS=Oryza sativa subsp. japonica OX=39947 GN=Os02g0106800 PE=3 SV=1	2	2		459	1350	3140	1020	3530	2740
A3C1D8	Os09g0556200 protein OS=Oryza sativa subsp. japonica OX=39947 GN=Os09g0556200 PE=4 SV=1	6	6	Carbamidomethylation; Oxidation (M)	3610	4510	3130	5220	2010	3270
Q6K9C3	Serine/arginine-rich splicing factor RSZ23 OS=Oryza sativa subsp. japonica OX=39947 GN=RSZ23 PE=2 SV=1	5	4		1880	3560	3130	4210	5760	6190
Q6ZI55	NAD-dependent isocitrate dehydrogenase c2 OS=Oryza sativa subsp. japonica OX=39947 GN=OsIDHc:2 PE=2 SV=1	5	2	Carbamidomethylation	2990	4020	3120	4210	6070	4900
Q2QQ97	Os12g0502200 protein OS=Oryza sativa subsp. japonica OX=39947 GN=LOC_Os12g31800 PE=2 SV=1	3	3		2560	6500	3120	10100	1030	8690
B9FJ38	Os05g0223000 protein OS=Oryza sativa subsp. japonica OX=39947 GN=Os05g0223000 PE=4 SV=1	2	2		2870	3040	3110	998	644	1780
Q5ZED1	Os01g0150000 protein OS=Oryza sativa subsp. japonica OX=39947 GN=Os01g0150000 PE=2 SV=1	4	4		2660	2570	3110	3430	1460	1710
Q0J9U9	Os04g0630400 protein OS=Oryza sativa subsp. japonica OX=39947 GN=Os04g0630400 PE=2 SV=1	4	4	Oxidation (M)	1850	1990	3110	1530	950	1280
Q5Z907	CCT-epsilon OS=Oryza sativa subsp. japonica OX=39947 GN=Os06g0562600 PE=2 SV=1	4	4		1380	2510	3110	2300	2070	2260
Q75J49	Os03g0638800 protein OS=Oryza sativa subsp. japonica OX=39947 GN=LOC_Os03g43760 PE=2 SV=1	4	4		3160	3450	3100	3560	5090	5250
Q9ASK5	Os01g0110400 protein OS=Oryza sativa subsp. japonica OX=39947 GN=Os01g0110400 PE=2 SV=1	2	2		2960	261	3100	4840	6460	2960
Q6L4S2	Os05g0592000 protein OS=Oryza sativa subsp. japonica OX=39947 GN=Os05g0592000 PE=3 SV=1	6	6	Oxidation (M)	2450	2730	3100	5150	2710	1730
Q6Z2U3	Os02g0744000 protein OS=Oryza sativa subsp. japonica OX=39947 GN=Os02g0744000 PE=2 SV=1	3	3		1860	2950	3100	3180	4330	6990
Q8LN75	Os10g0508700 protein OS=Oryza sativa subsp. japonica OX=39947 GN=LOC_Os10g36500 PE=4 SV=1	3	3	Carbamidomethylation	4050	1150	3090	1020	1290	2210
O82143	26S proteasome non-ATPase regulatory subunit 4 homolog OS=Oryza sativa subsp. japonica OX=39947 GN=RPN10 PE=1 SV=1	4	4	Carbamidomethylation; Oxidation (M)	1670	2620	3090	4110	945	1650
Q0IZQ2	Cysteine--tRNA ligase CPS1 homolog chloroplastic/mitochondrial OS=Oryza sativa subsp. japonica OX=39947 GN=Os09g0556500 PE=2 SV=1	8	7	Oxidation (M)	885	3630	3090	2500	4810	4140
Q2QPW9	Mitochondrial import inner membrane translocase subunit Tim17/Tim22/Tim23 family protein putative expressed OS=Oryza sativa subsp. japonica OX=39947 GN=LOC_Os12g33020 PE=2 SV=1	3	3	Carbamidomethylation	4940	1100	3080	2260	5060	6050
Q2QNF7	Diaminopimelate epimerase chloroplastic OS=Oryza sativa subsp. japonica OX=39947 GN=DAPF PE=2 SV=1	3	3	Oxidation (M)	2040	2460	3080	2200	1050	995
Q0JB40	Os04g0558400 protein OS=Oryza sativa subsp. japonica OX=39947 GN=Os04g0558400 PE=2 SV=1	5	5	Oxidation (M)	2010	5890	3080	3590	14400	9230
Q75L18	Os05g0112800 protein OS=Oryza sativa subsp. japonica OX=39947 GN=Os05g0112800 PE=2 SV=1	4	4	Carbamidomethylation	2550	6100	3070	4930	9780	10700
Q10N98	33 kDa secretory protein putative expressed OS=Oryza sativa subsp. japonica OX=39947 GN=LOC_Os03g16950 PE=2 SV=1	6	5	Carbamidomethylation; Oxidation (M)	2000	2050	3070	3910	3780	6870
A0A0P0Y4B3	Os11g0602200 protein (Fragment) OS=Oryza sativa subsp. japonica OX=39947 GN=Os11g0602200 PE=4 SV=1	6	5	Oxidation (M)	5260	5450	3060	5550	4810	4300
A0A0N7KI36	Peroxidase OS=Oryza sativa subsp. japonica OX=39947 GN=Os03g0762300 PE=3 SV=1	3	3	Carbamidomethylation	3330	3850	3060	2210	4450	2210
Q8H3A4	Os07g0614000 protein OS=Oryza sativa subsp. japonica OX=39947 GN=Os07g0614000 PE=2 SV=1	4	4		3050	4200	3060	5850	2100	5950
Q5KQJ9	Os05g0181000 protein OS=Oryza sativa subsp. japonica OX=39947 GN=Os05g0181000 PE=4 SV=1	10	3	Oxidation (M)	1850	1680	3060	3010	1520	1060
Q8H6H4	Inorganic phosphate transporter 1-1 OS=Oryza sativa subsp. japonica OX=39947 GN=PHT1-1 PE=2 SV=1	2	2	Oxidation (M)	1350	2020	3060	1980	3200	2840
Q5ZDH9	Os01g0139200 protein OS=Oryza sativa subsp. japonica OX=39947 GN=Os01g0139200 PE=4 SV=1	3	3		5080	1450	3050	497	1030	2850
Q0DA95	Os06g0667500 protein (Fragment) OS=Oryza sativa subsp. japonica OX=39947 GN=Os06g0667500 PE=4 SV=1	4	4		4000	1960	3050	2450	5770	6130
Q8LHP5	Os07g0634200 protein OS=Oryza sativa subsp. japonica OX=39947 GN=Os07g0634200 PE=2 SV=1	2	1		1880	1220	3050	5610	175	873
Q10P12	V-type proton ATPase subunit a OS=Oryza sativa subsp. japonica OX=39947 GN=LOC_Os03g14690 PE=2 SV=1	9	9		4170	4110	3040	7600	4050	4700
Q69IN8	Os09g0513000 protein OS=Oryza sativa subsp. japonica OX=39947 GN=Os09g0513000 PE=4 SV=1	2	2	Oxidation (M)	3180	3100	3040	774	1910	1330
Q9XEA8	Cysteine synthase OS=Oryza sativa subsp. japonica OX=39947 GN=RCS3 PE=2 SV=1	9	4	Oxidation (M)	1480	4080	3040	5160	5080	3280
Q336X9	Mitogen-activated protein kinase 6 OS=Oryza sativa subsp. japonica OX=39947 GN=MPK6 PE=2 SV=1	3	3	Oxidation (M)	3530	6050	3030	4710	5400	7060
Q6AVL0	Os03g0602600 protein OS=Oryza sativa subsp. japonica OX=39947 GN=Os03g0602600 PE=4 SV=1	2	2		2860	809	3030	2730	3300	1780
Q0JP92	Os01g0235400 protein (Fragment) OS=Oryza sativa subsp. japonica OX=39947 GN=Os01g0235400 PE=4 SV=1	6	5		2080	1070	3030	3380	3750	4400
Q688K0	Guanosine nucleotide diphosphate dissociation inhibitor OS=Oryza sativa subsp. japonica OX=39947 GN=Os05g0418000 PE=3 SV=1	15	3	Carbamidomethylation; Oxidation (M)	2690	3970	3020	4880	2030	4540
Q6H4M9	Cytochrome b-c1 complex subunit Rieske mitochondrial OS=Oryza sativa subsp. japonica OX=39947 GN=Os02g0520800 PE=2 SV=1	7	4		3130	6880	3010	5770	7880	9000
Q6YSX0	Os07g0674200 protein OS=Oryza sativa subsp. japonica OX=39947 GN=P0618H09.1 PE=2 SV=1	5	3	Carbamidomethylation; Oxidation (M)	2900	6570	3010	7080	9060	12500
Q5ZA08	Os06g0318600 protein OS=Oryza sativa subsp. japonica OX=39947 GN=Os06g0318600 PE=3 SV=1	5	5	Oxidation (M)	2240	2360	3010	2690	1360	1360
Q0JJ05	Nuclear matrix constituent protein 1b OS=Oryza sativa subsp. japonica OX=39947 GN=NMCP1B PE=1 SV=1	5	5	Oxidation (M)	2500	2820	2980	1840	1150	2960
Q67WD3	Os06g0639500 protein OS=Oryza sativa subsp. japonica OX=39947 GN=Os06g0639500 PE=4 SV=1	5	5	Oxidation (M); NBF	3030	2060	2970	906	19200	2470
Q6ZCC0	Os08g0113200 protein OS=Oryza sativa subsp. japonica OX=39947 GN=Os08g0113200 PE=4 SV=1	4	4	Oxidation (M)	1120	1110	2970	3330	2360	1510
Q2QRA2	Amidohydrolase family protein expressed OS=Oryza sativa subsp. japonica OX=39947 GN=LOC_Os12g28270 PE=2 SV=1	6	6	Oxidation (M)	4430	7060	2960	5630	8000	7610
P25778	Oryzain gamma chain OS=Oryza sativa subsp. japonica OX=39947 GN=Os09g0442300 PE=2 SV=2	2	2		3670	3640	2960	3580	3230	2980
Q8L4E7	SAP-like protein BP-73 OS=Oryza sativa subsp. japonica OX=39947 GN=BP-73 PE=1 SV=1	2	2		2070	7150	2960	1850	3290	4110
Q8L4L4	60S ribosomal protein L5-2 OS=Oryza sativa subsp. japonica OX=39947 GN=RPL5B PE=2 SV=2	15	4	Carbamidomethylation; Oxidation (M)	3590	4270	2950	9080	24300	20300
Q6ZL37	Os07g0575100 protein OS=Oryza sativa subsp. japonica OX=39947 GN=Os07g0575100 PE=4 SV=1	4	4	Oxidation (M)	2790	5330	2940	2500	5310	4590
Q2QXN5	60S ribosomal protein L26-1 putative expressed OS=Oryza sativa subsp. japonica OX=39947 GN=LOC_Os12g05430 PE=2 SV=1	6	2	Oxidation (M)	2700	2430	2940	8970	522	1120
Q42993	Chitinase 1 OS=Oryza sativa subsp. japonica OX=39947 GN=Cht1 PE=2 SV=1	1	1	Oxidation (M)	2470	2450	2940	1370	3080	3270
Q5JMG1	Os01g0763300 protein OS=Oryza sativa subsp. japonica OX=39947 GN=Os01g0763300 PE=2 SV=1	2	2	Oxidation (M)	2750	1870	2930	5990	2960	4190
Q7XIX1	Peroxidase OS=Oryza sativa subsp. japonica OX=39947 GN=prx113 PE=3 SV=1	4	3	Carbamidomethylation; Oxidation (M)	2710	2400	2930	2640	2440	1230
Q8RVD1	Os01g0788700 protein OS=Oryza sativa subsp. japonica OX=39947 GN=Os01g0788700 PE=4 SV=1	1	1	Oxidation (M)	2000	2090	2930	1390	1530	269
Q6ZGX8	Os02g0690700 protein OS=Oryza sativa subsp. japonica OX=39947 GN=Os02g0690700 PE=2 SV=1	2	2		1820	839	2930	2230	1090	1140
Q10LW8	Hydroxyacylglutathione hydrolase putative expressed OS=Oryza sativa subsp. japonica OX=39947 GN=LOC_Os03g21460 PE=2 SV=1	4	4	Oxidation (M)	3890	2310	2920	5000	2010	5030
Q5VRY1	18.0 kDa class II heat shock protein OS=Oryza sativa subsp. japonica OX=39947 GN=HSP18.0 PE=2 SV=1	3	3	Carbamidomethylation; Oxidation (M)	1180	1550	2920	4770	1490	1100
P14654	Glutamine synthetase cytosolic isozyme 1-2 OS=Oryza sativa subsp. japonica OX=39947 GN=GLN1-2 PE=1 SV=1	7	5		3150	5500	2910	5140	4190	7480
Q9XJ54	Nuclear transport factor 2 OS=Oryza sativa subsp. japonica OX=39947 GN=NTF2 PE=2 SV=1	3	3	Oxidation (M)	2830	2370	2910	8950	4650	5250
A0A0N7KIR1	Os04g0270100 protein (Fragment) OS=Oryza sativa subsp. japonica OX=39947 GN=Os04g0270100 PE=3 SV=1	8	8	Oxidation (M)	3280	4710	2900	11200	4110	8420
Q7FAT9	Malate dehydrogenase OS=Oryza sativa subsp. japonica OX=39947 GN=Os04g0551200 PE=3 SV=1	4	4	Oxidation (M)	2500	4110	2900	3030	2050	2410
Q0JK13	Os01g0703600 protein OS=Oryza sativa subsp. japonica OX=39947 GN=Os01g0703600 PE=3 SV=1	3	3	Oxidation (M)	3260	1390	2890	1210	15400	1710
Q0JKD0	Glutamate synthase 1 [NADH] chloroplastic OS=Oryza sativa subsp. japonica OX=39947 GN=Os01g0681900 PE=2 SV=1	10	10	Oxidation (M)	1930	2560	2890	5800	3480	4140
P48489	Serine/threonine-protein phosphatase PP1 OS=Oryza sativa subsp. japonica OX=39947 GN=Os03g0268000 PE=2 SV=2	3	3		1160	3500	2890	3290	2440	2460
Q655Q2	Dihydrolipoamide acetyltransferase component of pyruvate dehydrogenase complex OS=Oryza sativa subsp. japonica OX=39947 GN=Os01g0314100 PE=3 SV=1	4	4		952	2240	2880	3060	2590	3620
Q6ETL6	5'-deoxynucleotidase OS=Oryza sativa subsp. japonica OX=39947 GN=Os02g0179100 PE=2 SV=1	5	5	Oxidation (M)	2180	2780	2870	2330	1590	1910
Q33B25	Armadillo/beta-catenin-like repeat family protein expressed OS=Oryza sativa subsp. japonica OX=39947 GN=LOC_Os10g05730 PE=2 SV=1	2	2		866	704	2870	1050	608	471
Q2QWT8	2-oxoisovalerate dehydrogenase alpha subunit mitochondrial putative expressed OS=Oryza sativa subsp. japonica OX=39947 GN=LOC_Os12g08260 PE=4 SV=2	7	7	Oxidation (M)	3000	5720	2860	10600	16700	14400
Q10QN9	Os03g0189600 protein OS=Oryza sativa subsp. japonica OX=39947 GN=LOC_Os03g09020 PE=2 SV=1	3	3		2620	4270	2860	5600	3910	3250
Q69UJ1	Os08g0116400 protein OS=Oryza sativa subsp. japonica OX=39947 GN=OsRBP37 PE=2 SV=1	1	1		2340	84.3	2860	1430	332	936
Q0DK10	60S ribosomal protein L11 OS=Oryza sativa subsp. japonica OX=39947 GN=RPL11 PE=2 SV=1	6	2	Carbamidomethylation; Oxidation (M)	2700	5280	2850	13100	2450	8520
A0A0N7KSC9	CTP:phosphoethanolamine cytidylyltransferase OS=Oryza sativa subsp. japonica OX=39947 GN=Os11g0123400 PE=3 SV=1	6	6		2600	2360	2850	3060	2700	2460
Q5QN75	Mitogen-activated protein kinase kinase 1 OS=Oryza sativa subsp. japonica OX=39947 GN=MKK1 PE=1 SV=1	3	3	Oxidation (M)	2360	1420	2850	2550	1430	2250
Q84M87	Os03g0858100 protein OS=Oryza sativa subsp. japonica OX=39947 GN=Os03g0858100 PE=3 SV=1	11	11	Oxidation (M)	3180	5510	2840	7750	6600	7620
Q0JDZ7	40S ribosomal protein S8 OS=Oryza sativa subsp. japonica OX=39947 GN=Os04g0349500 PE=2 SV=1	10	5		2180	6170	2840	9210	19700	15200
A0A0P0W9R6	Os04g0405100 protein OS=Oryza sativa subsp. japonica OX=39947 GN=Os04g0405100 PE=4 SV=1	6	6	Carbamidomethylation; Oxidation (M)	3870	8500	2830	5300	7080	7060
Q60EJ0	Os05g0501700 protein OS=Oryza sativa subsp. japonica OX=39947 GN=Os05g0501700 PE=2 SV=1	8	6	Oxidation (M)	3580	6630	2830	7670	17800	15600
Q5SMT0	Os02g0709800 protein OS=Oryza sativa subsp. japonica OX=39947 GN=Os02g0709800 PE=2 SV=1	2	2	Oxidation (M)	3550	1320	2830	1520	2230	1630
A0A0P0WAQ1	Os04g0434900 protein (Fragment) OS=Oryza sativa subsp. japonica OX=39947 GN=Os04g0434900 PE=4 SV=1	1	1		3530	4440	2830	4160	2000	2950
Q10G81	Histone-binding protein MSI1 homolog OS=Oryza sativa subsp. japonica OX=39947 GN=MSI1 PE=2 SV=1	6	6	Oxidation (M)	3530	1730	2830	2160	3780	3020
A0A0P0VHP9	Os02g0287000 protein (Fragment) OS=Oryza sativa subsp. japonica OX=39947 GN=Os02g0287000 PE=3 SV=1	13	4	Carbamidomethylation; Oxidation (M)	2200	5730	2830	7320	20100	14100
Q8H3I4	Peroxisomal (S)-2-hydroxy-acid oxidase GLO4 OS=Oryza sativa subsp. japonica OX=39947 GN=GLO4 PE=1 SV=2	2	2	NBF	4320	2410	2820	918	2590	1750
Q9FU74	Os01g0143800 protein OS=Oryza sativa subsp. japonica OX=39947 GN=Os01g0143800 PE=2 SV=1	2	2		2970	7080	2820	7720	391	1720
Q7XHN4	Os07g0586200 protein OS=Oryza sativa subsp. japonica OX=39947 GN=Os07g0586200 PE=2 SV=1	2	2		2460	2890	2820	1170	51.1	929
Q6K1Q5	Os02g0622400 protein OS=Oryza sativa subsp. japonica OX=39947 GN=Os02g0622400 PE=4 SV=1	3	3	Oxidation (M)	3160	2650	2810	3640	1410	1920
Q69U05	Os06g0623300 protein OS=Oryza sativa subsp. japonica OX=39947 GN=Os06g0623300 PE=2 SV=1	3	3		2690	3430	2810	10400	4630	5910
A0A0P0XN52	Os09g0425900 protein OS=Oryza sativa subsp. japonica OX=39947 GN=Os09g0425900 PE=3 SV=1	1	1		2130	3030	2810	4810	2120	3470
Q6K3A0	Os02g0456800 protein OS=Oryza sativa subsp. japonica OX=39947 GN=Os02g0456800 PE=3 SV=1	1	1	NBF	2090	804	2810	1130	4840	1600
Q0DV66	Pheophorbide a oxygenase chloroplastic OS=Oryza sativa subsp. japonica OX=39947 GN=PAO PE=2 SV=1	8	7	Oxidation (M)	1850	2640	2810	2830	8730	23200
Q943K7	70 kDa heat shock protein OS=Oryza sativa subsp. japonica OX=39947 GN=Os01g0840100 PE=2 SV=1	30	3	Carbamidomethylation; Oxidation (M); NBF; DCP-Bio1hydro	278	2750	2810	6210	995	2250
P35686	40S ribosomal protein S20 OS=Oryza sativa subsp. japonica OX=39947 GN=RPS20 PE=2 SV=2	3	2		2200	4440	2800	7530	7220	7380
Q6YXG8	SAICAR synthetase OS=Oryza sativa subsp. japonica OX=39947 GN=Os09g0467100 PE=2 SV=1	5	5		3040	3230	2790	4140	3130	3050
Q0DN24	Os03g0780500 protein OS=Oryza sativa subsp. japonica OX=39947 GN=Os03g0780500 PE=4 SV=1	3	1		3040	2460	2790	546	3640	2450
Q0DFD6	Os05g0597100 protein OS=Oryza sativa subsp. japonica OX=39947 GN=Os05g0597100 PE=2 SV=1	2	2		2360	2030	2790	2950	1520	1540
Q9ZWR5	Importin-beta1 OS=Oryza sativa subsp. japonica OX=39947 GN=Os05g0353400 PE=2 SV=1	6	6	Oxidation (M)	1530	2000	2790	4960	4010	3250
Q7XS47	Os04g0607000 protein OS=Oryza sativa subsp. japonica OX=39947 GN=Os04g0607000 PE=2 SV=2	5	5	Oxidation (M)	2660	3180	2780	2600	2050	1910
Q0J0W2	Os09g0480700 protein (Fragment) OS=Oryza sativa subsp. japonica OX=39947 GN=Os09g0480700 PE=4 SV=2	3	3	Carbamidomethylation; Oxidation (M)	2490	2580	2780	2030	561	1150
Q67WJ2	ATP-dependent zinc metalloprotease FTSH 6 chloroplastic OS=Oryza sativa subsp. japonica OX=39947 GN=FTSH6 PE=3 SV=1	4	3	DCP-Bio1hydro	1860	2620	2770	2040	859	2830
Q851E0	Expressed protein OS=Oryza sativa subsp. japonica OX=39947 GN=LOC_Os03g48920 PE=4 SV=1	4	4	Oxidation (M)	3750	6770	2760	4170	3310	5040
Q652K7	Os09g0531100 protein OS=Oryza sativa subsp. japonica OX=39947 GN=Os09g0531100 PE=4 SV=1	4	4		3100	2380	2760	2280	1150	1100
A0A0P0YCW0	Os12g0638700 protein (Fragment) OS=Oryza sativa subsp. japonica OX=39947 GN=Os12g0638700 PE=4 SV=1	9	1	Oxidation (M); Ubiquitin	3460	4160	2750	2780	2860	888
Q6I605	Os05g0557200 protein OS=Oryza sativa subsp. japonica OX=39947 GN=Os05g0557200 PE=2 SV=1	4	4		174	2330	2750	592	1680	1820
B9F239	Peptidylprolyl isomerase OS=Oryza sativa subsp. japonica OX=39947 GN=Os02g0117600 PE=4 SV=1	4	4	Oxidation (M)	5800	4620	2740	9760	7740	6210
Q0JGQ4	Os01g0911300 protein (Fragment) OS=Oryza sativa subsp. japonica OX=39947 GN=Os01g0911300 PE=4 SV=1	5	5		3580	3410	2740	3990	9130	3860
Q69QQ2	Os09g0482200 protein OS=Oryza sativa subsp. japonica OX=39947 GN=Os09g0482200 PE=3 SV=1	3	3		2100	6400	2740	2140	3170	1830
Q7XIH2	Os07g0570300 protein OS=Oryza sativa subsp. japonica OX=39947 GN=Os07g0570300 PE=3 SV=1	5	5	Oxidation (M)	1710	1780	2740	5950	1840	3190
Q0JLS6	Protein ROOT HAIR DEFECTIVE 3 OS=Oryza sativa subsp. japonica OX=39947 GN=RHD3 PE=2 SV=1	12	12		10400	4590	2730	12300	6210	4870
Q851K9	Valyl-tRNA synthetase OS=Oryza sativa subsp. japonica OX=39947 GN=LOC_Os03g48850 PE=3 SV=1	10	10	Carbamidomethylation; Oxidation (M)	4130	4210	2730	5290	8900	8140
Q5N7E8	Os01g0283100 protein OS=Oryza sativa subsp. japonica OX=39947 GN=Os01g0283100 PE=2 SV=1	5	5	Oxidation (M)	2740	6300	2720	4110	10600	8240
Q7XBY6	Abscisic acid receptor PYL10 OS=Oryza sativa subsp. japonica OX=39947 GN=PYL10 PE=1 SV=1	3	3		6680	4110	2710	5420	2720	3780
Q6Z4G3	UDP-arabinopyranose mutase 3 OS=Oryza sativa subsp. japonica OX=39947 GN=UAM3 PE=1 SV=1	9	1	Carbamidomethylation; Oxidation (M)	2630	4780	2710	3600	13600	8300
Q53QT1	Transcription initiation factor IIF subunit alpha OS=Oryza sativa subsp. japonica OX=39947 GN=LOC_Os10g10990 PE=2 SV=1	3	3		1370	2360	2710	2630	1010	2000
Q6I5V5	Amidophosphoribosyltransferase OS=Oryza sativa subsp. japonica OX=39947 GN=Os05g0430800 PE=2 SV=1	4	4		3020	2870	2700	2380	1640	2430
Q6Z537	Os08g0436800 protein OS=Oryza sativa subsp. japonica OX=39947 GN=Os08g0436800 PE=3 SV=1	3	3		2790	3870	2700	11200	1780	4410
Q7X806	Os04g0601400 protein OS=Oryza sativa subsp. japonica OX=39947 GN=Os04g0601400 PE=2 SV=2	2	2	Oxidation (M)	2280	4240	2700	3670	1570	3070
Q8H921	Riboflavin kinase OS=Oryza sativa subsp. japonica OX=39947 GN=GLN PE=2 SV=1	1	1		1190	940	2700	1620	1500	1340
Q0DKF0	60S ribosomal protein L10-2 OS=Oryza sativa subsp. japonica OX=39947 GN=SG12 PE=2 SV=1	8	3	Carbamidomethylation; Oxidation (M)	3200	5460	2690	9040	3550	7550
Q10SV7	Expressed protein OS=Oryza sativa subsp. japonica OX=39947 GN=LOC_Os03g01920 PE=2 SV=1	2	2		2370	798	2690	1620	787	937
Q6K8N9	Os02g0814800 protein OS=Oryza sativa subsp. japonica OX=39947 GN=Os02g0814800 PE=2 SV=1	3	3		1810	1510	2690	2520	1850	1750
A0A0P0VZC0	Os03g0399900 protein (Fragment) OS=Oryza sativa subsp. japonica OX=39947 GN=Os03g0399900 PE=4 SV=1	2	2		2220	4450	2680	1860	1020	2360
Q8S7M7	Plant intracellular Ras-group-related LRR protein 5 OS=Oryza sativa subsp. japonica OX=39947 GN=IRL5 PE=2 SV=1	2	2		2210	2690	2680	1320	1560	2330
A0A0P0XQK1	Glutathione transferase OS=Oryza sativa subsp. japonica OX=39947 GN=Os09g0544400 PE=3 SV=1	7	7	Oxidation (M)	2630	3970	2670	2240	2500	2240
Q7Y0E8	Probable nucleoredoxin 1-1 OS=Oryza sativa subsp. japonica OX=39947 GN=Os03g0405500 PE=2 SV=1	5	5		1550	1490	2670	3250	1010	12800
Q8H5T5	Os07g0636000 protein OS=Oryza sativa subsp. japonica OX=39947 GN=Os07g0636000 PE=2 SV=1	10	10	Oxidation (M)	3370	5170	2660	2890	10300	7950
Q84UI5	Mitogen-activated protein kinase 1 OS=Oryza sativa subsp. japonica OX=39947 GN=MPK1 PE=1 SV=1	2	2	Oxidation (M)	2330	3680	2660	3710	3590	3750
Q65X78	Os05g0494500 protein OS=Oryza sativa subsp. japonica OX=39947 GN=Os05g0494500 PE=2 SV=1	1	1		2160	556	2660	1950	3870	808
Q0D5J1	Os07g0557500 protein OS=Oryza sativa subsp. japonica OX=39947 GN=Os07g0557500 PE=2 SV=1	3	3		330	1620	2660	2220	1450	579
Q8H4X9	Glutamine amidotransferase OS=Oryza sativa subsp. japonica OX=39947 GN=Os08g0326600 PE=2 SV=1	7	7	Oxidation (M)	3130	3950	2650	6870	7060	14100
Q69S79	Os02g0575500 protein OS=Oryza sativa subsp. japonica OX=39947 GN=Os02g0575500 PE=4 SV=1	7	7	Oxidation (M)	2920	3780	2650	4510	5090	2790
Q0JB74	Os04g0551700 protein (Fragment) OS=Oryza sativa subsp. japonica OX=39947 GN=Os04g0551700 PE=4 SV=1	5	5		1850	2030	2650	5200	4170	5070
P52712	Serine carboxypeptidase-like OS=Oryza sativa subsp. japonica OX=39947 GN=CBP31 PE=2 SV=2	3	3	Oxidation (M)	4170	4550	2640	5990	1070	4750
Q10DG8	Lecithin:cholesterol acyltransferase family protein expressed OS=Oryza sativa subsp. japonica OX=39947 GN=LOC_Os03g52010 PE=2 SV=1	5	5	Oxidation (M)	3400	4310	2640	5570	2630	2010
Q2QX46	Expressed protein OS=Oryza sativa subsp. japonica OX=39947 GN=LOC_Os12g07220 PE=2 SV=1	6	6	Oxidation (M)	2230	3230	2640	8450	8370	9010
Q0JMF9	ATP-dependent Clp protease proteolytic subunit OS=Oryza sativa subsp. japonica OX=39947 GN=Os01g0507900 PE=2 SV=1	3	3	Oxidation (M)	2120	1850	2640	2280	927	1570
Q84ZL6	Transaldolase OS=Oryza sativa subsp. japonica OX=39947 GN=Os08g0154300 PE=3 SV=1	3	3		1780	6150	2640	3680	2200	3650
Q69X86	Os06g0590301 protein OS=Oryza sativa subsp. japonica OX=39947 GN=Os06g0590301 PE=2 SV=1	5	5	Oxidation (M)	3420	4910	2630	5560	4700	6110
Q5JL23	Os01g0974000 protein OS=Oryza sativa subsp. japonica OX=39947 GN=Os01g0974000 PE=2 SV=1	6	6	Oxidation (M)	1570	3180	2630	2530	2620	2730
Q0DY86	Os02g0709200 protein OS=Oryza sativa subsp. japonica OX=39947 GN=Os02g0709200 PE=2 SV=1	3	3		3230	3660	2620	2640	3390	2610
Q10NA1	Heat shock cognate 70 kDa protein putative expressed OS=Oryza sativa subsp. japonica OX=39947 GN=LOC_Os03g16920 PE=3 SV=1	24	7	Carbamidomethylation; Oxidation (M); NBF; DCP-Bio1hydro	2950	3610	2620	3560	8310	4180
Q33B02	Os10g0154000 protein OS=Oryza sativa subsp. japonica OX=39947 GN=LOC_Os10g06540 PE=2 SV=2	1	1	Oxidation (M)	2300	889	2620	802	1100	938
Q852A6	Armadillo/beta-catenin-like repeat family protein expressed OS=Oryza sativa subsp. japonica OX=39947 GN=LOC_Os03g60780 PE=4 SV=1	1	1		1710	2680	2620	460	358	3000
Q9AWZ5	Os01g0225600 protein OS=Oryza sativa subsp. japonica OX=39947 GN=Os01g0225600 PE=3 SV=1	3	3	Oxidation (M)	526	831	2620	3070	5010	7140
Q10SR3	70 kDa heat shock protein OS=Oryza sativa subsp. japonica OX=39947 GN=LOC_Os03g02260 PE=2 SV=1	17	5	Oxidation (M)	5630	3010	2610	4740	7920	4580
Q0JEK1	4-hydroxy-tetrahydrodipicolinate synthase OS=Oryza sativa subsp. japonica OX=39947 GN=Os04g0254000 PE=2 SV=1	4	4		2330	3610	2610	4180	1850	4220
Q8RU33	Probable V-type proton ATPase subunit d OS=Oryza sativa subsp. japonica OX=39947 GN=Os01g0587000 PE=2 SV=1	3	3	Oxidation (M)	1900	4380	2610	8720	2280	6010
A0A0P0VL15	Os02g0589700 protein OS=Oryza sativa subsp. japonica OX=39947 GN=Os02g0589700 PE=4 SV=1	2	2		1630	3120	2610	827	1760	1470
A0A0P0WNI6	Os05g0463600 protein (Fragment) OS=Oryza sativa subsp. japonica OX=39947 GN=Os05g0463600 PE=4 SV=1	6	6	Oxidation (M)	3030	4510	2600	2700	3600	3090
Q8H386	Os07g0114400 protein OS=Oryza sativa subsp. japonica OX=39947 GN=Os07g0114400 PE=3 SV=1	6	6	Oxidation (M)	1880	4150	2600	6660	4620	4450
Q0JAJ2	Os04g0596300 protein OS=Oryza sativa subsp. japonica OX=39947 GN=Os04g0596300 PE=2 SV=1	2	2		1870	1940	2600	1870	1030	1740
Q6ESF0	Germin-like protein 2-4 OS=Oryza sativa subsp. japonica OX=39947 GN=Os02g0532500 PE=2 SV=1	4	4	Oxidation (M)	6310	6230	2580	8860	2560	7600
Q75LB9	Os03g0845000 protein OS=Oryza sativa subsp. japonica OX=39947 GN=LOC_Os03g62790 PE=2 SV=1	5	5	Oxidation (M); NBF	3490	3880	2580	2450	1880	3300
A0A0N7KDZ0	Os01g0819100 protein (Fragment) OS=Oryza sativa subsp. japonica OX=39947 GN=Os01g0819100 PE=4 SV=1	2	1		3290	189	2580	105	834	1850
Q33E21	NAD-dependent isocitrate dehydrogenase c1 OS=Oryza sativa subsp. japonica OX=39947 GN=OsIDHc:1 PE=2 SV=1	6	3	Carbamidomethylation; Oxidation (M)	1370	3690	2580	7590	6150	7740
Q9AY76	Actin-depolymerizing factor 2 OS=Oryza sativa subsp. japonica OX=39947 GN=ADF2 PE=2 SV=1	4	4	Carbamidomethylation	2680	3610	2570	4210	1810	4300
B7FA85	Os05g0176000 protein OS=Oryza sativa subsp. japonica OX=39947 GN=Os05g0176000 PE=2 SV=1	8	8	Oxidation (M)	2660	4050	2570	9280	8370	6260
Q84QM8	Glucan endo-1 3-beta-D-glucosidase OS=Oryza sativa subsp. japonica OX=39947 GN=Os08g0224500 PE=2 SV=1	2	2		2600	2390	2570	896	458	853
Q6F2Y7	Chaperone protein ClpB1 OS=Oryza sativa subsp. japonica OX=39947 GN=CLPB1 PE=2 SV=1	14	12	Oxidation (M)	1740	4610	2570	10300	25700	20100
Q5W6F1	Trans-cinnamate 4-monooxygenase OS=Oryza sativa subsp. japonica OX=39947 GN=C4HL PE=2 SV=1	14	14	Oxidation (M)	1600	6780	2570	8120	20100	11800
Q6ESK6	Os09g0411650 protein OS=Oryza sativa subsp. japonica OX=39947 GN=Os09g0411650 PE=2 SV=1	4	4		1310	2460	2570	1520	2140	2120
A0A0P0WR49	Os05g0591900 protein (Fragment) OS=Oryza sativa subsp. japonica OX=39947 GN=Os05g0591900 PE=4 SV=1	11	7	Oxidation (M)	8610	9700	2560	12200	11100	9260
Q10QH0	Chloroplast 30S ribosomal protein S10 putative expressed OS=Oryza sativa subsp. japonica OX=39947 GN=LOC_Os03g10060 PE=2 SV=1	4	4	Carbamidomethylation; Oxidation (M)	2990	3640	2560	4070	1620	3600
Q10GH8	KH domain containing protein expressed OS=Oryza sativa subsp. japonica OX=39947 GN=LOC_Os03g42900 PE=2 SV=1	4	3		2600	2590	2560	2500	362	846
Q9LWS2	60S ribosomal protein L13 OS=Oryza sativa subsp. japonica OX=39947 GN=Os06g0115500 PE=2 SV=1	6	3	Oxidation (M)	2560	7110	2560	4990	19100	13200
Q6ZH05	Os02g0687900 protein OS=Oryza sativa subsp. japonica OX=39947 GN=Os02g0687900 PE=2 SV=1	5	5		1780	3040	2560	1700	2310	2480
Q5QNE1	Os01g0218700 protein OS=Oryza sativa subsp. japonica OX=39947 GN=Os01g0218700 PE=4 SV=1	5	5	Oxidation (M)	1430	3710	2560	5560	5200	3670
Q8LR39	Glycerophosphodiester phosphodiesterase OS=Oryza sativa subsp. japonica OX=39947 GN=Os01g0763600 PE=2 SV=1	2	2		2340	780	2550	2340	1520	2090
Q5N7Y1	Os01g0910900 protein OS=Oryza sativa subsp. japonica OX=39947 GN=Os01g0910900 PE=2 SV=1	2	2		2940	3240	2540	4220	1300	3470
Q6H4W2	Os02g0167100 protein OS=Oryza sativa subsp. japonica OX=39947 GN=Os02g0167100 PE=4 SV=1	1	1		2430	3910	2540	3680	3290	3410
Q6F4N5	Aspartyl protease 25 OS=Oryza sativa subsp. japonica OX=39947 GN=AP25 PE=2 SV=1	3	3		2350	3640	2540	4260	5190	3790
Q6Z1G7	Pyruvate dehydrogenase E1 component subunit beta-1 mitochondrial OS=Oryza sativa subsp. japonica OX=39947 GN=Os08g0536000 PE=2 SV=1	6	3	Oxidation (M)	3160	2930	2530	5320	1320	1400
Q9FTH0	Os01g0615200 protein OS=Oryza sativa subsp. japonica OX=39947 GN=Os01g0615200 PE=3 SV=1	4	3		2510	6250	2530	7840	21600	3940
Q7XXQ9	Hydroxyisourate hydrolase OS=Oryza sativa subsp. japonica OX=39947 GN=LOC_Os03g27320 PE=2 SV=1	4	4	Oxidation (M)	2270	1670	2530	2640	2910	3260
Q69SX2	Os06g0360300 protein OS=Oryza sativa subsp. japonica OX=39947 GN=Os06g0360300 PE=2 SV=1	4	4	Oxidation (M)	1920	3490	2520	6210	2120	2670
Q6AUZ6	Glycerophosphodiester phosphodiesterase OS=Oryza sativa subsp. japonica OX=39947 GN=LOC_Os03g40670 PE=2 SV=1	2	2		1610	3430	2520	5660	1990	1720
A0A0P0W9C3	Os04g0348300 protein OS=Oryza sativa subsp. japonica OX=39947 GN=Os04g0348300 PE=3 SV=1	2	2		1420	2530	2520	2300	4340	564
Q10MV5	6-phosphofructo-2-kinase family protein expressed OS=Oryza sativa subsp. japonica OX=39947 GN=LOC_Os03g18310 PE=4 SV=1	5	1		334	161	2520	183	133	81.7
Q851F9	Probable zinc metalloprotease EGY3 chloroplastic OS=Oryza sativa subsp. japonica OX=39947 GN=EGY3 PE=2 SV=1	8	8	Oxidation (M)	2830	4160	2510	19000	14300	16800
Q6ZHZ1	Probable sucrose-phosphate synthase 4 OS=Oryza sativa subsp. japonica OX=39947 GN=SPS4 PE=2 SV=1	8	6	Oxidation (M)	2660	2000	2510	4870	2570	3750
Q0DJC3	Os05g0301700 protein OS=Oryza sativa subsp. japonica OX=39947 GN=Os05g0301700 PE=2 SV=1	8	2	Oxidation (M)	2580	2310	2510	1320	1480	1750
O22080	Acidic class III chitinase OsChib3a OS=Oryza sativa subsp. japonica OX=39947 GN=Os01g0660200 PE=2 SV=2	2	2	Oxidation (M)	2290	1190	2510	4170	2490	4130
Q10LV9	Eukaryotic translation initiation factor 2 beta subunit putative expressed OS=Oryza sativa subsp. japonica OX=39947 GN=LOC_Os03g21550 PE=2 SV=1	8	3	Carbamidomethylation; Oxidation (M); NBF	2610	3750	2500	3180	2430	4320
Q851N3	Expressed protein OS=Oryza sativa subsp. japonica OX=39947 GN=LOC_Os03g62240 PE=2 SV=1	2	2		1540	3050	2500	3880	2160	1380
Q6Z725	Os02g0122800 protein OS=Oryza sativa subsp. japonica OX=39947 GN=Os02g0122800 PE=2 SV=1	3	2	Oxidation (M)	1030	1670	2500	3250	918	1070
Q53NE7	Eukaryotic aspartyl protease family protein expressed OS=Oryza sativa subsp. japonica OX=39947 GN=LOC_Os11g08100 PE=3 SV=1	1	1		202	1060	2500	1070	800	2090
Q2QRM4	Co-chaperone Hsc20 family protein expressed OS=Oryza sativa subsp. japonica OX=39947 GN=LOC_Os12g27070 PE=2 SV=1	2	2		4120	3320	2490	3170	1820	1800
Q0D673	Probable protein phosphatase 2C 62 OS=Oryza sativa subsp. japonica OX=39947 GN=Os07g0507000 PE=2 SV=1	3	3		2440	2530	2490	3120	1580	2660
A0A0P0WKQ1	Os05g0323800 protein (Fragment) OS=Oryza sativa subsp. japonica OX=39947 GN=Os05g0323800 PE=4 SV=1	6	6	Oxidation (M)	1810	3440	2490	5900	6290	5250
Q651C1	Os09g0542200 protein OS=Oryza sativa subsp. japonica OX=39947 GN=Os09g0542200 PE=2 SV=1	3	3	Oxidation (M)	4010	10100	2480	14800	9330	16500
Q653Y0	Os06g0681200 protein OS=Oryza sativa subsp. japonica OX=39947 GN=Os06g0681200 PE=2 SV=1	5	5	Carbamidomethylation; Oxidation (M)	2750	2730	2480	29900	16300	29800
Q0DCP0	Peroxidase (Fragment) OS=Oryza sativa subsp. japonica OX=39947 GN=Os06g0306300 PE=3 SV=1	4	3	Carbamidomethylation; Oxidation (M)	1910	2330	2480	1340	1160	1740
A0A0P0VFA0	Os02g0162200 protein OS=Oryza sativa subsp. japonica OX=39947 GN=Os02g0162200 PE=4 SV=1	2	2	Carbamidomethylation	1990	962	2470	290	226	973
Q5Z627	Elongation factor 1-gamma 3 OS=Oryza sativa subsp. japonica OX=39947 GN=Os06g0571400 PE=2 SV=1	15	6	Oxidation (M)	4760	8840	2460	16200	22900	17700
A5HEI2	Bowman-Birk type proteinase inhibitor A OS=Oryza sativa subsp. japonica OX=39947 GN=pinA PE=2 SV=1	4	4	Carbamidomethylation; Oxidation (M)	4710	3480	2460	4640	2410	2590
Q5ZDZ8	Os01g0127300 protein OS=Oryza sativa subsp. japonica OX=39947 GN=Os01g0127300 PE=2 SV=1	5	5		2750	4790	2460	3400	3550	3900
P0DO03	Chaperone protein dnaJ A8 chloroplastic OS=Oryza sativa subsp. japonica OX=39947 GN=DJA8 PE=1 SV=1	8	8	Oxidation (M)	2040	3970	2460	5450	3740	5120
Q93VG0	Peptidyl-prolyl cis-trans isomerase OS=Oryza sativa subsp. japonica OX=39947 GN=OsCyp3 PE=2 SV=1	2	2		870	516	2450	899	1720	1540
Q2QMG7	Os12g0605400 protein OS=Oryza sativa subsp. japonica OX=39947 GN=LOC_Os12g41220 PE=2 SV=1	6	4	Oxidation (M)	3150	2170	2440	3870	4480	6230
Q851I5	Os03g0692700 protein OS=Oryza sativa subsp. japonica OX=39947 GN=Os03g0692700 PE=4 SV=1	1	1		1800	2980	2440	4640	1120	3660
Q8LJ88	Os01g0799900 protein OS=Oryza sativa subsp. japonica OX=39947 GN=Os01g0799900 PE=2 SV=1	3	3	Oxidation (M)	3700	3610	2430	1780	2010	2840
Q6ZI44	Serine/threonine-protein kinase SAPK6 OS=Oryza sativa subsp. japonica OX=39947 GN=SAPK6 PE=1 SV=1	3	2	Oxidation (M)	2760	1070	2430	842	2260	1890
Q6ZCF3	Os08g0205400 protein OS=Oryza sativa subsp. japonica OX=39947 GN=Os08g0205400 PE=2 SV=1	2	2	Oxidation (M)	1990	1100	2430	2580	600	1470
Q6YYR2	Os08g0234000 protein OS=Oryza sativa subsp. japonica OX=39947 GN=Os08g0234000 PE=2 SV=1	7	3		1260	1590	2430	3440	10700	11000
P0C2Y7	ATP synthase subunit a chloroplastic OS=Oryza sativa subsp. japonica OX=39947 GN=atpI PE=3 SV=1	3	3		1180	5560	2430	7860	6740	6980
A0A0N7KH16	Os03g0279950 protein OS=Oryza sativa subsp. japonica OX=39947 GN=Os03g0279950 PE=4 SV=1	4	4		2370	4350	2420	2610	3650	4700
Q6ZIK0	Probable tocopherol O-methyltransferase chloroplastic OS=Oryza sativa subsp. japonica OX=39947 GN=VTE4 PE=2 SV=1	2	2	Oxidation (M)	4700	2970	2410	3560	2170	3130
A0A0P0UZQ8	GDT1 family protein (Fragment) OS=Oryza sativa subsp. japonica OX=39947 GN=Os01g0221700 PE=3 SV=1	2	2	Oxidation (M)	1140	959	2410	700	2500	2130
Q8GRU7	Xylulose kinase OS=Oryza sativa subsp. japonica OX=39947 GN=Os07g0640200 PE=2 SV=1	8	8		4240	3930	2400	5320	12700	10600
Q40648	Probable voltage-gated potassium channel subunit beta OS=Oryza sativa subsp. japonica OX=39947 GN=KOB1 PE=1 SV=2	5	5	Oxidation (M)	2360	6400	2400	4950	11800	9270
Q7XC34	KH domain-containing protein putative expressed OS=Oryza sativa subsp. japonica OX=39947 GN=LOC_Os10g41440 PE=2 SV=1	5	5	Carbamidomethylation	1660	2860	2400	934	2920	1790
Q651B0	Peptidyl-prolyl cis-trans isomerase OS=Oryza sativa subsp. japonica OX=39947 GN=Os09g0571400 PE=2 SV=1	5	4	Carbamidomethylation; Oxidation (M)	1570	2150	2400	3610	3370	2800
Q0ISB6	Os11g0539800 protein (Fragment) OS=Oryza sativa subsp. japonica OX=39947 GN=Os11g0539800 PE=3 SV=1	6	6	Oxidation (M)	5320	6220	2390	5680	9400	5810
Q0D867	Pyruvate kinase (Fragment) OS=Oryza sativa subsp. japonica OX=39947 GN=Os07g0181000 PE=3 SV=1	6	6	Oxidation (M)	1990	2000	2380	2810	2000	1830
A0A0P0WI29	DNA-directed RNA polymerase subunit OS=Oryza sativa subsp. japonica OX=39947 GN=Os05g0151000 PE=3 SV=1	8	8	Oxidation (M)	5100	1970	2370	2800	3240	2920
Q6Z875	Os02g0325100 protein OS=Oryza sativa subsp. japonica OX=39947 GN=Os02g0325100 PE=2 SV=1	10	9	Oxidation (M)	4290	4300	2370	5180	7340	7330
Q7Y1I5	Os03g0796501 protein OS=Oryza sativa subsp. japonica OX=39947 GN=Os03g0796501 PE=3 SV=1	15	7	Carbamidomethylation; Oxidation (M)	3150	6400	2370	5990	7110	7730
Q75LC0	Os03g0844900 protein OS=Oryza sativa subsp. japonica OX=39947 GN=LOC_Os03g62780 PE=2 SV=1	2	2		2270	2780	2370	3050	1900	810
Q0INA3	Ubiquitin carboxyl-terminal hydrolase (Fragment) OS=Oryza sativa subsp. japonica OX=39947 GN=Os12g0489100 PE=3 SV=1	6	6		2130	5900	2370	6340	2800	6790
A0A0P0XI05	Os08g0511900 protein OS=Oryza sativa subsp. japonica OX=39947 GN=Os08g0511900 PE=4 SV=1	6	6	Oxidation (M)	1840	2380	2370	4120	2510	2750
Q6J657	Cell death associated protein OS=Oryza sativa subsp. japonica OX=39947 GN=Os05g0410200 PE=2 SV=1	8	8	Oxidation (M)	1560	1970	2370	3290	3900	3590
Q9SMB1	Spermidine synthase 1 OS=Oryza sativa subsp. japonica OX=39947 GN=SPDSYN1 PE=2 SV=1	5	5	Oxidation (M)	2400	3800	2360	4950	2010	5250
Q5W6M7	Os05g0343400 protein OS=Oryza sativa subsp. japonica OX=39947 GN=OsWRKY53 PE=2 SV=1	1	1		795	2970	2350	2230	116	548
Q0J9Q1	Os04g0636900 protein OS=Oryza sativa subsp. japonica OX=39947 GN=Os04g0636900 PE=2 SV=1	4	3		603	1060	2350	2050	1320	1330
Q84PX0	Tyrosine--tRNA ligase OS=Oryza sativa subsp. japonica OX=39947 GN=Os08g0150800 PE=3 SV=2	3	3	Oxidation (M)	2960	3010	2340	1500	1150	1270
A0A0N7KDF9	Os01g0656600 protein (Fragment) OS=Oryza sativa subsp. japonica OX=39947 GN=Os01g0656600 PE=4 SV=1	1	1		2130	3500	2340	899	1560	844
Q9LGP4	Os01g0120500 protein OS=Oryza sativa subsp. japonica OX=39947 GN=Os01g0120500 PE=4 SV=2	4	4		2000	2900	2340	3590	4420	3670
Q5ZDJ3	Os01g0617500 protein OS=Oryza sativa subsp. japonica OX=39947 GN=Os01g0617500 PE=4 SV=1	7	7	Oxidation (M)	3890	4530	2330	5630	3870	7470
Q76BW5	Xyloglucan endotransglycosylase/hydrolase protein 8 OS=Oryza sativa subsp. japonica OX=39947 GN=XTH8 PE=1 SV=1	5	5		3620	4030	2330	4470	2590	1460
Q40682	Elongation factor 1-delta 2 OS=Oryza sativa subsp. japonica OX=39947 GN=Os03g0406200 PE=2 SV=3	8	5	Oxidation (M)	3430	1560	2330	902	1330	2070
Q0JLH6	Os01g0600000 protein OS=Oryza sativa subsp. japonica OX=39947 GN=Os01g0600000 PE=2 SV=1	3	3		2050	3950	2330	6370	4450	3310
Q5VMI0	UDP-glycosyltransferase CGT OS=Oryza sativa subsp. japonica OX=39947 GN=CGT PE=3 SV=1	2	2		1550	1450	2330	1320	1560	1540
Q7XI43	Os07g0623200 protein OS=Oryza sativa subsp. japonica OX=39947 GN=Os07g0623200 PE=2 SV=1	1	1		2490	3810	2320	2890	2080	3420
A0A0P0WXJ2	Os06g0538900 protein (Fragment) OS=Oryza sativa subsp. japonica OX=39947 GN=Os06g0538900 PE=4 SV=1	3	3	Carbamidomethylation	1980	4520	2320	3640	2930	6110
Q8GSJ3	Os07g0162400 protein OS=Oryza sativa subsp. japonica OX=39947 GN=Os07g0162400 PE=2 SV=1	5	4	Oxidation (M)	1740	2080	2310	4440	4530	4520
P49030	Protein mago nashi homolog 2 OS=Oryza sativa subsp. japonica OX=39947 GN=MAGO2 PE=1 SV=2	5	5	Oxidation (M)	2320	2880	2300	5610	5240	6430
Q6K973	Sucrose synthase 6 OS=Oryza sativa subsp. japonica OX=39947 GN=SUS6 PE=2 SV=1	9	3	Oxidation (M)	1390	1280	2300	4100	4600	3060
Q6ZD98	Os08g0156700 protein OS=Oryza sativa subsp. japonica OX=39947 GN=Os08g0156700 PE=2 SV=1	1	1		127	558	2300	620	202	916
Q10LF8	Nucleolar protein Nop56 putative expressed OS=Oryza sativa subsp. japonica OX=39947 GN=LOC_Os03g22880 PE=3 SV=1	5	5	Oxidation (M)	2520	1770	2290	3910	3970	3150
Q7F1U0	Peroxidase OS=Oryza sativa subsp. japonica OX=39947 GN=Os07g0677200 PE=2 SV=1	3	2	Oxidation (M)	2500	1780	2290	1370	2090	735
Q6YXZ6	Glucan endo-1 3-beta-D-glucosidase OS=Oryza sativa subsp. japonica OX=39947 GN=Os02g0139300 PE=2 SV=1	4	4	Oxidation (M)	2150	2550	2290	1210	471	613
Q0DJF5	Os05g0292800 protein OS=Oryza sativa subsp. japonica OX=39947 GN=Os05g0292800 PE=2 SV=1	2	2		1390	3340	2290	5620	1640	4200
Q8GVN7	Os07g0531500 protein OS=Oryza sativa subsp. japonica OX=39947 GN=Os07g0531500 PE=2 SV=1	1	1		1040	714	2290	1840	1880	638
Q10LN7	60S ribosomal protein L18 putative expressed OS=Oryza sativa subsp. japonica OX=39947 GN=LOC_Os03g22180 PE=3 SV=1	5	4	Carbamidomethylation	5000	4570	2280	9900	17900	12600
Q7XD74	Os10g0488100 protein OS=Oryza sativa subsp. japonica OX=39947 GN=LOC_Os10g34670 PE=2 SV=1	3	3	Oxidation (M)	2670	2820	2280	1410	2280	3410
Q6K9X9	Os02g0822800 protein OS=Oryza sativa subsp. japonica OX=39947 GN=Os02g0822800 PE=4 SV=1	2	2	Ubiquitin	4280	7880	2270	7370	4910	8710
Q5QM39	Os01g0528800 protein OS=Oryza sativa subsp. japonica OX=39947 GN=Os01g0528800 PE=2 SV=1	3	3		3060	2340	2270	7440	4260	4480
Q9FXQ3	Calcium-dependent protein kinase 13 OS=Oryza sativa subsp. japonica OX=39947 GN=CPK13 PE=2 SV=1	4	4		2960	3760	2270	2680	3440	2710
A0A0P0V549	Os01g0611000 protein (Fragment) OS=Oryza sativa subsp. japonica OX=39947 GN=Os01g0611000 PE=4 SV=1	3	3		2830	2630	2270	3210	1570	2650
Q8L6I3	Plasma membrane ATPase OS=Oryza sativa subsp. japonica OX=39947 GN=a1 PE=3 SV=1	18	2	Oxidation (M)	2130	853	2270	816	1540	1520
Q0E4G1	Methenyltetrahydrofolate cyclohydrolase OS=Oryza sativa subsp. japonica OX=39947 GN=Os02g0120900 PE=3 SV=1	2	2		2020	2380	2270	1560	3210	2370
Q65XR8	Os05g0171200 protein OS=Oryza sativa subsp. japonica OX=39947 GN=Os05g0171200 PE=2 SV=1	3	3	Carbamidomethylation	1170	2760	2270	2520	1280	2150
Q10P35	Phosphopyruvate hydratase OS=Oryza sativa subsp. japonica OX=39947 GN=LOC_Os03g14450 PE=2 SV=1	19	5	Oxidation (M)	12800	7890	2260	5930	323	6630
Q6ZGS9	Os02g0690800 protein OS=Oryza sativa subsp. japonica OX=39947 GN=Os02g0690800 PE=2 SV=1	3	3		2720	5330	2260	3600	6680	7880
Q67UX7	Probable protein phosphatase 2C 10 OS=Oryza sativa subsp. japonica OX=39947 GN=Os02g0149800 PE=2 SV=1	9	4	Oxidation (M)	2220	1620	2260	1890	2220	2830
Q8S7W8	Os03g0170500 protein OS=Oryza sativa subsp. japonica OX=39947 GN=LOC_Os03g07440 PE=4 SV=1	3	3		1660	815	2260	10300	444	699
Q60DW4	Os05g0419000 protein OS=Oryza sativa subsp. japonica OX=39947 GN=Os05g0419000 PE=2 SV=1	3	3		1460	4020	2260	4580	3890	5150
Q7XI39	Os07g0620300 protein OS=Oryza sativa subsp. japonica OX=39947 GN=Os07g0620300 PE=2 SV=1	5	5	Oxidation (M)	6510	3410	2250	8070	3850	5050
Q8LMQ6	K+ channel tetramerisation domain containing protein expressed OS=Oryza sativa subsp. japonica OX=39947 GN=LOC_Os03g06160 PE=4 SV=1	1	1		2800	732	2250	1150	1390	154
A0A0N7KJV4	Os04g0661900 protein OS=Oryza sativa subsp. japonica OX=39947 GN=Os04g0661900 PE=4 SV=1	4	4		1330	4230	2250	3480	1120	1560
Q0E4P2	Os02g0107000 protein (Fragment) OS=Oryza sativa subsp. japonica OX=39947 GN=Os02g0107000 PE=4 SV=1	4	4	Oxidation (M)	2570	3130	2240	2370	3450	3080
Q69P80	Copper transporter 5.1 OS=Oryza sativa subsp. japonica OX=39947 GN=COPT5.1 PE=2 SV=1	2	2		1080	1550	2240	3940	3030	4380
Q69Y12	Os06g0215300 protein OS=Oryza sativa subsp. japonica OX=39947 GN=Os06g0215300 PE=2 SV=1	9	7	Carbamidomethylation; Oxidation (M)	2380	2360	2220	3770	3790	3760
Q0ILB9	Glycerol kinase OS=Oryza sativa subsp. japonica OX=39947 GN=OGK1 PE=2 SV=1	4	4		1420	2220	2220	6050	3060	1290
Q2QQ94	Hydrolase carbon-nitrogen family protein expressed OS=Oryza sativa subsp. japonica OX=39947 GN=LOC_Os12g31830 PE=4 SV=2	1	1		1270	1150	2220	1610	1180	16700
Q9ZWF5	Os05g0568300 protein OS=Oryza sativa subsp. japonica OX=39947 GN=rpl12-1 PE=3 SV=1	7	2		2420	1430	2210	83.6	82.6	56.9
Q7XV18	Glutamate decarboxylase OS=Oryza sativa subsp. japonica OX=39947 GN=Os04g0447800 PE=3 SV=2	7	5	Oxidation (M)	2380	2090	2210	2190	2920	3190
Q0J5H3	Malate dehydrogenase (Fragment) OS=Oryza sativa subsp. japonica OX=39947 GN=Os08g0434300 PE=3 SV=1	5	3	Oxidation (M)	1770	1320	2210	1520	711	1450
Q33BK5	Os10g0101100 protein OS=Oryza sativa subsp. japonica OX=39947 GN=LOC_Os10g01110 PE=3 SV=1	1	1		196	616	2210	370	187	963
A0A0P0YBG5	Os12g0568800 protein (Fragment) OS=Oryza sativa subsp. japonica OX=39947 GN=Os12g0568800 PE=4 SV=1	7	7	Carbamidomethylation; Oxidation (M)	2390	3090	2200	1930	2200	3360
Q7XN85	Os04g0658300 protein OS=Oryza sativa subsp. japonica OX=39947 GN=Os04g0658300 PE=4 SV=2	7	6	Oxidation (M)	2330	3570	2200	2840	1480	2140
Q10NL7	Expressed protein OS=Oryza sativa subsp. japonica OX=39947 GN=LOC_Os03g15920 PE=2 SV=1	2	2		1900	2240	2200	2210	2000	561
Q0INR5	40S ribosomal protein S3a OS=Oryza sativa subsp. japonica OX=39947 GN=LOC_Os12g21798 PE=3 SV=1	14	2	Carbamidomethylation; Oxidation (M)	1780	4630	2200	5630	15000	10200
P50156	Probable aquaporin TIP1-1 OS=Oryza sativa subsp. japonica OX=39947 GN=TIP1-1 PE=2 SV=1	1	1		2840	4760	2190	12200	53500	39500
Q2R8Z5	Alcohol dehydrogenase 1 OS=Oryza sativa subsp. japonica OX=39947 GN=ADH1 PE=2 SV=2	4	4	Oxidation (M)	1940	3190	2190	5360	2010	2030
Q6Z7Q1	Chlorophyll a-b binding protein chloroplastic OS=Oryza sativa subsp. japonica OX=39947 GN=Os02g0764500 PE=2 SV=1	2	2	Oxidation (M)	839	2400	2190	5200	1420	2510
A0A0P0WT49	Os06g0172800 protein (Fragment) OS=Oryza sativa subsp. japonica OX=39947 GN=Os06g0172800 PE=3 SV=1	7	6	Carbamidomethylation; Oxidation (M)	7340	4590	2180	2380	4460	2990
Q69LE6	Os07g0168300 protein OS=Oryza sativa subsp. japonica OX=39947 GN=Os07g0168300 PE=2 SV=1	2	2		2170	2130	2180	1400	1190	1320
Q10AZ4	Actin-3 OS=Oryza sativa subsp. japonica OX=39947 GN=ACT3 PE=2 SV=1	17	3	Oxidation (M)	2150	1990	2180	4510	7930	4840
Q6ZD31	Os08g0538600 protein OS=Oryza sativa subsp. japonica OX=39947 GN=Os08g0538600 PE=2 SV=1	3	3	Ubiquitin	1590	1890	2180	1300	2190	2570
Q8S2K0	Reticulon-like protein OS=Oryza sativa subsp. japonica OX=39947 GN=Os01g0736900 PE=2 SV=1	5	4		2370	2630	2170	6160	7020	2740
Q0INM5	Os12g0428600 protein (Fragment) OS=Oryza sativa subsp. japonica OX=39947 GN=Os12g0428600 PE=4 SV=2	5	5		1920	2260	2170	3530	4970	2170
A0A0P0WFK3	Os04g0636600 protein OS=Oryza sativa subsp. japonica OX=39947 GN=Os04g0636600 PE=3 SV=1	2	2		1810	3840	2170	907	2080	2580
Q9LDN2	Uridine 5'-monophosphate synthase OS=Oryza sativa subsp. japonica OX=39947 GN=UMPS1 PE=2 SV=1	7	4	Oxidation (M)	1750	2590	2170	2630	3350	2040
A0A0P0WCB7	Os04g0509100 protein OS=Oryza sativa subsp. japonica OX=39947 GN=Os04g0509100 PE=4 SV=1	2	2		2610	1590	2160	2020	2980	2080
Q6K270	Os09g0123300 protein OS=Oryza sativa subsp. japonica OX=39947 GN=Os09g0123300 PE=4 SV=1	2	2		1820	919	2160	2910	1950	1990
Q339Q0	Large secreted protein putative expressed OS=Oryza sativa subsp. japonica OX=39947 GN=LOC_Os10g19880 PE=4 SV=1	4	4	Oxidation (M)	1730	1750	2150	2620	1500	1670
Q5VRH4	Homogentisate 1 2-dioxygenase OS=Oryza sativa subsp. japonica OX=39947 GN=HGO PE=2 SV=1	4	4	Carbamidomethylation	1030	1010	2150	2350	2980	2080
Q6K7V6	Probable tocopherol cyclase chloroplastic OS=Oryza sativa subsp. japonica OX=39947 GN=VTE1 PE=2 SV=1	7	7	Carbamidomethylation; Oxidation (M)	950	1490	2150	3300	9940	6000
Q2QP62	Tryptophanyl-tRNA synthetase OS=Oryza sativa subsp. japonica OX=39947 GN=LOC_Os12g35570 PE=3 SV=1	4	4	Oxidation (M)	370	1550	2150	775	2000	2480
Q6Z4K6	DEAD-box ATP-dependent RNA helicase 52B OS=Oryza sativa subsp. japonica OX=39947 GN=PL10B PE=2 SV=1	14	4	Oxidation (M)	3480	1730	2140	3150	1910	1260
Q2QWU7	Dihydrolipoamide acetyltransferase component of pyruvate dehydrogenase complex OS=Oryza sativa subsp. japonica OX=39947 GN=LOC_Os12g08170 PE=3 SV=2	2	2	Oxidation (M)	1940	1220	2140	2220	3020	2600
Q945W3	Glutathione S-transferase N-terminal domain containing protein expressed OS=Oryza sativa subsp. japonica OX=39947 GN=LOC_Os10g38140 PE=2 SV=1	3	3		1890	2880	2140	1370	1770	1910
Q6Z1Y6	Serotonin N-acetyltransferase 2 chloroplastic OS=Oryza sativa subsp. japonica OX=39947 GN=SNAT2 PE=1 SV=1	2	2	Oxidation (M)	2430	2270	2130	2760	974	2040
Q5Z802	Os06g0712200 protein OS=Oryza sativa subsp. japonica OX=39947 GN=Os06g0712200 PE=2 SV=1	3	3	Oxidation (M)	1570	1470	2130	2910	2920	3620
Q2QQI5	F-box domain containing protein expressed OS=Oryza sativa subsp. japonica OX=39947 GN=LOC_Os12g30920 PE=4 SV=1	1	1		1530	4880	2130	5360	23000	6530
Q9LWT7	Os06g0113900 protein OS=Oryza sativa subsp. japonica OX=39947 GN=Os06g0113900 PE=2 SV=1	6	6	Carbamidomethylation; Oxidation (M)	1300	4430	2130	9160	8320	4970
Q6K5Q1	Peptidylprolyl isomerase OS=Oryza sativa subsp. japonica OX=39947 GN=Os02g0491400 PE=4 SV=1	2	1	Oxidation (M); NBF	73	2180	2130	203	934	664
Q10E47	Expressed protein OS=Oryza sativa subsp. japonica OX=39947 GN=LOC_Os03g50070 PE=2 SV=1	2	2	Oxidation (M)	2850	2540	2120	2050	3860	3620
Q0IPE5	3-deoxy-8-phosphooctulonate synthase OS=Oryza sativa subsp. japonica OX=39947 GN=LOC_Os12g10784 PE=3 SV=1	5	5	Carbamidomethylation; Oxidation (M)	2290	2200	2120	4370	1340	3130
Q9ARU4	Os01g0121700 protein OS=Oryza sativa subsp. japonica OX=39947 GN=Os01g0121700 PE=2 SV=1	7	7	Oxidation (M)	1710	2090	2120	4320	2580	3220
Q0IN14	Hsp90 protein expressed OS=Oryza sativa subsp. japonica OX=39947 GN=LOC_Os12g32986 PE=3 SV=1	12	6	Oxidation (M)	2790	3670	2110	2940	2540	3390
Q0JCZ5	Os04g0441900 protein (Fragment) OS=Oryza sativa subsp. japonica OX=39947 GN=Os04g0441900 PE=4 SV=1	3	3	Oxidation (M)	2200	4120	2110	2900	6270	5950
Q5N942	Serine/threonine-protein kinase SAPK4 OS=Oryza sativa subsp. japonica OX=39947 GN=SAPK4 PE=2 SV=2	2	1	Oxidation (M)	1650	266	2110	824	1230	1010
Q7XTP6	Non-specific serine/threonine protein kinase OS=Oryza sativa subsp. japonica OX=39947 GN=Os04g0616300 PE=4 SV=2	2	2		1480	963	2110	1550	329	691
Q60EZ7	Os05g0186000 protein OS=Oryza sativa subsp. japonica OX=39947 GN=OJ1111_A10.15 PE=2 SV=1	2	2		773	953	2110	7020	81.4	1530
A0A0P0XQA9	Os09g0505700 protein OS=Oryza sativa subsp. japonica OX=39947 GN=Os09g0505700 PE=4 SV=1	2	2	Oxidation (M)	2470	2940	2100	3540	1330	2280
A0A024FLK4	Argininosuccinate lyase OS=Oryza sativa subsp. japonica OX=39947 GN=OsASL1 PE=2 SV=1	7	7	Carbamidomethylation	1740	3110	2100	4740	4700	4610
Q2QT32	Serine hydroxymethyltransferase OS=Oryza sativa subsp. japonica OX=39947 GN=LOC_Os12g22030 PE=2 SV=2	7	3	Carbamidomethylation; Oxidation (M)	1530	1560	2100	1650	1810	1600
B9FQQ6	26S proteasome non-ATPase regulatory subunit 2 homolog OS=Oryza sativa subsp. japonica OX=39947 GN=Os06g0699900 PE=3 SV=1	21	9	Oxidation (M)	2630	3560	2090	5740	5010	5240
Q5Z6U5	T-complex protein 1 subunit gamma OS=Oryza sativa subsp. japonica OX=39947 GN=Os06g0538000 PE=2 SV=1	7	7	Carbamidomethylation; Oxidation (M)	2980	2810	2080	2970	5990	5720
Q0JEP5	Os04g0224900 protein (Fragment) OS=Oryza sativa subsp. japonica OX=39947 GN=Os04g0224900 PE=3 SV=1	2	2	Oxidation (M)	2410	2090	2080	3580	610	1770
P46265	Tubulin beta-5 chain OS=Oryza sativa subsp. japonica OX=39947 GN=TUBB5 PE=1 SV=1	15	2	Oxidation (M)	1630	4290	2080	4830	5390	3560
A0A0P0V1W8	Carboxypeptidase (Fragment) OS=Oryza sativa subsp. japonica OX=39947 GN=Os01g0332800 PE=3 SV=1	1	1	Oxidation (M)	1100	1510	2080	1580	477	294
A0A0P0XVP1	Alpha-galactosidase OS=Oryza sativa subsp. japonica OX=39947 GN=Os10g0492900 PE=3 SV=1	6	5	Carbamidomethylation; Oxidation (M)	4990	2950	2070	4000	1390	5250
Q7XUV4	Os04g0461100 protein OS=Oryza sativa subsp. japonica OX=39947 GN=Os04g0461100 PE=2 SV=2	2	2		1870	1950	2070	2360	1380	1400
Q9XJ29	Anthranilate synthase alpha subunit 2 chloroplastic OS=Oryza sativa subsp. japonica OX=39947 GN=OsASA2 PE=1 SV=1	5	5	Oxidation (M)	1530	2870	2070	4260	1220	3280
Q6ZFM7	Os07g0582400 protein OS=Oryza sativa subsp. japonica OX=39947 GN=Os07g0582400 PE=3 SV=1	4	4		2570	1630	2060	1030	4760	2920
Q6K4Q0	Os02g0787300 protein OS=Oryza sativa subsp. japonica OX=39947 GN=Os02g0787300 PE=2 SV=1	4	4	Oxidation (M)	2140	1740	2060	1600	1340	1730
A0A0P0W7Q3	Os04g0198300 protein OS=Oryza sativa subsp. japonica OX=39947 GN=Os04g0198300 PE=4 SV=1	1	1	Carbamidomethylation	1750	3930	2060	5030	309	2180
Q2QY10	Calcium-binding protein CBP OS=Oryza sativa subsp. japonica OX=39947 GN=CBP PE=2 SV=1	3	3		2720	1800	2050	5150	1960	1480
Q0IMX5	Peroxidase OS=Oryza sativa subsp. japonica OX=39947 GN=LOC_Os12g34524 PE=2 SV=1	2	2		2170	3780	2050	2080	613	1130
Q5W6X4	Os05g0316200 protein OS=Oryza sativa subsp. japonica OX=39947 GN=Os05g0316200 PE=2 SV=1	4	4		2140	2330	2050	3300	3510	2700
Q655T1	Phosphoglycerate kinase OS=Oryza sativa subsp. japonica OX=39947 GN=Os06g0668200 PE=2 SV=1	17	9	Oxidation (M)	1800	5720	2050	23800	22200	26900
A0A0P0XBM6	Os08g0109200 protein (Fragment) OS=Oryza sativa subsp. japonica OX=39947 GN=Os08g0109200 PE=4 SV=1	3	3		1510	2250	2050	3850	2430	1960
Q6EQJ8	Peroxidase OS=Oryza sativa subsp. japonica OX=39947 GN=Os02g0236800 PE=2 SV=1	2	2		1500	1360	2050	240	407	439
Q94EG1	Os01g0178000 protein OS=Oryza sativa subsp. japonica OX=39947 GN=Os01g0178000 PE=3 SV=1	2	2		1080	1320	2050	1400	1060	721
Q10L56	Glutathione peroxidase OS=Oryza sativa subsp. japonica OX=39947 GN=LOC_Os03g24380 PE=3 SV=1	4	4	Carbamidomethylation	726	3390	2050	2910	3610	3730
B9FDT1	Dolichyl-diphosphooligosaccharide--protein glycosyltransferase subunit 1B OS=Oryza sativa subsp. japonica OX=39947 GN=OST1B PE=2 SV=1	3	3		718	430	2050	1500	2350	1300
Q9AS33	NPL4-like protein OS=Oryza sativa subsp. japonica OX=39947 GN=Os01g0377700 PE=2 SV=1	5	5	Oxidation (M)	8280	3880	2040	4830	4970	5900
Q6YU05	Os02g0562300 protein OS=Oryza sativa subsp. japonica OX=39947 GN=Os02g0562300 PE=2 SV=1	6	5	Oxidation (M)	1560	1460	2040	1990	1740	1380
Q9SDG8	Protein argonaute 4A OS=Oryza sativa subsp. japonica OX=39947 GN=AGO4A PE=2 SV=1	3	3	Oxidation (M)	3270	2890	2030	5280	1330	4080
Q6ZJW9	Actin-related protein 4 OS=Oryza sativa subsp. japonica OX=39947 GN=ARP4 PE=2 SV=1	6	6	Oxidation (M)	2520	2350	2030	2160	2350	2860
Q0ISB3	Expressed protein OS=Oryza sativa subsp. japonica OX=39947 GN=LOC_Os11g33394 PE=4 SV=1	2	2		2240	2550	2030	905	2770	2970
Q67TV4	Os09g0266000 protein OS=Oryza sativa subsp. japonica OX=39947 GN=Os09g0266000 PE=2 SV=1	4	4		2230	2630	2030	2450	1590	1110
Q0JDR8	Os04g0382100 protein (Fragment) OS=Oryza sativa subsp. japonica OX=39947 GN=Os04g0382100 PE=4 SV=1	3	3		2090	3100	2030	2600	529	1360
A0A0P0WRS6	Os06g0126000 protein (Fragment) OS=Oryza sativa subsp. japonica OX=39947 GN=Os06g0126000 PE=4 SV=1	1	1	NBF	1710	1340	2030	1250	811	1270
Q8GSC2	Os07g0628900 protein OS=Oryza sativa subsp. japonica OX=39947 GN=Os07g0628900 PE=2 SV=1	5	5	Carbamidomethylation; Oxidation (M)	1630	2170	2030	3180	1470	1640
Q6AVI7	Expressed protein OS=Oryza sativa subsp. japonica OX=39947 GN=LOC_Os03g48260 PE=4 SV=1	3	3	Oxidation (M)	3200	3900	2020	2640	1870	2830
Q6Z4A7	Probable 5'-adenylylsulfate reductase 1 chloroplastic OS=Oryza sativa subsp. japonica OX=39947 GN=APR1 PE=2 SV=1	3	3	Oxidation (M)	2500	4900	2020	885	1500	1370
Q6F321	Proteasome subunit alpha type OS=Oryza sativa subsp. japonica OX=39947 GN=Os05g0490800 PE=2 SV=1	3	2		1960	1490	2020	539	1880	2270
A0A0P0X1C3	Os06g0728600 protein OS=Oryza sativa subsp. japonica OX=39947 GN=Os06g0728600 PE=4 SV=1	3	3	Oxidation (M)	1810	1880	2020	1310	465	1560
Q5JN27	Os01g0960400 protein OS=Oryza sativa subsp. japonica OX=39947 GN=Os01g0960400 PE=2 SV=1	6	3	Oxidation (M)	1280	1810	2020	1670	829	910
Q10PS3	HEAT repeat family protein expressed OS=Oryza sativa subsp. japonica OX=39947 GN=LOC_Os03g12300 PE=2 SV=1	2	2		278	737	2020	2340	1300	1490
Q5Z4E5	Os06g0304600 protein OS=Oryza sativa subsp. japonica OX=39947 GN=Os06g0304600 PE=2 SV=1	2	2	Carbamidomethylation	2230	1830	2010	2030	369	885
Q6Z9X3	Os08g0407200 protein OS=Oryza sativa subsp. japonica OX=39947 GN=Os08g0407200 PE=2 SV=1	4	4		2140	2670	2010	2460	1170	2510
Q6H513	Os02g0173500 protein OS=Oryza sativa subsp. japonica OX=39947 GN=Os02g0173500 PE=2 SV=1	1	1	Oxidation (M)	1940	1790	2010	1320	803	1150
Q6Z2Z3	26S proteasome non-ATPase regulatory subunit 2 homolog OS=Oryza sativa subsp. japonica OX=39947 GN=Os02g0146700 PE=2 SV=1	13	1	Oxidation (M)	1930	631	2010	602	528	463
Q0DJU1	Eukaryotic translation initiation factor 3 subunit L OS=Oryza sativa subsp. japonica OX=39947 GN=Os05g0227700 PE=2 SV=1	7	7	Oxidation (M)	2770	2800	2000	4540	6420	7010
Q5VS63	Os06g0106800 protein OS=Oryza sativa subsp. japonica OX=39947 GN=Os06g0106800 PE=3 SV=1	2	2	Carbamidomethylation; Oxidation (M)	2170	2480	2000	837	311	693
Q50LH5	ATP-dependent Clp protease proteolytic subunit OS=Oryza sativa subsp. japonica OX=39947 GN=LOC_Os03g19510 PE=2 SV=1	3	3	Oxidation (M)	2070	8070	2000	4460	10100	8300
Q7XDE0	EF hand family protein expressed OS=Oryza sativa subsp. japonica OX=39947 GN=LOC_Os10g33680 PE=2 SV=2	3	3	Oxidation (M)	1750	2690	2000	3760	2120	2820
A0A0P0X2D3	Peroxidase (Fragment) OS=Oryza sativa subsp. japonica OX=39947 GN=Os07g0157600 PE=3 SV=1	3	2	Carbamidomethylation	1520	1810	2000	906	264	301
Q0D457	Non-specific serine/threonine protein kinase (Fragment) OS=Oryza sativa subsp. japonica OX=39947 GN=Os07g0645100 PE=4 SV=1	2	2		341	1760	2000	1780	1420	1450
P0C506	DNA-directed RNA polymerase subunit beta' OS=Oryza sativa subsp. japonica OX=39947 GN=rpoC1 PE=3 SV=1	2	2		2390	2930	1990	6210	2350	4130
Q6H7C9	Os02g0640800 protein OS=Oryza sativa subsp. japonica OX=39947 GN=Os02g0640800 PE=2 SV=1	1	1		56.3	35.7	1990	50.5	139	3680
Q75LE2	Os03g0843100 protein OS=Oryza sativa subsp. japonica OX=39947 GN=LOC_Os03g62600 PE=2 SV=1	8	5		2590	2850	1970	5710	3720	5430
Q2QYV1	Os12g0105700 protein OS=Oryza sativa subsp. japonica OX=39947 GN=LOC_Os12g01500 PE=2 SV=1	4	4		1990	1150	1970	1900	2310	2690
B6RGY0	Peptide deformylase 1A chloroplastic OS=Oryza sativa subsp. japonica OX=39947 GN=PDF1A PE=2 SV=1	5	5	Carbamidomethylation; Oxidation (M)	1710	4190	1970	3220	5740	3440
Q6ATF9	Os05g0272800 protein OS=Oryza sativa subsp. japonica OX=39947 GN=Os05g0272800 PE=2 SV=1	2	2	Carbamidomethylation; Oxidation (M)	1380	1590	1970	579	335	1450
Q0IQK9	Non-specific lipid-transfer protein 1 OS=Oryza sativa subsp. japonica OX=39947 GN=LTP PE=1 SV=1	3	3	Carbamidomethylation	1620	2930	1960	4140	5030	6540
Q53LT9	Expressed protein OS=Oryza sativa subsp. japonica OX=39947 GN=LOC_Os11g16320 PE=2 SV=1	1	1		1310	1680	1960	2290	112	381
A0A0P0WDD2	Alpha-L-fucosidase (Fragment) OS=Oryza sativa subsp. japonica OX=39947 GN=Os04g0560400 PE=3 SV=1	4	4		1050	3880	1960	1090	2160	1780
A0A0P0VSF7	Os03g0112101 protein (Fragment) OS=Oryza sativa subsp. japonica OX=39947 GN=Os03g0112101 PE=4 SV=1	2	2		2500	2310	1950	2610	1740	1610
Q69XR7	Acyl-coenzyme A oxidase OS=Oryza sativa subsp. japonica OX=39947 GN=Os06g0354500 PE=2 SV=1	4	4	Oxidation (M)	2180	3080	1940	3300	2950	3220
Q7FAX1	Peroxygenase OS=Oryza sativa subsp. japonica OX=39947 GN=PXG PE=2 SV=1	7	7	Oxidation (M)	1660	3240	1930	4800	5260	6750
Q0JM38	Peroxidase OS=Oryza sativa subsp. japonica OX=39947 GN=Os01g0543100 PE=2 SV=1	2	2	Oxidation (M)	5990	5850	1920	4330	4770	4430
Q6ASR0	Os05g0147500 protein OS=Oryza sativa subsp. japonica OX=39947 GN=Os05g0147500 PE=3 SV=1	5	5		1900	3700	1920	5530	3390	5340
Q6ZFU6	Thioredoxin reductase NTRB OS=Oryza sativa subsp. japonica OX=39947 GN=NTRB PE=2 SV=1	11	9	Carbamidomethylation; Oxidation (M)	1430	812	1920	3820	4450	6790
Q6Z4N6	Ricin B-like lectin R40G2 OS=Oryza sativa subsp. japonica OX=39947 GN=R40G2 PE=2 SV=1	5	4	Carbamidomethylation	3220	5640	1910	3260	6140	4020
Q94LW4	Homeobox protein knotted-1-like 11 OS=Oryza sativa subsp. japonica OX=39947 GN=HOS59 PE=2 SV=2	2	1		1890	2790	1910	626	0	202
Q8S0N4	Os01g0707300 protein OS=Oryza sativa subsp. japonica OX=39947 GN=Os01g0707300 PE=2 SV=1	3	3		1620	1940	1910	1080	762	1140
Q7EZ32	Receptor-like serine/threonine-protein kinase OS=Oryza sativa subsp. japonica OX=39947 GN=Os07g0551300 PE=3 SV=1	2	2		1310	1330	1910	996	835	1040
B9EWG6	Pyridoxal phosphate homeostasis protein OS=Oryza sativa subsp. japonica OX=39947 GN=Os01g0950866 PE=3 SV=1	1	1		3510	986	1900	3320	1650	1160
Q69X22	Phospholipase D OS=Oryza sativa subsp. japonica OX=39947 GN=Os06g0604200 PE=2 SV=1	6	1	Carbamidomethylation; Oxidation (M)	449	1760	1900	734	928	722
Q7X6D9	Os04g0618500 protein OS=Oryza sativa subsp. japonica OX=39947 GN=Os04g0618500 PE=3 SV=2	4	4		2690	2370	1890	2400	1090	1360
A0A0P0XLG1	Phosphoenolpyruvate carboxylase OS=Oryza sativa subsp. japonica OX=39947 GN=Os09g0315700 PE=3 SV=1	25	5	Carbamidomethylation; Oxidation (M)	2040	2870	1890	3940	3010	3370
Q0J0N6	Leucyl-tRNA synthetase OS=Oryza sativa subsp. japonica OX=39947 GN=Os09g0503400 PE=4 SV=2	9	3	Oxidation (M)	1960	3100	1890	3110	2870	3700
Q6YXS1	Os08g0114100 protein OS=Oryza sativa subsp. japonica OX=39947 GN=Os08g0114100 PE=4 SV=1	2	2	Oxidation (M)	1350	2140	1890	2120	48.7	8540
Q8W0C5	4-hydroxy-4-methyl-2-oxoglutarate aldolase OS=Oryza sativa subsp. japonica OX=39947 GN=Os01g0722800 PE=3 SV=1	4	1	Carbamidomethylation	898	127	1880	266	228	86.8
Q69MC9	Carbonic anhydrase OS=Oryza sativa subsp. japonica OX=39947 GN=Os09g0464000 PE=2 SV=1	3	3	Carbamidomethylation	840	907	1880	2700	673	1930
Q10N20	Mitogen-activated protein kinase 5 OS=Oryza sativa subsp. japonica OX=39947 GN=MPK5 PE=1 SV=1	2	2		479	1640	1880	656	776	1780
Q5TKG1	Os05g0594700 protein OS=Oryza sativa subsp. japonica OX=39947 GN=Os05g0594700 PE=1 SV=1	1	1		2520	1980	1870	2440	1670	1390
Q5N801	Peptidylprolyl isomerase OS=Oryza sativa subsp. japonica OX=39947 GN=Os01g0915800 PE=2 SV=1	2	1		1870	1030	1870	177	214	299
P38419	Lipoxygenase 7 chloroplastic OS=Oryza sativa subsp. japonica OX=39947 GN=CM-LOX1 PE=2 SV=2	7	3	Oxidation (M)	1800	2110	1870	3420	1160	1390
Q67WR2	Probable GDP-L-fucose synthase 1 OS=Oryza sativa subsp. japonica OX=39947 GN=Os06g0652400 PE=2 SV=1	2	2		1540	2440	1870	3070	1520	1370
Q7XTK3	Amidase 1 OS=Oryza sativa subsp. japonica OX=39947 GN=AMI1 PE=1 SV=1	3	2		1300	1370	1870	2630	968	2400
Q0JEQ2	Probable L-ascorbate peroxidase 3 peroxisomal OS=Oryza sativa subsp. japonica OX=39947 GN=APX3 PE=2 SV=1	4	4	Oxidation (M)	4240	4980	1860	3300	7730	2390
Q6F385	Os03g0795500 protein OS=Oryza sativa subsp. japonica OX=39947 GN=LOC_Os03g58130 PE=2 SV=1	1	1		832	2910	1860	2670	279	845
Q69V59	Os06g0608500 protein OS=Oryza sativa subsp. japonica OX=39947 GN=Os06g0608500 PE=2 SV=1	2	2		1420	2900	1850	2690	1350	837
Q0JEB0	Os04g0303900 protein OS=Oryza sativa subsp. japonica OX=39947 GN=Os04g0303900 PE=4 SV=1	3	3		2470	2320	1840	387	1080	1370
Q5WMR0	Beta-hexosaminidase OS=Oryza sativa subsp. japonica OX=39947 GN=Os05g0415700 PE=2 SV=1	2	2	Oxidation (M)	2230	2780	1840	1400	1010	1170
Q75IJ1	Os05g0516600 protein OS=Oryza sativa subsp. japonica OX=39947 GN=Os05g0516600 PE=2 SV=1	9	4	Carbamidomethylation; Oxidation (M)	2180	1460	1840	3890	871	1690
Q6AVV6	Os03g0687000 protein OS=Oryza sativa subsp. japonica OX=39947 GN=LOC_Os03g48180 PE=2 SV=1	1	1		1110	756	1840	1320	446	909
Q8LI36	Os07g0626500 protein OS=Oryza sativa subsp. japonica OX=39947 GN=Os07g0626500 PE=2 SV=1	1	1		1920	4310	1830	2720	808	2930
Q84NP7	Probable AMP deaminase OS=Oryza sativa subsp. japonica OX=39947 GN=AMPD PE=2 SV=1	2	2		1810	399	1830	1230	2810	1810
Q7XQ93	Os04g0674700 protein OS=Oryza sativa subsp. japonica OX=39947 GN=Os04g0674700 PE=2 SV=2	2	2	Oxidation (M)	1530	3590	1830	3100	4410	828
Q6ZGC2	Isoleucyl-tRNA synthetase OS=Oryza sativa subsp. japonica OX=39947 GN=Os02g0778200 PE=3 SV=1	6	6		1440	2710	1830	3430	5690	3980
Q33E23	Glutamate dehydrogenase 2 mitochondrial OS=Oryza sativa subsp. japonica OX=39947 GN=GDH2 PE=2 SV=1	7	5	Oxidation (M)	1430	2330	1830	2940	3110	3620
B9FWT3	Os07g0413800 protein OS=Oryza sativa subsp. japonica OX=39947 GN=Os07g0413800 PE=4 SV=1	7	7	Oxidation (M)	3690	3440	1820	3490	3330	5560
O65037	50S ribosomal protein L27 chloroplastic OS=Oryza sativa subsp. japonica OX=39947 GN=RPL27 PE=2 SV=1	6	6	Oxidation (M)	1850	3320	1820	4050	7970	7330
Q656A5	Protein MOTHER of FT and TFL1 homolog 1 OS=Oryza sativa subsp. japonica OX=39947 GN=MFT1 PE=3 SV=1	3	3	Oxidation (M)	3040	2400	1810	3520	2390	4410
Q6ZJM8	Os08g0105100 protein OS=Oryza sativa subsp. japonica OX=39947 GN=Os08g0105100 PE=2 SV=1	1	1	Oxidation (M)	2000	727	1810	560	1270	708
Q5N9Z8	Os01g0871300 protein OS=Oryza sativa subsp. japonica OX=39947 GN=Os01g0871300 PE=2 SV=1	7	7	Carbamidomethylation; Oxidation (M)	1500	3250	1810	3270	6660	6230
Q0JBQ4	Os04g0517300 protein OS=Oryza sativa subsp. japonica OX=39947 GN=Os04g0517300 PE=2 SV=1	2	2		1080	752	1810	1330	1660	1250
A3AQC6	Os04g0117900 protein OS=Oryza sativa subsp. japonica OX=39947 GN=Os04g0117900 PE=2 SV=1	5	4	Carbamidomethylation; Oxidation (M)	1730	2290	1800	2110	1610	3100
Q0JE53	Glycosyltransferase OS=Oryza sativa subsp. japonica OX=39947 GN=Os04g0324100 PE=3 SV=1	2	2	Oxidation (M)	1400	806	1800	1760	1000	1560
Q5VSC2	NAD(+) diphosphatase OS=Oryza sativa subsp. japonica OX=39947 GN=Os06g0141166 PE=4 SV=1	5	5	Oxidation (M)	1330	4360	1800	2460	1500	3020
A3BXL8	ABC transporter G family member 53 OS=Oryza sativa subsp. japonica OX=39947 GN=ABCG53 PE=2 SV=1	3	3		1260	4040	1800	2300	2060	2060
Q6EUQ9	V-ATPase 69 kDa subunit OS=Oryza sativa subsp. japonica OX=39947 GN=Os02g0175400 PE=3 SV=1	18	2	Oxidation (M)	423	1860	1800	2050	805	1460
Q6ER87	Os02g0538700 protein OS=Oryza sativa subsp. japonica OX=39947 GN=Os02g0538700 PE=2 SV=1	4	4		2200	4780	1790	3410	4270	3220
A0A0P0VJP6	Os02g0516800 protein OS=Oryza sativa subsp. japonica OX=39947 GN=Os02g0516800 PE=4 SV=1	4	4		1910	2760	1790	3250	1270	2080
Q75IR2	Os05g0163700 protein OS=Oryza sativa subsp. japonica OX=39947 GN=Os05g0163700 PE=2 SV=1	2	2	Carbamidomethylation; Oxidation (M)	1470	1040	1790	1460	659	1470
Q9AUR8	Coatomer subunit alpha-1 OS=Oryza sativa subsp. japonica OX=39947 GN=Os03g0711400 PE=2 SV=1	22	4	Carbamidomethylation; Oxidation (M)	2390	2530	1780	5860	6550	5580
Q10RN9	Os03g0151900 protein OS=Oryza sativa subsp. japonica OX=39947 GN=LOC_Os03g05740 PE=2 SV=1	5	4		1370	2280	1780	2180	1510	1580
Q7F9U3	Electron transfer flavoprotein subunit beta mitochondrial OS=Oryza sativa subsp. japonica OX=39947 GN=ETFB PE=2 SV=1	3	3		1310	1670	1780	3050	1600	1860
Q8W0A4	Os01g0228600 protein OS=Oryza sativa subsp. japonica OX=39947 GN=Os01g0228600 PE=2 SV=1	7	7	Carbamidomethylation; Oxidation (M)	2920	4840	1770	4030	3620	3560
Q0JNL7	Calmodulin-3 OS=Oryza sativa subsp. japonica OX=39947 GN=CAM3 PE=2 SV=1	4	1	Oxidation (M)	2220	1100	1770	366	127	796
Q5VRF6	Os06g0168500 protein OS=Oryza sativa subsp. japonica OX=39947 GN=Os06g0168500 PE=3 SV=1	2	2		1380	1110	1770	1230	831	707
Q2QQX3	Expressed protein OS=Oryza sativa subsp. japonica OX=39947 GN=LOC_Os12g29550 PE=4 SV=1	5	5	Oxidation (M)	1120	2630	1770	7190	3430	3250
Q75KZ3	Os05g0486700 protein OS=Oryza sativa subsp. japonica OX=39947 GN=Os05g0486700 PE=2 SV=1	3	1	Oxidation (M)	901	1000	1770	5240	0	318
Q33AI7	39 kDa EF-Hand containing protein putative expressed OS=Oryza sativa subsp. japonica OX=39947 GN=LOC_Os10g09850 PE=2 SV=1	1	1		715	799	1770	1620	24	168
Q75W16	Phospho-2-dehydro-3-deoxyheptonate aldolase 2 chloroplastic OS=Oryza sativa subsp. japonica OX=39947 GN=DAHPS2 PE=2 SV=1	5	3	Oxidation (M)	2610	2080	1760	2130	1000	1760
Q2R3H6	Acyl carrier protein OS=Oryza sativa subsp. japonica OX=39947 GN=LOC_Os11g31900 PE=2 SV=2	1	1		2040	1000	1760	3150	180	957
Q6ZCC2	Peroxidase OS=Oryza sativa subsp. japonica OX=39947 GN=Os08g0113000 PE=3 SV=1	2	2	Oxidation (M)	1440	2380	1760	1260	547	686
Q6ZIV7	Hypersensitive-induced response protein 1 OS=Oryza sativa subsp. japonica OX=39947 GN=HIR1 PE=1 SV=1	9	5	Oxidation (M)	6680	8860	1750	14400	8530	8560
Q6F2V0	Expressed protein OS=Oryza sativa subsp. japonica OX=39947 GN=LOC_Os03g38970 PE=4 SV=1	6	6	Oxidation (M)	10600	11800	1740	2790	3900	2880
Q93XI4	N-carbamoylputrescine amidase OS=Oryza sativa subsp. japonica OX=39947 GN=CPA PE=2 SV=1	8	8	Carbamidomethylation; Oxidation (M)	3530	4280	1740	3380	4380	4880
Q10S26	Expressed protein OS=Oryza sativa subsp. japonica OX=39947 GN=LOC_Os03g04470 PE=2 SV=1	1	1		2760	4580	1740	10100	12200	10800
Q9FXT4	Alpha-galactosidase OS=Oryza sativa subsp. japonica OX=39947 GN=Os10g0493600 PE=1 SV=1	7	5	Carbamidomethylation; Oxidation (M)	2630	3880	1740	1160	4090	5370
Q942G1	Os01g0717700 protein OS=Oryza sativa subsp. japonica OX=39947 GN=Os01g0717700 PE=2 SV=1	2	2	Oxidation (M)	2310	1970	1740	946	1350	1220
A0A0P0XQ11	Os09g0512800 protein OS=Oryza sativa subsp. japonica OX=39947 GN=Os09g0512800 PE=4 SV=1	3	3	Carbamidomethylation; Oxidation (M)	771	1080	1740	1900	1280	1690
Q94DH6	Os01g0971500 protein OS=Oryza sativa subsp. japonica OX=39947 GN=Os01g0971500 PE=2 SV=1	2	1	Oxidation (M)	2450	1130	1720	901	156	1030
Q5JK35	Beta-glucosidase 5 OS=Oryza sativa subsp. japonica OX=39947 GN=BGLU5 PE=2 SV=1	5	5		2120	2690	1720	3630	5880	5720
Q10CX9	Expressed protein OS=Oryza sativa subsp. japonica OX=39947 GN=LOC_Os03g53640 PE=2 SV=1	2	2		1520	1580	1720	551	979	727
Q6ZAA5	D-3-phosphoglycerate dehydrogenase OS=Oryza sativa subsp. japonica OX=39947 GN=Os08g0447000 PE=2 SV=1	2	1		1330	1820	1720	1620	162	386
Q8L4F2	40S ribosomal protein S23 putative expressed OS=Oryza sativa subsp. japonica OX=39947 GN=LOC_Os03g60400 PE=2 SV=1	2	2		1270	867	1720	1310	1470	583
Q5VPC8	Os01g0653800 protein OS=Oryza sativa subsp. japonica OX=39947 GN=Os01g0653800 PE=4 SV=1	8	8		750	2900	1720	2300	4910	4410
Q9SDD7	Os01g0266500 protein OS=Oryza sativa subsp. japonica OX=39947 GN=Os01g0266500 PE=2 SV=1	2	2		624	471	1720	1740	1260	2630
A0A0P0WZL3	D-3-phosphoglycerate dehydrogenase OS=Oryza sativa subsp. japonica OX=39947 GN=Os06g0655100 PE=3 SV=1	7	7	Oxidation (M)	2420	3420	1710	5130	4340	5210
Q9FTU2	Os01g0238600 protein OS=Oryza sativa subsp. japonica OX=39947 GN=Os01g0238600 PE=2 SV=1	4	4	Carbamidomethylation; Oxidation (M)	4370	3570	1700	7280	4740	5890
Q7F0B4	Os07g0240300 protein OS=Oryza sativa subsp. japonica OX=39947 GN=Os07g0240300 PE=2 SV=1	2	2	Oxidation (M)	2090	1880	1700	1990	1130	855
Q93W16	Os01g0338000 protein OS=Oryza sativa subsp. japonica OX=39947 GN=Os01g0338000 PE=2 SV=1	7	2		1480	3280	1700	2120	5810	5570
Q6AT40	Phenylalanyl-tRNA synthetase beta subunit OS=Oryza sativa subsp. japonica OX=39947 GN=Os05g0558900 PE=2 SV=1	3	3		1000	1470	1700	2640	1610	1320
Q5ZC50	Reticulon-like protein OS=Oryza sativa subsp. japonica OX=39947 GN=Os01g0139000 PE=4 SV=1	1	1		650	3700	1700	1960	2170	2210
Q7XIG4	Os07g0626400 protein OS=Oryza sativa subsp. japonica OX=39947 GN=Os07g0626400 PE=4 SV=1	2	2		2280	2830	1690	1650	1380	1660
Q0E0D3	Os02g0557700 protein OS=Oryza sativa subsp. japonica OX=39947 GN=Os02g0557700 PE=2 SV=1	2	2		2240	1390	1690	1560	1230	1560
Q7XKA3	Os04g0691800 protein OS=Oryza sativa subsp. japonica OX=39947 GN=Os04g0691800 PE=3 SV=2	6	5	Oxidation (M)	1340	2240	1690	3120	1780	1340
Q7FAY6	Probable inactive UDP-arabinopyranose mutase 2 OS=Oryza sativa subsp. japonica OX=39947 GN=UAM2 PE=1 SV=1	3	2	Oxidation (M)	893	2120	1690	2820	2000	1520
A0A0P0UZ39	Os01g0190000 protein OS=Oryza sativa subsp. japonica OX=39947 GN=Os01g0190000 PE=4 SV=1	2	2		765	1850	1690	1690	1970	2640
Q0JMV6	Os01g0357100 protein OS=Oryza sativa subsp. japonica OX=39947 GN=Os01g0357100 PE=3 SV=1	2	2		511	772	1690	759	542	1270
Q109G2	DEAD-box ATP-dependent RNA helicase 12 OS=Oryza sativa subsp. japonica OX=39947 GN=Os10g0503700 PE=2 SV=2	8	3	Oxidation (M)	1990	503	1680	1250	1510	2840
Q0E4Q5	L-lactate dehydrogenase OS=Oryza sativa subsp. japonica OX=39947 GN=Os02g0105400 PE=2 SV=1	2	2	Oxidation (M)	1850	2910	1680	2550	457	1190
Q6I5H0	Os05g0533700 protein OS=Oryza sativa subsp. japonica OX=39947 GN=Os05g0533700 PE=2 SV=1	5	5	Carbamidomethylation; Oxidation (M)	1560	6960	1670	4290	7180	6950
Q2QM87	Os12g0613500 protein OS=Oryza sativa subsp. japonica OX=39947 GN=LOC_Os12g41930 PE=2 SV=2	1	1		1280	6080	1670	1200	4510	3950
Q0JD53	Os04g0430700 protein OS=Oryza sativa subsp. japonica OX=39947 GN=Os04g0430700 PE=3 SV=1	1	1		1010	1510	1670	105	132	71.5
Q7XE48	Soluble starch synthase 2-1 chloroplastic/amyloplastic OS=Oryza sativa subsp. japonica OX=39947 GN=SSII-1 PE=2 SV=2	5	4	Oxidation (M)	520	1190	1670	2320	2250	2130
Q6Z493	Protein DETOXIFICATION OS=Oryza sativa subsp. japonica OX=39947 GN=Os07g0502200 PE=3 SV=1	2	2		2080	2410	1660	2920	3430	3410
Q9AS76	Os01g0168100 protein OS=Oryza sativa subsp. japonica OX=39947 GN=P0028E10.16 PE=4 SV=1	2	2		1730	1420	1660	1510	903	1040
Q43594	Tubulin beta-1 chain OS=Oryza sativa subsp. japonica OX=39947 GN=TUBB1 PE=2 SV=2	12	1	Oxidation (M)	1550	1880	1660	1520	976	1450
P42862	Glucose-6-phosphate isomerase cytosolic A OS=Oryza sativa subsp. japonica OX=39947 GN=Os03g0776000 PE=2 SV=2	17	4	Carbamidomethylation; Oxidation (M); NBF	844	2400	1660	7320	5320	6330
Q5Z4E0	Os06g0305200 protein OS=Oryza sativa subsp. japonica OX=39947 GN=Os06g0305200 PE=3 SV=1	5	5	Oxidation (M)	1500	3030	1650	3090	5830	4970
Q651K5	Os06g0496000 protein OS=Oryza sativa subsp. japonica OX=39947 GN=Os06g0496000 PE=4 SV=1	4	3		1390	645	1650	2360	1260	2840
A0A0P0VU22	Os03g0186950 protein (Fragment) OS=Oryza sativa subsp. japonica OX=39947 GN=Os03g0186950 PE=3 SV=1	1	1		1350	1060	1650	1430	532	598
Q7X8W6	Os04g0531900 protein OS=Oryza sativa subsp. japonica OX=39947 GN=Os04g0531900 PE=2 SV=2	5	3	Oxidation (M)	1400	1430	1640	4090	695	2870
Q6YZD2	Os08g0532900 protein OS=Oryza sativa subsp. japonica OX=39947 GN=Os08g0532900 PE=2 SV=1	4	4		1380	2560	1640	3790	2050	5120
Q10NB4	Clathrin assembly protein putative expressed OS=Oryza sativa subsp. japonica OX=39947 GN=LOC_Os03g16800 PE=2 SV=1	2	2	Oxidation (M)	2900	1800	1630	1840	1150	1390
O80414	Mitochondrial phosphate transporter OS=Oryza sativa subsp. japonica OX=39947 GN=Os02g0767500 PE=2 SV=1	8	2	Oxidation (M)	2810	4870	1630	10900	21000	19300
A0A0P0X5N3	Os07g0420700 protein (Fragment) OS=Oryza sativa subsp. japonica OX=39947 GN=Os07g0420700 PE=3 SV=1	3	3		2290	1680	1630	1540	4700	1750
Q69JN7	Os09g0293400 protein OS=Oryza sativa subsp. japonica OX=39947 GN=Os09g0293400 PE=2 SV=1	1	1		2020	1590	1630	2600	619	730
Q10SL7	Dihydrodipicolinate reductase C-terminus family protein expressed OS=Oryza sativa subsp. japonica OX=39947 GN=LOC_Os03g02690 PE=2 SV=1	2	2	Oxidation (M)	1790	3520	1630	4120	4180	6140
Q75KR1	Pyruvate phosphate dikinase 2 OS=Oryza sativa subsp. japonica OX=39947 GN=PPDK2 PE=3 SV=1	10	1	Carbamidomethylation; Oxidation (M)	146	281	1630	2120	1430	2030
Q0JH17	Os01g0889800 protein OS=Oryza sativa subsp. japonica OX=39947 GN=Os01g0889800 PE=2 SV=1	3	3		2570	1990	1620	2120	1590	2390
A0A0P0VWM6	Os03g0311300 protein (Fragment) OS=Oryza sativa subsp. japonica OX=39947 GN=Os03g0311300 PE=4 SV=1	6	6	Carbamidomethylation	1820	2090	1620	1790	3550	3560
Q7EZS0	Os08g0129500 protein OS=Oryza sativa subsp. japonica OX=39947 GN=Os08g0129500 PE=2 SV=1	1	1		1410	1910	1620	1390	0	711
Q8H7W7	Cytochrome b561 and DOMON domain-containing protein OS=Oryza sativa subsp. japonica OX=39947 GN=LOC_Os03g09900 PE=2 SV=1	2	2		809	1300	1620	1140	4120	2900
Q8LJ71	Os01g0582600 protein OS=Oryza sativa subsp. japonica OX=39947 GN=Os01g0582600 PE=3 SV=1	2	2	Oxidation (M)	71.4	1400	1620	620	872	1230
Q8S059	Stearoyl-[acyl-carrier-protein] 9-desaturase 2 chloroplastic OS=Oryza sativa subsp. japonica OX=39947 GN=SSI2 PE=2 SV=1	3	3		1210	2450	1610	1360	378	697
A0A0P0XL64	Pyrophosphate--fructose 6-phosphate 1-phosphotransferase subunit alpha OS=Oryza sativa subsp. japonica OX=39947 GN=PFP-ALPHA PE=3 SV=1	1	1		1080	732	1610	361	593	557
Q8LR54	Glycylpeptide N-tetradecanoyltransferase OS=Oryza sativa subsp. japonica OX=39947 GN=Os01g0708100 PE=2 SV=1	3	3	Oxidation (M)	1050	1080	1610	1730	1270	1740
A0A0P0XFE8	Os08g0390200 protein (Fragment) OS=Oryza sativa subsp. japonica OX=39947 GN=Os08g0390200 PE=3 SV=1	2	2		1050	1000	1610	1370	804	932
Q7X8R5	Thioredoxin M2 chloroplastic OS=Oryza sativa subsp. japonica OX=39947 GN=Os04g0530600 PE=2 SV=2	2	2		3530	2710	1600	610	3300	3180
A0A0P0V430	Os01g0558850 protein OS=Oryza sativa subsp. japonica OX=39947 GN=Os01g0558850 PE=3 SV=1	3	3	Oxidation (M)	1770	486	1600	747	2360	1470
A0A0N7KSB1	Ferritin OS=Oryza sativa subsp. japonica OX=39947 GN=Os11g0106700 PE=3 SV=1	7	1	Ubiquitin	1530	0	1600	144	0	0
Q2RBP5	Os11g0104050 protein OS=Oryza sativa subsp. japonica OX=39947 GN=LOC_Os11g01300 PE=2 SV=1	2	2	Oxidation (M)	1200	4240	1600	6740	13600	6460
Q5JNJ1	Trehalose 6-phosphate phosphatase OS=Oryza sativa subsp. japonica OX=39947 GN=Os01g0749400 PE=2 SV=1	3	2		942	1540	1600	1790	1020	2520
Q6ZIA1	Os08g0530200 protein OS=Oryza sativa subsp. japonica OX=39947 GN=Os08g0530200 PE=2 SV=1	5	3		660	1320	1600	1210	2360	1640
Q43011	Asparagine synthetase [glutamine-hydrolyzing] 2 OS=Oryza sativa subsp. japonica OX=39947 GN=Os06g0265000 PE=2 SV=3	2	2		4170	2040	1590	2100	1460	3180
Q94DM2	Peroxidase OS=Oryza sativa subsp. japonica OX=39947 GN=prx22 PE=2 SV=1	4	2		2720	2560	1590	1090	903	378
A0A0P0Y344	Os11g0546000 protein OS=Oryza sativa subsp. japonica OX=39947 GN=Os11g0546000 PE=4 SV=1	8	8		2150	13400	1590	4800	14300	9350
Q2R1V8	GDP-mannose 3 5-epimerase 2 OS=Oryza sativa subsp. japonica OX=39947 GN=GME-2 PE=2 SV=2	12	5	Carbamidomethylation; Oxidation (M)	2140	2150	1590	5420	1730	4150
Q851N4	E3 ubiquitin-protein ligase RNF170 OS=Oryza sativa subsp. japonica OX=39947 GN=LOC_Os03g62250 PE=2 SV=1	1	1		1550	2050	1590	1100	1280	1410
Q688T8	Glucose-1-phosphate adenylyltransferase large subunit 3 chloroplastic/amyloplastic OS=Oryza sativa subsp. japonica OX=39947 GN=AGPL3 PE=1 SV=1	2	2		1100	1040	1590	672	1280	1360
Q0J6X7	Os08g0250200 protein OS=Oryza sativa subsp. japonica OX=39947 GN=Os08g0250200 PE=2 SV=2	1	1	Carbamidomethylation; Oxidation (M)	534	1750	1590	1660	527	976
A0A0P0V3W4	Os01g0549400 protein (Fragment) OS=Oryza sativa subsp. japonica OX=39947 GN=Os01g0549400 PE=3 SV=1	3	2	Oxidation (M)	1960	3890	1580	2310	1680	1700
Q10LT8	Os03g0335300 protein OS=Oryza sativa subsp. japonica OX=39947 GN=LOC_Os03g21720 PE=2 SV=1	5	5	Carbamidomethylation	1600	4130	1580	3060	6490	6840
Q7XHP7	Os07g0239400 protein OS=Oryza sativa subsp. japonica OX=39947 GN=Os07g0239400 PE=2 SV=1	9	4	Oxidation (M)	883	1510	1580	2420	1200	1460
Q6ZB58	Mitochondrial pyruvate carrier OS=Oryza sativa subsp. japonica OX=39947 GN=Os08g0344300 PE=2 SV=1	4	4	Carbamidomethylation	2270	1620	1570	3240	4060	2420
Q0JD86	Exocyst complex component SEC5 OS=Oryza sativa subsp. japonica OX=39947 GN=Os04g0421900 PE=2 SV=2	3	3	Oxidation (M)	2050	1810	1570	1640	987	1750
Q5JN29	Os01g0959900 protein OS=Oryza sativa subsp. japonica OX=39947 GN=Os01g0959900 PE=2 SV=1	3	3		2620	2790	1560	3120	1910	2540
Q6H849	Bifunctional nitrilase/nitrile hydratase NIT4 OS=Oryza sativa subsp. japonica OX=39947 GN=NIT4 PE=2 SV=1	1	1		2500	2140	1560	4460	114	2740
Q67IZ7	Os09g0461900 protein OS=Oryza sativa subsp. japonica OX=39947 GN=Os09g0461900 PE=4 SV=1	4	4	Oxidation (M)	2270	4030	1560	2380	3380	4110
A0A0N7KLH2	3-phosphoshikimate 1-carboxyvinyltransferase (Fragment) OS=Oryza sativa subsp. japonica OX=39947 GN=Os06g0133900 PE=3 SV=1	8	8	Carbamidomethylation; Oxidation (M)	2000	2300	1560	3700	8300	6640
O04138	Chitinase 4 OS=Oryza sativa subsp. japonica OX=39947 GN=Cht4 PE=2 SV=2	4	3		1110	1300	1560	1100	2420	836
Q5N7G9	Os01g0862300 protein OS=Oryza sativa subsp. japonica OX=39947 GN=Os01g0862300 PE=2 SV=1	3	3		984	2030	1560	898	1320	1240
Q84TX6	Histidine acid phosphatase family protein putative expressed OS=Oryza sativa subsp. japonica OX=39947 GN=LOC_Os03g60370 PE=4 SV=1	2	2	Carbamidomethylation	2840	1020	1550	1730	784	1430
Q5JKW5	Malic enzyme OS=Oryza sativa subsp. japonica OX=39947 GN=Os01g0743500 PE=2 SV=1	5	2	Carbamidomethylation; Oxidation (M)	1780	2340	1550	1150	1560	1320
A0A0P0W1J8	Os03g0686300 protein (Fragment) OS=Oryza sativa subsp. japonica OX=39947 GN=Os03g0686300 PE=3 SV=1	4	4	Oxidation (M)	1430	1070	1550	1010	1060	647
Q7EZC8	Os08g0159100 protein OS=Oryza sativa subsp. japonica OX=39947 GN=Os08g0159100 PE=2 SV=1	2	2		907	918	1550	564	1530	1500
Q0J9Y2	RNA-binding protein L OS=Oryza sativa subsp. japonica OX=39947 GN=RBP-L PE=1 SV=1	4	3		3570	3280	1540	3660	7120	4740
Q69VD1	Os06g0597900 protein OS=Oryza sativa subsp. japonica OX=39947 GN=Os06g0597900 PE=3 SV=1	4	4		1780	2020	1540	2060	4870	3030
A0A0P0YCR1	Os12g0616600 protein OS=Oryza sativa subsp. japonica OX=39947 GN=Os12g0616600 PE=4 SV=1	1	1		1370	1070	1540	1300	229	1270
Q7XQN5	Os04g0470100 protein OS=Oryza sativa subsp. japonica OX=39947 GN=Os04g0470100 PE=2 SV=2	7	1		1070	1070	1540	2340	993	1990
Q6K2Y3	Os02g0307000 protein OS=Oryza sativa subsp. japonica OX=39947 GN=Os02g0307000 PE=3 SV=1	7	7		1050	2120	1540	2340	5320	3100
Q5NBP9	Glucosidase 2 subunit beta OS=Oryza sativa subsp. japonica OX=39947 GN=Os01g0276800 PE=2 SV=1	3	3	Carbamidomethylation	2200	2550	1530	1060	477	1410
A0A0P0V486	Os01g0571100 protein (Fragment) OS=Oryza sativa subsp. japonica OX=39947 GN=Os01g0571100 PE=4 SV=1	1	1	Oxidation (M)	2180	1530	1530	252	153	260
Q5Z5T3	L-ascorbate oxidase OS=Oryza sativa subsp. japonica OX=39947 GN=Os06g0567900 PE=3 SV=1	7	7	Carbamidomethylation; Oxidation (M)	1740	6610	1530	6230	8490	11900
A0A0P0WQ74	Os05g0538600 protein OS=Oryza sativa subsp. japonica OX=39947 GN=Os05g0538600 PE=4 SV=1	1	1		1730	3300	1530	3710	10400	8170
Q6YSF3	Acidic leucine-rich nuclear phosphoprotein 32-related protein 1 OS=Oryza sativa subsp. japonica OX=39947 GN=Os07g0607800 PE=2 SV=1	4	4	Carbamidomethylation	1040	1660	1530	956	987	1630
Q7XSU8	Peroxidase OS=Oryza sativa subsp. japonica OX=39947 GN=Os04g0688300 PE=2 SV=2	4	4	Oxidation (M)	884	1510	1530	1590	987	2010
Q5Z6D2	Os06g0338900 protein OS=Oryza sativa subsp. japonica OX=39947 GN=Os06g0338900 PE=4 SV=1	2	2		729	878	1530	1200	1170	1630
Q338P6	Red chlorophyll catabolite reductase 1 chloroplastic OS=Oryza sativa subsp. japonica OX=39947 GN=RCCR1 PE=2 SV=1	3	3		681	2170	1530	2360	2280	1690
Q5ZE07	Multicopper oxidase LPR1 homolog 2 OS=Oryza sativa subsp. japonica OX=39947 GN=LPR2 PE=2 SV=1	3	3	Oxidation (M)	2140	3410	1520	681	1240	3320
Q6EPN6	2-C-methyl-D-erythritol 2 4-cyclodiphosphate synthase chloroplastic OS=Oryza sativa subsp. japonica OX=39947 GN=ISPF PE=1 SV=1	2	2	Carbamidomethylation	1210	1750	1520	527	1000	607
Q9S7P1	Os01g0255000 protein OS=Oryza sativa subsp. japonica OX=39947 GN=Os01g0255000 PE=2 SV=1	4	4		1190	2120	1520	1990	2690	3850
Q2R3X8	Os11g0497000 protein OS=Oryza sativa subsp. japonica OX=39947 GN=LOC_Os11g30410 PE=2 SV=1	3	3	Oxidation (M)	1170	3470	1520	1790	3090	2930
Q6ERV1	Os02g0267000 protein OS=Oryza sativa subsp. japonica OX=39947 GN=Os02g0267000 PE=2 SV=1	2	2	Oxidation (M)	2130	1750	1510	1100	550	1310
Q53Q17	Expressed protein OS=Oryza sativa subsp. japonica OX=39947 GN=LOC_Os11g13750 PE=4 SV=1	3	3		2120	4940	1510	2590	1030	1270
Q6H703	Glyceraldehyde-3-phosphate dehydrogenase OS=Oryza sativa subsp. japonica OX=39947 GN=Os02g0171100 PE=2 SV=1	5	3	Oxidation (M)	2020	1300	1510	1100	1910	1780
Q9FTT3	Triose phosphate/phosphate translocator TPT chloroplastic OS=Oryza sativa subsp. japonica OX=39947 GN=TPT PE=2 SV=1	2	2		1640	4370	1510	9860	4000	9250
Q0JH25	Formylglycinamide ribonucleotide amidotransferase (Fragment) OS=Oryza sativa subsp. japonica OX=39947 GN=Os01g0888500 PE=3 SV=1	6	3	Oxidation (M)	1120	2050	1510	2350	886	1820
Q9LGA3	Os01g0128400 protein OS=Oryza sativa subsp. japonica OX=39947 GN=Os01g0128400 PE=3 SV=1	5	5		627	2120	1510	4240	6150	4750
Q0J3L4	Monothiol glutaredoxin-S10 OS=Oryza sativa subsp. japonica OX=39947 GN=GRXS10 PE=2 SV=2	2	2		2940	2420	1500	2640	753	1900
Q0J6N4	Homeobox protein knotted-1-like 13 OS=Oryza sativa subsp. japonica OX=39947 GN=OSH45 PE=2 SV=2	4	3		1470	1000	1500	1780	1310	2290
Q6YUU2	Os02g0190600 protein OS=Oryza sativa subsp. japonica OX=39947 GN=Os02g0190600 PE=3 SV=1	3	3	Oxidation (M)	1370	2660	1500	2860	2160	3400
Q6Z413	Os07g0558200 protein OS=Oryza sativa subsp. japonica OX=39947 GN=Os07g0558200 PE=3 SV=1	1	1		1030	1210	1500	494	680	728
A0A0P0XPW9	Os09g0538800 protein (Fragment) OS=Oryza sativa subsp. japonica OX=39947 GN=Os09g0538800 PE=3 SV=1	2	2	Oxidation (M)	733	777	1500	1030	1320	2390
A0A0P0Y2X7	Citrate synthase (Fragment) OS=Oryza sativa subsp. japonica OX=39947 GN=Os11g0538900 PE=3 SV=1	11	1	Carbamidomethylation; Oxidation (M)	591	1210	1500	1680	358	1290
Q2QNI4	Os12g0564400 protein OS=Oryza sativa subsp. japonica OX=39947 GN=LOC_Os12g37710 PE=2 SV=2	10	4	Oxidation (M)	4720	5080	1490	5790	4270	10000
Q7XZG0	ADP-ribosylation factor putative expressed OS=Oryza sativa subsp. japonica OX=39947 GN=LOC_Os03g59740 PE=3 SV=1	10	1	Oxidation (M)	2320	1360	1490	5840	8000	6700
A0A0P0WL76	Os05g0337400 protein OS=Oryza sativa subsp. japonica OX=39947 GN=Os05g0337400 PE=4 SV=1	1	1		1740	1480	1490	233	74	0
Q7XC31	60S ribosomal protein L27 OS=Oryza sativa subsp. japonica OX=39947 GN=LOC_Os10g41470 PE=2 SV=1	6	3	Oxidation (M)	1370	2350	1490	4160	3360	4790
Q9AUW4	Os03g0758900 protein OS=Oryza sativa subsp. japonica OX=39947 GN=Os03g0758900 PE=3 SV=1	3	3		1310	1680	1490	1640	1840	1460
Q6I544	Germin-like protein 5-1 OS=Oryza sativa subsp. japonica OX=39947 GN=Os05g0277500 PE=2 SV=1	3	2		957	2450	1490	2880	1630	1790
A0A0P0XMB6	Os09g0407950 protein OS=Oryza sativa subsp. japonica OX=39947 GN=Os09g0407950 PE=4 SV=1	4	4	Oxidation (M)	930	1700	1490	1740	3690	3660
Q6H516	Os02g0173100 protein OS=Oryza sativa subsp. japonica OX=39947 GN=Os02g0173100 PE=3 SV=1	2	2		845	2000	1490	652	1380	903
Q942N7	Probable staphylococcal-like nuclease CAN1 OS=Oryza sativa subsp. japonica OX=39947 GN=Os01g0166100 PE=2 SV=1	1	1		637	702	1490	1150	155	1320
Q2QNV2	Fiber protein Fb19 putative expressed OS=Oryza sativa subsp. japonica OX=39947 GN=LOC_Os12g36640 PE=2 SV=1	4	4	Carbamidomethylation; Oxidation (M)	2160	534	1480	7220	5860	5180
Q7XQS1	Os04g0635700 protein OS=Oryza sativa subsp. japonica OX=39947 GN=Os04g0635700 PE=2 SV=2	2	2		2140	1780	1480	128	138	211
P51823	ADP-ribosylation factor 2 OS=Oryza sativa subsp. japonica OX=39947 GN=ARF PE=2 SV=2	10	1	Oxidation (M)	1850	1580	1480	5620	11100	9440
Q0JE32	Probable aldo-keto reductase 1 OS=Oryza sativa subsp. japonica OX=39947 GN=Os04g0337500 PE=2 SV=1	8	4	Carbamidomethylation	869	1060	1480	1300	1060	1600
A0A0P0V1A9	Peptidyl-prolyl cis-trans isomerase OS=Oryza sativa subsp. japonica OX=39947 GN=Os01g0284700 PE=3 SV=1	1	1		550	1730	1480	1600	938	1210
B7EF30	Os04g0405600 protein OS=Oryza sativa subsp. japonica OX=39947 GN=Os04g0405600 PE=2 SV=1	4	4		2620	4120	1470	2200	3170	4570
Q60E67	Os05g0386900 protein OS=Oryza sativa subsp. japonica OX=39947 GN=Os05g0386900 PE=2 SV=1	2	2		1920	2430	1470	2030	2490	2490
Q6Z329	Os02g0728100 protein OS=Oryza sativa subsp. japonica OX=39947 GN=Os02g0728100 PE=3 SV=1	4	4	Oxidation (M)	1370	2700	1470	2870	3280	3150
Q0J845	Os08g0137400 protein OS=Oryza sativa subsp. japonica OX=39947 GN=Os08g0137400 PE=2 SV=1	1	1		1190	759	1470	1210	641	973
A0A0P0VQF9	Os02g0783625 protein OS=Oryza sativa subsp. japonica OX=39947 GN=Os02g0783625 PE=4 SV=1	6	6		1070	1850	1470	1160	4600	2100
B9FHM5	Reticulon-like protein OS=Oryza sativa subsp. japonica OX=39947 GN=Os05g0550250 PE=4 SV=1	1	1		1890	1350	1460	899	1680	1030
Q9AWU6	Os01g0125800 protein OS=Oryza sativa subsp. japonica OX=39947 GN=P0044F08.16 PE=4 SV=1	2	2	Oxidation (M)	799	1600	1460	2320	1770	1760
P0C515	Photosystem I assembly protein Ycf4 OS=Oryza sativa subsp. japonica OX=39947 GN=ycf4 PE=3 SV=1	4	4		671	1140	1460	3920	2460	1280
Q5NBD6	Os01g0250900 protein OS=Oryza sativa subsp. japonica OX=39947 GN=Os01g0250900 PE=2 SV=1	3	3	Oxidation (M)	1590	2250	1450	1180	1060	1300
P49199	40S ribosomal protein S8 OS=Oryza sativa subsp. japonica OX=39947 GN=RPS8 PE=2 SV=2	10	5		1510	4080	1440	5730	14000	9320
Q6YSE8	Os07g0608300 protein OS=Oryza sativa subsp. japonica OX=39947 GN=Os07g0608300 PE=2 SV=1	2	2		1120	815	1440	1740	1240	1190
Q8S7N6	Pyruvate kinase OS=Oryza sativa subsp. japonica OX=39947 GN=LOC_Os10g42100 PE=2 SV=1	2	2		953	1440	1440	965	1080	733
Q10MW8	Os03g0292800 protein OS=Oryza sativa subsp. japonica OX=39947 GN=LOC_Os03g18180 PE=2 SV=1	2	2	Oxidation (M)	1470	2810	1430	821	1300	1410
Q9S7D3	Succinate dehydrogenase [ubiquinone] iron-sulfur subunit mitochondrial OS=Oryza sativa subsp. japonica OX=39947 GN=rps14 PE=2 SV=1	3	3		720	2100	1430	1610	2620	2860
A6BLW4	Nuclear transcription factor Y subunit C-2 OS=Oryza sativa subsp. japonica OX=39947 GN=NFYC2 PE=1 SV=1	1	1		253	1250	1430	1470	277	394
A0A0P0VLH5	Acetohydroxy-acid synthase small subunit OS=Oryza sativa subsp. japonica OX=39947 GN=Os02g0608550 PE=3 SV=1	1	1		210	2280	1430	259	0	162
Q10RT8	Os03g0146000 protein OS=Oryza sativa subsp. japonica OX=39947 GN=LOC_Os03g05280 PE=2 SV=1	1	1		205	149	1430	722	318	508
A0A0P0Y329	Os11g0526200 protein (Fragment) OS=Oryza sativa subsp. japonica OX=39947 GN=Os11g0526200 PE=4 SV=1	3	3	Oxidation (M)	1940	2160	1420	1820	1140	2200
Q8GU64	MRP-like ABC transporter OS=Oryza sativa subsp. japonica OX=39947 GN=mrp8 PE=2 SV=1	6	6	Oxidation (M)	1240	3010	1420	2070	7870	3360
Q6AVU9	Expressed protein OS=Oryza sativa subsp. japonica OX=39947 GN=LOC_Os03g48110 PE=2 SV=1	3	3		1230	2130	1420	1900	4090	3210
Q5N7A1	Os01g0851000 protein OS=Oryza sativa subsp. japonica OX=39947 GN=Os01g0851000 PE=2 SV=1	3	3		1220	1610	1420	1250	3380	2390
A0A0P0V805	Os01g0739400 protein OS=Oryza sativa subsp. japonica OX=39947 GN=Os01g0739400 PE=3 SV=1	1	1		1170	556	1420	730	212	612
Q7XTF4	Os04g0416000 protein OS=Oryza sativa subsp. japonica OX=39947 GN=Os04g0416000 PE=2 SV=1	2	2		1050	2370	1420	734	3480	1970
Q10LG9	Beta-amylase OS=Oryza sativa subsp. japonica OX=39947 GN=LOC_Os03g22790 PE=3 SV=1	5	5	Oxidation (M)	951	1480	1420	2590	1530	5370
Q6AV34	Probable N-acetyl-gamma-glutamyl-phosphate reductase chloroplastic OS=Oryza sativa subsp. japonica OX=39947 GN=Os03g0617900 PE=1 SV=1	7	3		2000	3360	1410	2640	1540	1370
Q10R17	Adenylosuccinate synthetase 1 chloroplastic OS=Oryza sativa subsp. japonica OX=39947 GN=PURA1 PE=2 SV=1	5	5		1850	1700	1410	1620	1650	6150
Q0DC89	Peptide methionine sulfoxide reductase B1 chloroplastic OS=Oryza sativa subsp. japonica OX=39947 GN=MSRB1 PE=2 SV=2	2	2	Oxidation (M)	1080	1720	1410	1940	756	2000
Q5Z9X9	Os06g0342500 protein OS=Oryza sativa subsp. japonica OX=39947 GN=Os06g0342500 PE=4 SV=1	2	2		953	3720	1410	979	4450	3080
Q65XN4	Os05g0542900 protein OS=Oryza sativa subsp. japonica OX=39947 GN=Os05g0542900 PE=2 SV=1	2	2	Carbamidomethylation	847	1500	1410	1060	1070	1620
Q9FWC4	Os10g0520600 protein OS=Oryza sativa subsp. japonica OX=39947 GN=LOC_Os10g37630 PE=2 SV=1	4	4	Oxidation (M)	614	385	1410	1190	1860	1720
Q69TB0	Os09g0297100 protein OS=Oryza sativa subsp. japonica OX=39947 GN=Os09g0297100 PE=2 SV=1	4	2	Oxidation (M)	2290	2010	1400	2750	4610	6110
A0A0P0WM13	Os05g0392050 protein OS=Oryza sativa subsp. japonica OX=39947 GN=Os05g0392050 PE=4 SV=1	2	2		1290	2640	1400	2540	2980	481
Q8H2J8	40S ribosomal protein S12 OS=Oryza sativa subsp. japonica OX=39947 GN=Os07g0229900 PE=2 SV=1	3	1	Carbamidomethylation	973	2160	1400	3380	974	3950
A0A0P0WRW9	Os05g0597200 protein (Fragment) OS=Oryza sativa subsp. japonica OX=39947 GN=Os05g0597200 PE=4 SV=1	2	2		937	1010	1400	1020	186	851
Q653V7	Probable alpha-glucosidase Os06g0675700 OS=Oryza sativa subsp. japonica OX=39947 GN=Os06g0675700 PE=1 SV=1	4	1		730	298	1400	716	227	611
Q8LQ41	Os01g0850900 protein OS=Oryza sativa subsp. japonica OX=39947 GN=Os01g0850900 PE=2 SV=1	2	2		2780	1370	1390	1610	1930	809
Q8H620	Os06g0176700 protein OS=Oryza sativa subsp. japonica OX=39947 GN=OsHSL1 PE=2 SV=1	3	3		2180	2860	1390	1040	5520	3010
Q10BK3	Dolichyl-phosphate beta-glucosyltransferase OS=Oryza sativa subsp. japonica OX=39947 GN=LOC_Os03g60700 PE=2 SV=1	1	1		1380	816	1390	1350	488	179
Q94LR9	3-ketoacyl-CoA thiolase 2 peroxisomal putative expressed OS=Oryza sativa subsp. japonica OX=39947 GN=LOC_Os10g31950 PE=2 SV=1	9	9	Oxidation (M)	1310	1820	1390	4430	5470	3480
Q10M34	Expressed protein OS=Oryza sativa subsp. japonica OX=39947 GN=LOC_Os03g20860 PE=2 SV=1	3	3		1180	1180	1390	2130	1950	1510
Q653B6	Potassium transporter 18 OS=Oryza sativa subsp. japonica OX=39947 GN=HAK18 PE=2 SV=1	1	1		731	497	1390	698	620	404
Q9ZRI7	Elongation factor 1-gamma 1 OS=Oryza sativa subsp. japonica OX=39947 GN=Os02g0220600 PE=2 SV=1	17	6	Oxidation (M)	2510	2120	1380	2380	6430	6000
Q6L4S1	ATP-dependent Clp protease proteolytic subunit OS=Oryza sativa subsp. japonica OX=39947 GN=Os05g0592100 PE=2 SV=1	2	2		2060	1200	1380	4120	1440	1560
Q5N861	Os01g0897800 protein OS=Oryza sativa subsp. japonica OX=39947 GN=Os01g0897800 PE=3 SV=1	3	3	Oxidation (M)	1430	1790	1380	634	818	1300
A0A0P0VJT1	Os02g0530100 protein (Fragment) OS=Oryza sativa subsp. japonica OX=39947 GN=Os02g0530100 PE=4 SV=1	2	2	Oxidation (M)	1330	726	1380	466	1020	1330
Q2R0Q1	Splicing factor U2af large subunit A OS=Oryza sativa subsp. japonica OX=39947 GN=U2AF65A PE=2 SV=2	5	2	Oxidation (M)	1270	1010	1380	2240	1420	901
Q5Z8Y9	Os06g0564500 protein OS=Oryza sativa subsp. japonica OX=39947 GN=Os06g0564500 PE=2 SV=1	4	3	Oxidation (M)	2680	3430	1370	5290	2180	2340
Q6K840	Os02g0805600 protein OS=Oryza sativa subsp. japonica OX=39947 GN=Os02g0805600 PE=2 SV=1	6	6	Carbamidomethylation	1840	3610	1370	2950	3440	4880
Q0D5S1	Glucan endo-1 3-beta-D-glucosidase OS=Oryza sativa subsp. japonica OX=39947 GN=Os07g0539900 PE=2 SV=1	2	2	Carbamidomethylation	1520	562	1370	966	1130	1340
Q0IXE8	Os10g0443200 protein (Fragment) OS=Oryza sativa subsp. japonica OX=39947 GN=Os10g0443200 PE=3 SV=1	2	2		1380	1870	1370	1130	2710	2140
Q69R01	Transmembrane 9 superfamily member OS=Oryza sativa subsp. japonica OX=39947 GN=Os02g0797700 PE=2 SV=1	3	3		1220	1770	1370	2270	3410	2110
Q5SMU8	RuvB-like helicase OS=Oryza sativa subsp. japonica OX=39947 GN=Os06g0186900 PE=2 SV=1	8	8	Oxidation (M)	2770	4050	1360	4270	4050	4100
A0A0P0WIH1	Os05g0163250 protein (Fragment) OS=Oryza sativa subsp. japonica OX=39947 GN=Os05g0163250 PE=4 SV=1	2	2	Oxidation (M)	1040	2130	1360	2340	1730	2280
Q0JNF8	Os01g0296700 protein (Fragment) OS=Oryza sativa subsp. japonica OX=39947 GN=Os01g0296700 PE=3 SV=1	1	1		764	752	1360	640	862	443
A0A0N7KLK6	Os06g0160600 protein OS=Oryza sativa subsp. japonica OX=39947 GN=Os06g0160600 PE=4 SV=1	9	9	Oxidation (M)	2150	3680	1350	3410	6550	6060
Q5SN38	Os01g0663800 protein OS=Oryza sativa subsp. japonica OX=39947 GN=Os01g0663800 PE=4 SV=1	1	1		2080	1480	1350	1740	1320	1080
Q69V60	Os06g0608300 protein OS=Oryza sativa subsp. japonica OX=39947 GN=Os06g0608300 PE=2 SV=1	6	6	Oxidation (M)	1360	3770	1350	2550	12700	6140
Q33BE1	Os10g0115600 protein OS=Oryza sativa subsp. japonica OX=39947 GN=LOC_Os10g02630 PE=4 SV=1	2	2		1150	1080	1350	398	1510	821
Q6ETD9	Os02g0105500 protein OS=Oryza sativa subsp. japonica OX=39947 GN=Os02g0105500 PE=2 SV=1	5	4		933	1430	1350	2390	1210	978
Q6ZJG0	Os08g0542900 protein OS=Oryza sativa subsp. japonica OX=39947 GN=Os08g0542900 PE=2 SV=1	2	2		3620	2390	1340	1440	3280	628
Q10Q61	ADP-glucose pyrophosphorylase OS=Oryza sativa subsp. japonica OX=39947 GN=LOC_Os03g11050 PE=2 SV=1	4	4		1700	1450	1340	2310	2700	2900
Q6AUW4	Os05g0500400 protein OS=Oryza sativa subsp. japonica OX=39947 GN=Os05g0500400 PE=4 SV=1	3	3	Oxidation (M)	788	2190	1340	1290	549	771
Q10RL6	FAD binding domain containing protein expressed OS=Oryza sativa subsp. japonica OX=39947 GN=LOC_Os03g05920 PE=3 SV=1	1	1		53.6	1480	1340	632	721	512
Q2QXF5	Harpin-induced protein 1 containing protein expressed OS=Oryza sativa subsp. japonica OX=39947 GN=LOC_Os12g06220 PE=2 SV=1	4	4	Carbamidomethylation	2740	2080	1330	1540	3680	1340
Q7F1F1	Cytochrome b561 and DOMON domain-containing protein OS=Oryza sativa subsp. japonica OX=39947 GN=Os08g0524200 PE=2 SV=1	3	3		1960	1950	1330	2680	4760	3790
Q6ZFT5	Ribose-phosphate pyrophosphokinase 4 OS=Oryza sativa subsp. japonica OX=39947 GN=Os02g0714600 PE=2 SV=1	5	5		1370	3810	1330	5360	9790	9320
Q7F8T6	Tricin synthase 2 OS=Oryza sativa subsp. japonica OX=39947 GN=ROMT-17 PE=1 SV=1	1	1		1190	1300	1330	1640	246	1540
Q07078	Heat shock protein 81-3 OS=Oryza sativa subsp. japonica OX=39947 GN=HSP81-3 PE=1 SV=2	45	3	Carbamidomethylation; Oxidation (M); Ubiquitin	1160	1620	1330	1760	383	2200
A0A0P0WBF4	Os04g0469500 protein (Fragment) OS=Oryza sativa subsp. japonica OX=39947 GN=Os04g0469500 PE=4 SV=1	5	5	Oxidation (M)	816	1280	1330	2340	1850	2290
A0A0P0V1K5	Os01g0276200 protein (Fragment) OS=Oryza sativa subsp. japonica OX=39947 GN=Os01g0276200 PE=3 SV=1	3	3		1650	15000	1320	1330	2260	2400
A0A0P0WIK5	Os05g0162200 protein OS=Oryza sativa subsp. japonica OX=39947 GN=Os05g0162200 PE=4 SV=1	5	5	DCP-Bio1	1370	2780	1320	2440	3030	2110
Q6H7R1	Os02g0643000 protein OS=Oryza sativa subsp. japonica OX=39947 GN=Os02g0643000 PE=2 SV=1	3	3		709	724	1320	1960	2500	2550
A0A0P0WG50	Os04g0665500 protein OS=Oryza sativa subsp. japonica OX=39947 GN=Os04g0665500 PE=4 SV=1	2	2	Oxidation (M)	1950	2750	1310	2850	2380	2860
B7E3S3	Carbonic anhydrase OS=Oryza sativa subsp. japonica OX=39947 GN=Os04g0412500 PE=2 SV=1	2	2	Oxidation (M)	1670	3330	1310	1200	1510	1880
Q6AUG4	Os05g0563550 protein OS=Oryza sativa subsp. japonica OX=39947 GN=Os05g0563550 PE=3 SV=1	2	2	Oxidation (M)	1630	959	1310	898	1160	392
Q6F3C5	ML domain protein putative expressed OS=Oryza sativa subsp. japonica OX=39947 GN=LOC_Os03g57420 PE=4 SV=1	1	1		951	2360	1310	1720	461	2240
Q5JK18	Aspartate kinase OS=Oryza sativa subsp. japonica OX=39947 GN=Os01g0927900 PE=2 SV=1	5	5		909	878	1310	2210	23200	20200
Q69M23	Os09g0314300 protein OS=Oryza sativa subsp. japonica OX=39947 GN=Os09g0314300 PE=4 SV=1	1	1		775	943	1310	1380	754	226
Q6K447	Os09g0133200 protein OS=Oryza sativa subsp. japonica OX=39947 GN=Os09g0133200 PE=2 SV=1	1	1		698	1120	1310	2470	200	823
Q6EPY8	Os02g0533200 protein OS=Oryza sativa subsp. japonica OX=39947 GN=Os02g0533200 PE=3 SV=1	4	4	Oxidation (M)	552	822	1310	1390	617	1050
Q0DL70	Os05g0120100 protein OS=Oryza sativa subsp. japonica OX=39947 GN=Os05g0120100 PE=4 SV=1	1	1		1150	672	1300	2010	605	143
Q6ZJI3	Os08g0550100 protein OS=Oryza sativa subsp. japonica OX=39947 GN=Os08g0550100 PE=3 SV=1	14	5	Oxidation (M)	1110	2750	1300	6980	5110	4640
Q0JL46	Neutral ceramidase OS=Oryza sativa subsp. japonica OX=39947 GN=Os01g0624000 PE=1 SV=1	3	3		1090	1450	1300	1420	771	992
Q6K5F4	Os02g0602500 protein OS=Oryza sativa subsp. japonica OX=39947 GN=Os02g0602500 PE=2 SV=1	2	2	Oxidation (M)	337	407	1300	1100	907	1130
A3BYP4	Os09g0407700 protein OS=Oryza sativa subsp. japonica OX=39947 GN=Os09g0407700 PE=2 SV=1	1	1		0	323	1300	0	0	0
Q6K6G8	Os02g0474700 protein OS=Oryza sativa subsp. japonica OX=39947 GN=Os02g0474700 PE=4 SV=1	2	2	Oxidation (M)	2060	1300	1290	3020	18600	14600
Q0DV32	4-coumarate--CoA ligase-like 1 OS=Oryza sativa subsp. japonica OX=39947 GN=4CLL1 PE=2 SV=2	5	5		1540	1510	1290	1550	5140	2510
Q852G0	ATP-dependent Clp protease proteolytic subunit OS=Oryza sativa subsp. japonica OX=39947 GN=LOC_Os03g29810 PE=2 SV=2	2	2		836	1250	1290	587	1050	565
Q7XKI6	Os04g0527800 protein OS=Oryza sativa subsp. japonica OX=39947 GN=Os04g0527800 PE=2 SV=2	4	4		1450	2550	1280	1360	926	576
Q8S2F4	Os01g0802850 protein OS=Oryza sativa subsp. japonica OX=39947 GN=Os01g0802850 PE=4 SV=1	1	1		713	898	1280	395	301	659
Q6ZGK3	Os02g0768200 protein OS=Oryza sativa subsp. japonica OX=39947 GN=Os02g0768200 PE=3 SV=1	1	1		655	1600	1280	1510	492	1890
C7J745	Os09g0491852 protein OS=Oryza sativa subsp. japonica OX=39947 GN=Os09g0491852 PE=4 SV=1	6	6	Oxidation (M)	6820	2920	1270	2590	5100	4930
Q0J0Q8	Os09g0502000 protein OS=Oryza sativa subsp. japonica OX=39947 GN=Os09g0502000 PE=2 SV=1	3	1	Carbamidomethylation; Oxidation (M)	1760	178	1270	225	1650	1300
[truncated: 1,446 more rows]

## Sheet: Dataset S2
Dataset S2. Functional annotation by GO biological processes and KEGG pathway of total persulfidated proteins
Category	Term	nº proteins	p value	Genes	Fold Enrichment
GOTERM_BP_DIRECT	GO:0006412~translation	129	1.11417e-23	Q943F3, B9F2U5, Q6K1Q6, Q75GR6, Q75G91, Q7XUV4, B7F9R7, Q653V9, Q0DKF0, O64937, Q2R1J8, A0A0N7KIR1, Q2QNF3, Q0DIR7, Q5WMY3, Q10MS5, Q10KG1, Q84M35, Q0E2I8, Q8L4L4, A0A0P0Y3G3, Q6K5R6, Q5VNN5, Q75LD8, P0C440, Q2R4A1, Q0E446, Q94J17, P12151, Q9ZWF5, Q6H8H3, Q10L93, P0C446, Q6ZLB8, P0C443, Q8SAY0, Q9S7D3, Q0DSD6, Q6K8U8, Q6H7T1, Q6ZLP8, Q9XJ28, A0A0P0XAY7, Q850W6, P0C497, Q5ZBX1, P0C494, Q8LH97, A0A…	2.45843
GOTERM_BP_DIRECT	GO:0005975~carbohydrate metabolic process	90	5.795e-07	Q65X69, Q94CR1, Q69NG5, A0A0P0VUP9, Q7FAT9, Q5VQG4, Q5Z7L0, Q84QM8, Q653V4, Q75I93, Q75I94, A0A0P0VYH3, Q8H4E0, Q0D5S1, Q0INM3, A0A0P0WDD2, Q0JBF1, A0A0P0XPM4, A0A0P0X7J0, Q5JK35, Q9ZTP5, A0A0P0X5N3, A0A0N7KFE7, Q0JG30, Q0J5H3, A0A0P0XQA9, Q10RI6, Q7XZW5, Q53MA8, Q0E4Q5, Q7XDC8, Q60DX8, Q94ED2, Q5WMR0, A0A0P0VCL7, Q6EUF8, Q7F8R1, A0A0P0W399, Q6Z3M0, Q6YYW3, Q6YVU4, A0A0P0X168, Q6K2P3, Q6ZLN7, Q7X…	1.68009
GOTERM_BP_DIRECT	GO:0006457~protein folding	59	2.61824e-13	A0A0P0XZP3, Q7FAT6, Q651B0, Q10SR3, Q6ASR1, Q6YYB0, Q6ZH98, A0A0P0W6L8, Q07078, Q6ZJ10, A0A0P0V1A9, Q2QNJ8, Q5Z9H9, Q9SLY8, Q5JLV2, Q7XD74, Q75M67, Q5Z907, Q5VS79, Q69Y99, Q688X8, Q6YUK5, Q6K7E9, Q2QU06, Q6ETD9, A0A0N7KFI2, Q0J0Z5, Q6Z0G0, Q5VRK6, Q0DA00, Q0DJB9, Q5Z9N8, B9FHF3, Q75M32, Q0JD42, Q9LWT6, Q7XC09, Q8H903, Q6ZCV7, Q93VG0, C7J056, Q10RW9, P0DO03, A0A0P0VBP1, Q5Z4M6, Q7XV86, Q6AV23, Q6Y…	2.7256
GOTERM_BP_DIRECT	GO:0006886~intracellular protein transport	51	4.22294e-06	Q6Z382, Q10RT8, B9G693, Q6I5K0, P51823, Q2RBP5, Q6ZGX8, A0A0P0W4D5, Q0DRT9, Q6YZD2, Q0IT04, Q8H4Q9, Q9AUR8, Q8LHP5, Q0JP92, Q0J3D9, Q7XKE9, Q5VQ78, Q7XIE2, Q53PC7, Q0D3Z9, Q6YW27, Q6H8D6, Q6K6G8, P40393, Q7XZG0, Q6ETY0, Q7XI54, Q8RZ83, Q2R1Y6, Q2RBN7, Q93W16, Q0JF82, Q2QQB3, A0A0P0VSF7, Q10RN9, B7EEW9, A0A0P0V093, Q10PB3, Q0ISQ1, Q6ZDG9, Q0JK13, Q8S0N4, Q9SDK4, Q6YS11, Q2R0X0, Q0DVU5, A0A0P0VC13,…	1.92877
GOTERM_BP_DIRECT	GO:0015979~photosynthesis	49	7.59109e-14	A0A0P0X4M5, Q6ZFJ3, Q6H5V4, P12331, Q7XKF3, P0C515, Q8GTK4, Q6ZBV1, Q5VQX1, P0C358, P0C355, Q6Z8N7, A0A0P0XNM8, Q0INY7, Q84M38, Q6Z2T6, A0A0P0WAQ1, P0C361, Q109L0, Q2QWM6, Q6ZK86, Q84PB5, Q84PB4, Q0DCI1, Q0DG05, Q8L472, Q6EP57, Q6AVA8, Q9SDJ2, Q852G0, Q8W3D9, Q8S7H8, A0A0P0XL64, Q2QWN3, Q2QSR5, A0A0N7KH16, Q69XJ4, Q6ATS0, A0A0P0X1D1, P12123, Q337M8, O23877, Q5ZDI7, P41344, P12330, A0A0P0VBL9, P0C…	3.13731
GOTERM_BP_DIRECT	GO:0006979~response to oxidative stress	46	6.6922e-05	A0A0P0WT49, Q6AVZ3, Q0DC89, Q0JB49, B7FAE9, Q5Z7J2, Q5VQG4, Q9FYP0, Q6AVZ8, P37834, Q5U1Q2, Q6ESJ0, Q6EQJ8, A0A0P0VDY9, Q5JMS4, Q0D840, Q336R9, Q0JM38, B9FCM4, Q948T6, A0A0P0UYV2, Q7XVF8, A0A0N7KI36, Q6EUS1, Q9AS12, Q8GS72, Q0DCP0, Q6ER49, Q7XBT1, A0A0P0X2D3, Q5JK31, Q6K7V6, Q654S1, Q0E4K1, Q94DM2, Q6K4J4, Q7XSU8, Q7XSV2, Q653X4, A0A0P0XR31, B9FPI9, Q7XIX1, Q9LI45, Q10G56, Q10L32, Q10L56, Q0IMX5	1.8149
GOTERM_BP_DIRECT	GO:0042744~hydrogen peroxide catabolic process	45	4.26935e-07	Q6AVZ3, Q5Z7J2, Q0JEQ2, Q6ZJJ1, Q9FYP0, Q6AVZ8, P37834, Q9SDD6, Q9FR35, Q5U1Q2, Q6EQJ8, A0A0P0VDY9, Q5JMS4, Q7XJ02, Q69SV0, P0C0L1, Q70G58, Q0JM38, Q7F8S5, Q0JAF4, A0A0P0UYV2, A0A0N7KI36, Q6ER94, Q10S82, Q10N21, Q6EUS1, Q9AS12, Q0DCP0, Q6ER49, A0A0P0X2D3, Q654S1, Q0E4K1, Q94DM2, Q6K4J4, Q7XSU8, A0A0P0XHX9, Q9FE01, Q7XSV2, Q653X4, A0A0P0XR31, Q69TY4, Q7XIX1, Q9LI45, Q9ZP20, Q0D9C4, Q0IMX5	2.18972
GOTERM_BP_DIRECT	GO:0006099~tricarboxylic acid cycle	36	2.20598e-18	Q6H611, Q7FAT9, Q10S34, P37833, Q6ZL94, Q7F280, Q6ZI55, Q5JLS6, Q9XHX4, Q8H4E0, A0A0P0W9W2, Q94JA2, A0A0P0XLG1, Q6YZX6, Q7XVM2, Q8H4V1, Q6ZCC4, Q9SDG5, Q7XUG1, Q0JBV4, Q0J5H3, Q33E21, Q7XZW5, Q6K9N6, Q7XDC8, Q6Z6M4, Q0JDA2, Q6ZDY8, Q6EUF8, Q7F8R1, Q9S7D3, Q6EUD7, Q6YYW3, Q5QNA5, Q10LR5, Q6F361	4.95785
GOTERM_BP_DIRECT	GO:0006096~glycolytic process	36	1.09394e-14	Q10P35, P48494, Q40677, Q7XTJ3, Q7XKB5, Q8S7N6, Q42971, Q655T1, Q0D867, B7E707, Q7FAH2, Q5KQH5, Q6H6C7, A0A0P0WP33, Q8LR75, Q6YPF1, Q6Z5N4, P42862, P42863, Q6H703, Q5QMK7, Q2RAK2, Q69V57, Q5W676, Q5VNT9, Q0DT68, P17784, Q94JJ0, Q6K5G8, Q5N725, Q6Z1G7, Q2R8U5, Q69K00, Q10G39, Q8LQ68, Q0J8A4	4.10572
GOTERM_BP_DIRECT	GO:0006749~glutathione metabolic process	32	2.68678e-07	Q8LHD1, Q8H8D8, Q69LE6, Q8H8D6, Q8S718, Q7XUT1, Q6Z7F5, Q9ZRI7, Q945X3, Q8S5T1, Q6YZJ0, Q945X2, Q8H8U5, Q9FUE3, P48642, O82451, Q7XCK0, Q5Z627, Q6K8N9, Q5QLQ5, O65857, Q8H8E0, Q7XW88, Q69RL1, Q945W2, Q945W3, A0A0P0XX30, Q8RZY8, Q8S703, Q93WY5, Q8L4V6, Q6YW46	2.6542
GOTERM_BP_DIRECT	GO:0000398~mRNA splicing, via spliceosome	29	0.0307646	Q8LIB1, Q9AV81, Q10DW3, Q94DE2, Q0D3Q1, Q6AUG0, Q6K8D9, Q0J7Y5, Q8L460, Q6K542, A0A0P0WIH1, Q0DL70, Q6EQX3, Q75HS3, Q33BE1, Q7XU07, Q84L14, Q7X873, A0A0P0V3J7, Q53RK8, Q69V60, A0A0P0XCL4, A0A0P0W9C3, A0A0P0VEN2, Q6K9C3, Q84MU4, Q6Z725, A0A0P0WSW9	1.48023
GOTERM_BP_DIRECT	GO:0043161~proteasome-mediated ubiquitin-dependent protein catabolic process	26	1.15702e-05	Q9FXT8, Q5Z6P9, Q9LST7, A0A0P0X1Z2, A0A0N7KJV4, Q0INM5, Q6ATC3, P46465, Q6Z875, P46466, Q60EW3, P0DKJ9, Q9AS33, Q5JK78, B9FQQ6, Q7XIC8, Q10PG5, Q6Z2Z3, Q7GCH3, Q8W425, Q8W422, Q8W423, Q9LSU1, Q6Z921, O82143, Q0JCK5	2.53034
GOTERM_BP_DIRECT	GO:0016192~vesicle-mediated transport	25	0.0410021	Q2R1Y6, Q93W16, Q0DJB7, P51823, Q6ZGX8, Q69WS1, Q0DRT9, B7EEW9, Q9AUR8, Q0JK13, Q8S0N4, Q9SDK4, Q0J3D9, Q6YS11, Q7XKE9, Q9LWK1, Q5VQ78, Q7XIE2, Q33B02, Q53PC7, A0A0P0VC13, Q6YW27, Q6H8D6, Q7XI39, Q7XZG0	1.49571
GOTERM_BP_DIRECT	GO:0009408~response to heat	24	0.000214144	Q5VRK6, Q8S1F2, P0DO03, Q6YYB0, Q0E4K1, A0A0P0VTB1, A0A0P0W9D2, Q0JBW2, A0A0P0VDY9, Q6K7E9, Q10RI7, Q6F3B0, Q5VRY1, Q7G566, Q7G754, Q7XSJ9, B9FCM4, Q6L4S2, Q0D9C4, Q6K850, Q10G56, Q8GT01, B9F3B6	2.24586
GOTERM_BP_DIRECT	GO:0006633~fatty acid biosynthetic process	24	0.0125015	A0A0P0YB83, Q0JJ42, Q8S6N5, Q0DJB6, Q10LF1, Q0JDU3, Q6H7Q6, Q53RB0, Q6H5J0, P38419, B7F6I0, A0A0P0XD59, B9FSC3, Q8GVN6, Q6Z965, Q69YA2, Q7Y0C8, B9FK36, Q8H016, Q93VT8, Q8S059, Q6Z0I4, B9FSC8, Q10MS3	1.6844
GOTERM_BP_DIRECT	GO:0009409~response to cold	23	2.21471e-05	Q33AE4, Q9FXQ3, Q6F2U7, A0A0P0WT49, Q9ZTP5, Q2R480, Q7EYM8, Q75M01, O64422, P31691, Q33E23, Q5N7W3, Q7X8B5, Q10RI7, Q0D840, Q10D68, Q6KAJ2, Q6Z7Q1, Q84PW3, Q10MY4, Q9LI00, B9F3B6, Q10N20	2.6231
GOTERM_BP_DIRECT	GO:0009658~chloroplast organization	23	0.00735409	A0A0P0VME2, A3CE59, Q67UI0, Q7F0B4, Q9SDJ2, Q0JD02, Q6ASR0, Q5VQK9, Q5VQ13, Q852G0, Q6H7M7, Q6AVL0, Q75GT3, A3BLC3, Q7XSJ9, Q84Q83, A0A0P0V242, Q0DM51, Q5N7A1, Q69K00, B9GBE2, Q6K241, Q2R068	1.78594
GOTERM_BP_DIRECT	GO:0015995~chlorophyll biosynthetic process	21	9.16562e-11	Q10LR9, Q8GVZ0, Q9SDJ2, Q9AR38, Q6Z2T6, Q6ATS0, Q10LH0, Q8LRH2, Q5Z8V9, Q6YZE2, Q7XPL2, Q7XKF3, Q8W3D9, Q6H6D2, Q6AUB0, Q9AXB0, Q10M50, Q5W6H5, Q10LX5, Q53RM0, Q0DEV8	4.94452
GOTERM_BP_DIRECT	GO:0034599~cellular response to oxidative stress	21	2.02524e-09	Q7XUP7, Q0JEQ2, P0C5D5, Q6ZJJ1, Q9SDD6, Q9FR35, A0A0P0XHX9, Q69S79, Q0J3L4, Q7XJ02, Q336R9, Q9FE01, Q69SV0, P0C0L1, Q69UZ3, A0A0P0VRW1, Q69TY4, P55142, Q7F8S5, Q0JAF4, Q10N21	4.37943
GOTERM_BP_DIRECT	GO:0042026~protein refolding	21	1.22263e-07	Q5VRK6, Q6L509, Q10RW9, Q10SR3, P0DO03, Q943K7, Q9LWT6, Q6Z7B0, A0A0P0W6L8, Q10NA1, Q75GT3, Q53NM9, Q84TA1, Q2QU06, Q8H903, Q10NA9, Q53RJ5, Q6K850, Q0E3C8	3.64953
GOTERM_BP_DIRECT	GO:0002181~cytoplasmic translation	21	1.22263e-07	Q6K8U8, Q53Q51, P49210, P41095, P0C497, Q5N754, Q6YSX0, Q75KZ3, Q0E4R7, Q762A6, Q2QXN5, Q8H3I3, A0A0P0WK98, Q2QNF3, Q2QY46, A0A0P0WQT3, Q69UI8, A0A0P0VTX8, Q6K1W6, Q6ZIA1	3.64953
GOTERM_BP_DIRECT	GO:0009058~biosynthetic process	21	4.91477e-05	Q10P01, Q0DNI8, Q9XJ29, P37833, Q0IPE5, A0A0P0XUE4, Q5N9Z8, Q8H3A4, Q6EUS6, Q0D4M5, Q9SDD7, Q94LU9, Q69UU3, A0A0P0XMX9, B7FA99, Q6KAJ2, Q10M50, Q75M18, Q10Q61, Q0DBN4, A0A0P0Y4R5, A0A0P0XU67	2.64276
GOTERM_BP_DIRECT	GO:0009416~response to light stimulus	21	0.00252193	Q53N83, Q69LD9, Q8S7M7, Q8W0E6, Q6Z411, Q10HD0, Q5ZA98, Q6ZL95, Q0E4K1, Q6AUR2, Q6YWJ7, P12331, A0A0P0VDY9, P12330, Q6ZF30, Q10D68, Q75KD7, Q7XSJ9, Q69P91, Q6Z7Q1, B9F3B6, Q10S82	2.01684
GOTERM_BP_DIRECT	GO:0006888~ER to Golgi vesicle-mediated transport	20	0.0104006	Q9SDK4, Q0J3D9, Q6Z382, Q9MAX6, Q93W16, Q0DJA0, Q0JF82, Q5VQ78, Q852J3, Q53PC7, Q8GRK9, Q6YZD2, B7EEW9, Q0D3Z9, Q0JNK5, Q6H8D6, Q9AUR8, Q0DJ99, Q7XI54	1.82476
GOTERM_BP_DIRECT	GO:0018298~protein-chromophore linkage	19	5.78798e-07	Q53N83, Q8W0E6, Q6Z411, Q10HD0, Q5ZA98, Q6ZL95, P0C364, Q6YWJ7, Q9ST27, P12331, P12330, P0C437, P0C358, Q6ZF30, P0C434, P0C367, P0C355, Q69P91, Q6Z7Q1	3.64953
GOTERM_BP_DIRECT	GO:0051085~chaperone mediated protein folding requiring cofactor	19	0.000189534	Q5VRK6, Q6ES52, Q6L509, Q10SR3, P0DO03, Q943K7, Q6YYB0, Q69Y99, Q6Z7B0, Q10NA1, Q688X8, Q53NM9, Q84TA1, Q7XC09, Q10NA9, Q53RJ5, Q6K850	2.56819
GOTERM_BP_DIRECT	GO:0051603~proteolysis involved in cellular protein catabolic process	18	0.00119624	A0A0P0XJA3, Q5VPF1, Q7F1B4, O64464, Q7XIH2, Q5VMN4, Q9LST9, Q9LST8, Q9LST6, Q9LST4, Q5ZCF2, Q6K7A3, Q6L4X7, P25778, Q2TN87, Q6ZIB4, P25776, A0A0P0WGF4	2.30497
GOTERM_BP_DIRECT	GO:0009651~response to salt stress	18	0.0672058	Q10PW9, Q2R480, Q6K7V6, P31691, Q33E23, Q33B02, B9FLB9, Q6K7E9, Q84UI5, Q336R9, Q6Z1J6, Q5VRY1, Q75KD7, Q10G56, Q9LI00, Q948T6, Q8GT01, Q9FWK4	1.54568
GOTERM_BP_DIRECT	GO:0010498~proteasomal protein catabolic process	17	4.76675e-10	Q5VPF1, Q6F321, O64464, Q5VRG3, Q5VMN4, Q9LST9, P52428, Q9LST8, Q9LST7, Q9LST6, Q9LST4, Q9LSU3, Q9LSU1, Q0J006, Q9LSU0, Q6YT00, Q6ZIB4	5.64018
GOTERM_BP_DIRECT	GO:0019252~starch biosynthetic process	17	4.42174e-06	Q33AE4, B9G434, Q688T8, A0A0N7KFE7, Q6Z1P3, Q0J8G4, Q0JGZ6, Q6AVT2, Q0DEC8, B9FSC3, Q5VN31, P15280, Q6Z2T8, Q0J9Z0, A0A0P0X168, A0A0P0W9U3, Q7XE48	3.54526
GOTERM_BP_DIRECT	GO:0009414~response to water deprivation	17	0.00674155	Q10PW9, Q9FXQ3, Q10LP5, Q2R480, Q0JCU7, Q5VQK9, Q5VQG4, Q0E4K1, A0A0P0VDY9, Q7X8B5, Q69IM7, Q0ITU3, B9FCM4, Q0D9C4, Q10G56, Q9LI00, Q10N20, Q10S82	2.03416
GOTERM_BP_DIRECT	GO:0006108~malate metabolic process	16	2.39712e-10	Q10R10, Q337E9, Q5JKW5, Q7FAT9, A0A0P0V7M3, Q7F190, Q0J5H3, Q6T5D1, Q7XZW5, Q7XDC8, Q8H4E0, Q6YYW3, Q94JA2, Q10LR5, P43279, Q6F361	6.14657
GOTERM_BP_DIRECT	GO:0006094~gluconeogenesis	16	4.09701e-08	P48494, Q40677, O64422, Q655T1, B9F813, P17784, Q655Y9, Q0JHF8, Q6H6C7, A0A0P0WP33, Q5N725, Q10NX2, Q8LR75, Q69K00, P42862, P42863	4.86604
GOTERM_BP_DIRECT	GO:0045454~cell redox homeostasis	16	1.23396e-06	Q84NN4, Q84R32, P0C5D5, Q5TKD8, Q9SDD6, Q9FR35, Q6I5I7, Q8S5T1, Q94CN9, Q70G58, Q69TY4, Q7F8S5, P48642, Q8H2V6, Q6ER94, Q10S82	4.02707
GOTERM_BP_DIRECT	GO:0006508~proteolysis	15	0.000298709	Q7XCY0, A0A0N7KGD8, Q0J2B5, Q6ASR0, Q67WJ2, Q337C4, Q655S1, Q6H6R9, Q67WZ5, Q5Z974, Q6Z6L4, Q8W423, Q0J5V5, A0A0P0X4T3, A0A0N7KFI2	2.88121
GOTERM_BP_DIRECT	GO:0006520~cellular amino acid metabolic process	14	0.000225599	Q852M0, Q69LA6, Q9LD61, Q942G1, P37833, Q33E23, Q5N9Z8, Q6EUS6, B7FA99, Q6KAJ2, A0A0P0XI05, Q8W3D0, Q0DBN4, A0A0P0Y4R5	3.09657
GOTERM_BP_DIRECT	GO:0000302~response to reactive oxygen species	13	4.49573e-08	Q7F0B4, Q0JEQ2, Q6K623, Q6ZJJ1, Q0E4K1, Q6Z9F9, A0A0P0XHX9, A0A0P0VDY9, Q7XJ02, Q9FE01, Q69SV0, P0C0L1, Q0JAF4, Q10N21	5.93048
GOTERM_BP_DIRECT	GO:0001732~formation of cytoplasmic translation initiation complex	13	1.31149e-05	Q7XMI6, Q60EF6, Q84LG6, Q8GVI0, Q94HF1, Q688X1, Q0JFH5, Q6YS69, Q6K4P1, Q0DJU1, Q10LV9, Q8S7Q0, Q75M19	4.12555
GOTERM_BP_DIRECT	GO:0006006~glucose metabolic process	13	2.2963e-05	Q33AE4, Q75IZ9, Q6H703, Q9AUQ4, Q7EYK9, Q9SNK3, Q7FAH2, Q8LI30, Q6K5G8, Q10M94, Q7X7I6, Q7X8A1, Q0J8A4	3.95366
GOTERM_BP_DIRECT	GO:0030433~ubiquitin-dependent ERAD pathway	13	0.0107239	Q10RP0, Q9FXT8, Q9SLY8, Q75I67, Q10NT7, Q10NL4, A0A0P0VBP1, Q7XV86, Q6Z7B0, Q53RJ5, A0A0P0VFH4, B7E390, Q0DGW8	2.20669
GOTERM_BP_DIRECT	GO:0009765~photosynthesis, light harvesting	12	2.48358e-07	Q53N83, P12330, Q8W0E6, Q6Z411, Q6ZF30, Q10HD0, Q5ZA98, Q69P91, Q6ZL95, Q6Z7Q1, Q6YWJ7, P12331	5.83924
GOTERM_BP_DIRECT	GO:0009768~photosynthesis, light harvesting in photosystem I	12	2.48358e-07	Q53N83, P12330, Q8W0E6, Q6Z411, Q6ZF30, Q10HD0, Q5ZA98, Q69P91, Q6ZL95, Q6Z7Q1, Q6YWJ7, P12331	5.83924
GOTERM_BP_DIRECT	GO:0030163~protein catabolic process	12	1.5747e-05	Q9FXT8, Q8W422, B9FQQ6, Q6ASR0, A0A0P0XPR1, Q69UZ3, Q6Z875, P46466, Q7GCH3, A0A0N7KFI2, Q6Z2Z3, P0DKJ9	4.37943
GOTERM_BP_DIRECT	GO:0006891~intra-Golgi vesicle-mediated transport	12	0.000486361	B7EEW9, Q0JNK5, Q0J3D9, Q6Z382, Q6H8D6, Q8H4Q9, Q9MAX6, Q9AUR8, Q5VQ78, Q53PC7, Q8GRK9	3.24402
GOTERM_BP_DIRECT	GO:0009698~phenylpropanoid metabolic process	12	0.00694385	Q0JKR1, Q7XQ93, A0A0P0VBX1, Q7XPV4, Q2QX58, Q75LB3, Q5W6W7, Q10MK9, Q2QXT1, Q6ETN3, A0A0P0WS15, A0A0P0WAB9	2.43302
GOTERM_BP_DIRECT	GO:0006606~protein import into nucleus	12	0.0131567	Q6ZL37, Q6Z0Y9, Q0JP92, B9G693, Q5Z4E0, Q7GD79, Q71VM4, Q9ZWR5, Q10LH9, A0A0P0V093, Q6K6G8, A0A0P0YBG5, Q9SLX0	2.24586
GOTERM_BP_DIRECT	GO:0006090~pyruvate metabolic process	11	1.15198e-07	Q6AVA8, Q5VS74, Q337E9, Q5JKW5, A0A0P0V7M3, Q7F190, Q6T5D1, Q654L9, Q6YPG2, P43279, Q7XAL3	6.6908
GOTERM_BP_DIRECT	GO:0006515~misfolded or incompletely synthesized protein catabolic process	11	1.75726e-05	P0C314, A0A0P0XPR1, Q0JNQ7, Q69UZ3, Q6H7I9, Q50LH5, Q0JMF9, Q10LK7, Q5VQ13, Q852G0, Q6L4S1	4.72292
GOTERM_BP_DIRECT	GO:0006807~nitrogen compound metabolic process	11	0.00071038	Q6H851, Q2QQ94, Q10KI0, Q9LD61, Q6AUF3, Q69RJ0, P37833, Q7XSJ9, A0A0P0VNP5, Q6H849, B9EXM2	3.3454
GOTERM_BP_DIRECT	GO:0006635~fatty acid beta-oxidation	11	0.00207144	Q75IR2, Q65XC3, Q6K3Z3, Q94LR9, Q69XR7, Q84P96, Q60ER7, Q8H631, Q94CN1, Q8W1L6, Q9ASK5	2.97369
GOTERM_BP_DIRECT	GO:0015986~ATP synthesis coupled proton transport	11	0.00379943	Q0JLH6, Q84PA4, P0C2Z0, P0C522, Q8HCR5, P0C2Y7, P0C2Z6, Q7G3Y4, Q84NW1, Q01859, P0C2Z3	2.76861
GOTERM_BP_DIRECT	GO:0006730~one-carbon metabolic process	11	0.0050109	A0A0P0Y1Y5, P93438, Q5WN02, Q10T41, B7E3S3, Q6K2P4, Q0E4G1, Q10D68, A0A0P0Y248, Q0DKY4, Q2QT32	2.67632
GOTERM_BP_DIRECT	GO:0006890~retrograde vesicle-mediated transport, Golgi to ER	11	0.0461464	Q0J3D9, Q6H8D6, Q8H4Q9, Q9MAX6, Q8H5R6, Q0DJA0, Q9AUR8, Q0DJ99, Q852J3, Q5VQ78, Q657Y8	1.95828
GOTERM_BP_DIRECT	GO:0030388~fructose 1,6-bisphosphate metabolic process	10	7.06656e-06	Q94JJ0, Q0JHF8, Q40677, Q5N725, O64422, B9F813, Q69V57, Q6YPF1, P17784, Q655Y9	5.61466
GOTERM_BP_DIRECT	GO:0005986~sucrose biosynthetic process	10	1.73708e-05	Q53JI9, Q0JHF8, Q6ZHZ1, Q94E75, O64422, Q6YXW6, B9F813, B7F7B9, Q0JGK4, Q655Y9	5.21361
GOTERM_BP_DIRECT	GO:0006414~translational elongation	10	0.000419354	O64937, Q2QP54, P29545, Q851Y8, Q6H4L2, Q40682, Q6ZI53, Q40680, Q5NB69, Q69UI8	3.84161
GOTERM_BP_DIRECT	GO:0006541~glutamine metabolic process	10	0.00429512	Q6Z6Y1, Q10R10, Q10NW0, B9FM04, Q69RJ0, A0A0P0VNP5, Q8H4X9, B9EXM2, Q43011, Q0JH25	2.91962
GOTERM_BP_DIRECT	GO:0061077~chaperone-mediated protein folding	10	0.00578317	Q653Z1, Q84M38, Q5JLV2, Q6K8D4, Q2QVB4, Q5N801, Q657L8, A3C0C6, Q5Z4M6, Q7F1F2	2.80733
GOTERM_BP_DIRECT	GO:0000028~ribosomal small subunit assembly	10	0.0159505	Q6H7T1, Q8H3I3, Q10KG1, B9FI63, P0C464, P40978, Q0DGP5, Q2R4A1, A0A0P0VTX8	2.43302
GOTERM_BP_DIRECT	GO:0000413~protein peptidyl-prolyl isomerization	10	0.0198145	A0A0P0V1A9, Q93VG0, Q75M32, Q651B0, Q6K8D4, Q5N801, Q657L8, Q5Z9H9, Q6ZH98, Q7F1F2	2.35453
GOTERM_BP_DIRECT	GO:0042542~response to hydrogen peroxide	10	0.0198145	Q6K7E9, Q84UI5, Q5VRY1, Q5ZAV6, Q75KD7, Q0E4K1, Q0D9C4, Q0IMS5, Q69S79, A0A0P0VDY9, Q10S82	2.35453
GOTERM_BP_DIRECT	GO:0006098~pentose-phosphate shunt	9	3.60983e-05	Q9ZTP5, Q5JK10, Q2R480, Q69NG5, Q7XWP9, Q10M94, Q9LI00, A0A0P0XQA9, Q0DEU8	5.47429
GOTERM_BP_DIRECT	GO:0019344~cysteine biosynthetic process	9	0.000319533	Q5JNB0, Q5VND2, Q9XEA8, Q8LJJ2, Q7XS58, Q6L4H5, A0A0P0YDB6, Q6Z4A7, Q5Z8Y9	4.37943
GOTERM_BP_DIRECT	GO:0009773~photosynthetic electron transport in photosystem I	9	0.000562513	Q7F1E4, Q6Z2U3, Q6Z1P2, O64422, Q84M73, Q7XHS1, P0C361, Q10RI6, Q6ZG03	4.10572
GOTERM_BP_DIRECT	GO:0006189~'de novo' IMP biosynthetic process	9	0.000562513	Q10T41, Q6I5V5, B9FM04, Q850Z8, Q10MD1, Q6YZX5, Q5QN02, Q6YXG8, Q0JH25	4.10572
GOTERM_BP_DIRECT	GO:0009089~lysine biosynthetic process via diaminopimelate	9	0.000562513	Q2QNF7, Q6ZD10, Q67W29, Q6ZG77, Q5JK18, Q10MQ2, Q10SL7, Q93Y73, Q0JEK1	4.10572
GOTERM_BP_DIRECT	GO:0009853~photorespiration	9	0.00225654	Q5QLG3, Q8S6F2, Q8H3I4, Q69UU3, Q10CE4, Q10D68, Q6YT73, Q0DI00, Q0INY7	3.45745
GOTERM_BP_DIRECT	GO:0034620~cellular response to unfolded protein	9	0.00884199	Q53NM9, Q84TA1, Q6L509, Q10NA9, Q53RJ5, Q10SR3, Q943K7, Q6Z7B0, Q10NA1	2.85615
GOTERM_BP_DIRECT	GO:0016226~iron-sulfur cluster assembly	9	0.0366834	Q5ZDZ8, Q941V2, Q7XQ97, Q5ZAV6, Q2QRM4, Q6ERL4, A3BSI8, Q0JJS8, Q5WMY1	2.26522
GOTERM_BP_DIRECT	GO:0051028~mRNA transport	9	0.0621796	Q10LJ0, Q7XMK8, P49030, Q0DGP6, Q9LJ04, Q109G2, Q0J9Y2, Q5VNM3, Q10LH9	2.05286
GOTERM_BP_DIRECT	GO:0031408~oxylipin biosynthetic process	9	0.0726412	A0A0P0YB83, Q0DJB6, Q6Z965, Q6H7Q6, Q7Y0C8, Q53RB0, Q8H016, P38419, B9FSC8	1.99065
GOTERM_BP_DIRECT	GO:0006000~fructose metabolic process	8	7.33683e-05	B9FSC3, Q0JHF8, Q0J8G4, Q0JGZ6, O64422, B9F813, Q10MV5, Q655Y9	5.83924
GOTERM_BP_DIRECT	GO:0035999~tetrahydrofolate interconversion	8	0.000177815	Q5WN02, Q75HE6, Q6K2P4, Q0E4G1, Q10D68, Q67UE5, A0A0P0Y248, Q2QT32	5.3084
GOTERM_BP_DIRECT	GO:0015977~carbon fixation	8	0.00329283	Q8H4V1, Q84M38, A0A0P0VBL9, Q6EUD7, Q5QNA5, Q0INY7, A0A0P0XLG1, Q5JLS6	3.64953
GOTERM_BP_DIRECT	GO:0009060~aerobic respiration	8	0.00494296	Q5ZAV6, Q8HCR7, P0C343, Q9S7D3, Q6I5H0, Q7XZW1, Q6I583, P12124	3.43485
GOTERM_BP_DIRECT	GO:0006413~translational initiation	8	0.00494296	Q8GVI0, Q7Y1V2, Q84LG6, A0A0P0Y344, P48599, Q0DJU1, Q75M19, Q8S7Q0	3.43485
GOTERM_BP_DIRECT	GO:0009086~methionine biosynthetic process	8	0.00999623	Q10RE5, Q2QYB7, Q7XR60, Q75HE6, Q6ZD10, Q2QLY5, Q2QLY4, Q93Y73	3.07329
GOTERM_BP_DIRECT	GO:0010027~thylakoid membrane organization	8	0.0135943	Q8S0J7, Q0ITU3, Q10LW5, Q6K241, Q84PB7, Q2R068, Q6ERV1, Q9AUK4	2.91962
GOTERM_BP_DIRECT	GO:0007623~circadian rhythm	8	0.0135943	Q0DJF9, Q10D68, Q75KD7, Q0E4K1, Q0D9C4, Q03200, Q69S79, A0A0P0VDY9, Q10S82	2.91962
GOTERM_BP_DIRECT	GO:0005983~starch catabolic process	8	0.0180321	Q8LI30, B9G434, Q5VN31, Q0DC10, A0A0P0V7G8, A0A0N7KFE7, A0A0P0X168, A0A0P0W9U3	2.78059
GOTERM_BP_DIRECT	GO:0009617~response to bacterium	8	0.0297633	B9FHM5, Q6K969, Q656J2, Q6K8J4, Q0E4K1, Q10S27, A0A0P0VDY9, Q8S2K0, Q10S82	2.5388
GOTERM_BP_DIRECT	GO:0000462~maturation of SSU-rRNA from tricistronic rRNA transcript (SSU-rRNA, 5.8S rRNA, LSU-rRNA)	8	0.0457614	Q6H7T1, Q10KG1, Q0IQF7, P49199, P0C464, Q0JDZ7, Q0DGP5	2.3357
GOTERM_BP_DIRECT	GO:0010206~photosystem II repair	7	0.000143045	Q6AUN5, Q5Z8V3, B7EBF9, Q6ATY4, Q10CX9, Q6ASR0, Q10LV7	6.38667
GOTERM_BP_DIRECT	GO:0009644~response to high light intensity	7	0.000837874	A0A0P0W0Z6, Q6Z1P2, Q6ZF30, A0A0P0VSW3, B9FCM4, Q6Z7Q1, Q69S79	5.10934
GOTERM_BP_DIRECT	GO:0005978~glycogen biosynthetic process	7	0.000837874	Q5VN31, Q688T8, A0A0N7KFE7, Q6AVT2, P15280, A0A0P0X168, A0A0P0W9U3	5.10934
GOTERM_BP_DIRECT	GO:0006782~protoporphyrinogen IX biosynthetic process	7	0.000837874	Q10LR9, Q6H6D2, Q9AR38, Q9AXB0, Q6YZE2, Q5Z8V9, Q7XPL2	5.10934
GOTERM_BP_DIRECT	GO:0009088~threonine biosynthetic process	7	0.00162994	Q2QYB7, Q6K969, Q6ZD10, Q5JK18, Q8LJJ2, Q6L4H5, Q93Y73	4.64485
GOTERM_BP_DIRECT	GO:0005985~sucrose metabolic process	7	0.00288367	Q10LP5, Q10R54, P31924, Q0ILJ3, H6TFZ4, Q6K973, P30298	4.25778
GOTERM_BP_DIRECT	GO:0006526~arginine biosynthetic process	7	0.00473924	Q7XU28, Q10N79, A0A0P0WHN0, A0A0P0VNP5, Q6AV34, Q2QVC1, B9EXM2	3.93026
GOTERM_BP_DIRECT	GO:0006071~glycerol metabolic process	7	0.0210515	Q8LR39, Q6ASW3, Q6YY47, Q6AUZ6, Q0ILB9, Q6ZFH9, Q7XR26	3.00549
GOTERM_BP_DIRECT	GO:0019748~secondary metabolic process	7	0.0699638	Q10A76, A0A0P0W9I9, Q6ZH05, Q33BK5, Q2R5M2, P37890, Q7X7Y5	2.32243
GOTERM_BP_DIRECT	GO:0010207~photosystem II assembly	6	0.000254902	Q6Z0E5, Q10CX9, Q943W1, Q53N80, Q84PB7, Q10LV7	7.29906
GOTERM_BP_DIRECT	GO:0002183~cytoplasmic translational initiation	6	0.000790934	Q60EF6, Q5Z6D2, P35683, Q0JFH5, Q6YS69, Q6Z2Z4	6.25633
GOTERM_BP_DIRECT	GO:0006102~isocitrate metabolic process	6	0.000790934	Q9XHX4, Q9SDG5, Q7F280, Q0JBV4, Q33E21, Q6ZI55	6.25633
GOTERM_BP_DIRECT	GO:0010109~regulation of photosynthesis	6	0.00187075	Q8H3I4, Q10CE4, Q0ITU3, Q6YT73, A0A0P0V242, Q0D8E4	5.47429
GOTERM_BP_DIRECT	GO:0019430~removal of superoxide radicals	6	0.00187075	Q0DRV6, Q0DTX5, Q70G58, Q6ZFU6, P28757, P93407	5.47429
GOTERM_BP_DIRECT	GO:0005982~starch metabolic process	6	0.00373522	A0A0N7KFE7, Q10LP5, P15280, A0A0P0X168, A0A0P0W9U3, Q2QTC2	4.86604
GOTERM_BP_DIRECT	GO:0045037~protein import into chloroplast stroma	6	0.00373522	A0A0P0XWA7, Q65XV6, Q0JD02, A0A0P0XW86, Q84Q83, Q84PB7	4.86604
GOTERM_BP_DIRECT	GO:0009051~pentose-phosphate shunt, oxidative branch	6	0.00663257	Q75IZ9, Q2R480, Q69NG5, Q7EYK9, Q7X7I6, Q9LI00	4.37943
GOTERM_BP_DIRECT	GO:0019253~reductive pentose-phosphate cycle	6	0.00663257	Q8S6F2, Q9ZTP5, O64422, Q0DI00, Q6Z8F4, Q0INY7	4.37943
GOTERM_BP_DIRECT	GO:0009749~response to glucose	6	0.0108014	Q7XMI6, Q5JK10, A0A0P0XL64, Q5W676, Q0DCI1, Q8LQ68	3.9813
GOTERM_BP_DIRECT	GO:0019509~L-methionine salvage from methylthioadenosine	6	0.016457	Q10RE5, Q2R483, Q7XR60, Q7XR61, Q0ITU1, Q0JRH3	3.64953
GOTERM_BP_DIRECT	GO:0045036~protein targeting to chloroplast	6	0.016457	Q0DKN6, Q69IN8, Q6K689, A0A0P0W9R6, Q851Y1, Q2QPW9	3.64953
GOTERM_BP_DIRECT	GO:0006418~tRNA aminoacylation for protein translation	6	0.0237806	Q9ZTS1, Q0JQL0, Q8S5M6, Q5VRX8, Q84PX0, Q338J4	3.3688
GOTERM_BP_DIRECT	GO:0046686~response to cadmium ion	6	0.0237806	Q9AXB0, Q0D9C4, A0A0P0VJT1, Q69S79, P14655, Q10S82	3.3688
GOTERM_BP_DIRECT	GO:2000280~regulation of root development	6	0.0329128	Q6I544, Q7XZY1, Q942A8, Q6ESJ0, Q0JJ05, Q9XHW8	3.12817
GOTERM_BP_DIRECT	GO:0034440~lipid oxidation	6	0.0439499	A0A0P0YB83, Q0DJB6, Q6H7Q6, Q53RB0, Q8H016, P38419	2.91962
GOTERM_BP_DIRECT	GO:0006559~L-phenylalanine catabolic process	6	0.0439499	Q945X3, P14717, Q5VRH4, Q6Z7F5, Q7X720, Q6H7M1	2.91962
GOTERM_BP_DIRECT	GO:0000162~tryptophan biosynthetic process	6	0.0439499	Q67VM2, Q9XJ29, Q6YYB9, A0A0P0XEA1, Q6ZL61, Q0JCI6	2.91962
GOTERM_BP_DIRECT	GO:0009097~isoleucine biosynthetic process	6	0.0718972	Q2QYB7, Q0DZN5, A0A0P0VLH5, Q65XK0, Q6K2E8, Q93Y73	2.57614
GOTERM_BP_DIRECT	GO:0006535~cysteine biosynthetic process from serine	6	0.0887788	Q5JNB0, Q5VND2, Q9XEA8, Q7XS58, A0A0P0YDB6, Q5Z8Y9	2.43302
GOTERM_BP_DIRECT	GO:0009073~aromatic amino acid family biosynthetic process	6	0.0887788	Q651F0, Q6YTT3, A0A0N7KLH2, Q10NY1, Q75W16, Q5JN19	2.43302
GOTERM_BP_DIRECT	GO:0006002~fructose 6-phosphate metabolic process	6	0.0887788	Q0JHF8, A0A0P0WBF4, O64422, B9F813, Q0DCI1, Q655Y9	2.43302
GOTERM_BP_DIRECT	GO:0006542~glutamine biosynthetic process	5	0.00156179	Q0IX96, P14656, P14654, Q4W8D0, P14655	7.29906
GOTERM_BP_DIRECT	GO:0006662~glycerol ether metabolic process	5	0.00417557	Q6H7E4, Q7X8R5, A0A0P0VD48, Q0D840, Q9ZP20	6.08255
GOTERM_BP_DIRECT	GO:0006564~L-serine biosynthetic process	5	0.00417557	Q2R0W7, Q8LMR0, Q7XMP6, A0A0P0WZL3, Q6ZAA5	6.08255
GOTERM_BP_DIRECT	GO:0016120~carotene biosynthetic process	5	0.00417557	Q0DUI8, Q0D7W4, Q6YUU2, Q2QT64, Q8LJ81	6.08255
GOTERM_BP_DIRECT	GO:0019243~methylglyoxal catabolic process to D-lactate via S-lactoyl-glutathione	5	0.00417557	Q69MU0, Q0DJE6, Q948T6, Q10LW8, Q0DJT2	6.08255
GOTERM_BP_DIRECT	GO:0006574~valine catabolic process	5	0.00417557	Q69UF2, Q0IP17, Q6Z4E4, Q5JMX9, Q336U0	6.08255
GOTERM_BP_DIRECT	GO:0042176~regulation of protein catabolic process	5	0.00417557	B9FQQ6, Q6ZJI3, Q6Z921, Q6Z2Z3, Q8W426	6.08255
GOTERM_BP_DIRECT	GO:0019288~isopentenyl diphosphate biosynthetic process, methylerythritol 4-phosphate pathway	5	0.00417557	Q6K8J4, Q6AVG6, Q6EPN6, Q8S2G0, Q5N8G1	6.08255
GOTERM_BP_DIRECT	GO:0031053~primary miRNA processing	5	0.00417557	Q10LJ0, Q5Z4U6, Q84L14, Q7EZ93, Q5Z9X9	6.08255
GOTERM_BP_DIRECT	GO:0019563~glycerol catabolic process	5	0.00417557	P48494, Q6ASW3, Q0ILB9, Q8LR75, Q69K00	6.08255
GOTERM_BP_DIRECT	GO:0006086~acetyl-CoA biosynthetic process from pyruvate	5	0.00868843	Q7XTJ3, Q6Z1G7, B7E707, Q10G39, Q6Z5N4	5.21361
GOTERM_BP_DIRECT	GO:0010431~seed maturation	5	0.00868843	Q10LP5, Q0D867, B9FCM4, P30298, A0A0P0XHX9	5.21361
GOTERM_BP_DIRECT	GO:0006783~heme biosynthetic process	5	0.00868843	Q6H6D2, Q0DIV0, Q9AR38, Q5ZAV6, Q5Z8V9	5.21361
GOTERM_BP_DIRECT	GO:0044205~'de novo' UMP biosynthetic process	5	0.00868843	Q9LD61, Q7XKC8, A0A0P0VNP5, Q9LDN2, B9EXM2	5.21361
GOTERM_BP_DIRECT	GO:0043171~peptide catabolic process	5	0.00868843	Q6Z6L4, Q5ZCF2, Q0J2B5, Q0J5V5, Q7XIH2	5.21361
GOTERM_BP_DIRECT	GO:0034613~cellular protein localization	5	0.00868843	Q2R2W2, Q06967, Q6ZKC0, Q84J55, Q7XTE8	5.21361
GOTERM_BP_DIRECT	GO:0019464~glycine decarboxylation via glycine cleavage system	5	0.00868843	A0A0P0V7A3, Q6H713, Q7XPR2, A0A0P0WYZ5, A3C6G9	5.21361
GOTERM_BP_DIRECT	GO:0006898~receptor-mediated endocytosis	5	0.0155061	A0A0P0XYL0, Q2RBN7, Q0DVU5, A0A0P0VSF7, A0A0P0VC13	4.56191
GOTERM_BP_DIRECT	GO:0000105~histidine biosynthetic process	5	0.0155061	Q10S55, Q10NW0, A0A0P0WM04, Q0DY86, Q5NBQ1	4.56191
GOTERM_BP_DIRECT	GO:0045903~positive regulation of translational fidelity	5	0.0249228	Q2R1J8, Q2QME5, P0C488	4.05503
GOTERM_BP_DIRECT	GO:0006538~glutamate catabolic process	5	0.0249228	Q852M0, Q7XV18, Q6YSB2, Q6ASV4, Q33E23	4.05503
GOTERM_BP_DIRECT	GO:0042732~D-xylose metabolic process	5	0.0371163	Q75PK7, Q8H3Q7, Q8GRU7, Q6I683, Q8W3J0	3.64953
GOTERM_BP_DIRECT	GO:0048481~plant ovule development	5	0.0371163	Q2R1C1, Q84UI5, Q10Q53, Q6K1T2, Q0D8E4	3.64953
GOTERM_BP_DIRECT	GO:0019684~photosynthesis, light reaction	5	0.0371163	P0C337, P0C343, P0C386, P0C340, P12124	3.64953
GOTERM_BP_DIRECT	GO:0010497~plasmodesmata-mediated intercellular transport	5	0.0521534	Q6I544, Q0D840, Q7XZY1, Q942A8, Q9XHW8	3.31775
GOTERM_BP_DIRECT	GO:0009688~abscisic acid biosynthetic process	5	0.0700016	Q6YVJ0, Q0JCU7, Q5ZEG0, Q0DMV6, Q7XZH5	3.04127
GOTERM_BP_DIRECT	GO:0090110~cargo loading into COPII-coated vesicle	5	0.0700016	Q0IT04, Q0D3Z9, Q0ISQ1, Q0JF82, Q6ZDG9	3.04127
GOTERM_BP_DIRECT	GO:0030042~actin filament depolymerization	5	0.0700016	Q9AY76, Q9AWU6, Q84TB6, Q84TB3, A0A0P0WH75	3.04127
GOTERM_BP_DIRECT	GO:0046470~phosphatidylcholine metabolic process	5	0.0700016	P93844, A0A0P0XFM1, Q0DRE3, Q69X22, A0A0P0UZH3	3.04127
GOTERM_BP_DIRECT	GO:0009767~photosynthetic electron transport chain	5	0.0905443	Q6EP57, Q6ZDP0, Q0ITU3, Q8L472, P0C319	2.80733
GOTERM_BP_DIRECT	GO:0006614~SRP-dependent cotranslational protein targeting to membrane	5	0.0905443	Q5JK67, Q8S1I8, Q7XVN7, Q53QG1, Q5N842	2.80733
GOTERM_BP_DIRECT	GO:0008219~cell death	4	0.00920564	Q0DWH1, Q6H7M1, Q0DV66, Q10CF2	7.29906
GOTERM_BP_DIRECT	GO:0055129~L-proline biosynthetic process	4	0.00920564	Q941T1, O04226, Q10G56, Q8GT01	7.29906
GOTERM_BP_DIRECT	GO:0006013~mannose metabolic process	4	0.00920564	Q2R3E0, Q10A56, Q7XPW5, A0A0P0WUK6	7.29906
GOTERM_BP_DIRECT	GO:0044262~cellular carbohydrate metabolic process	4	0.0206714	Q5KQH5, Q9ZTP5, Q5QMK7, A0A0P0XQA9	5.83924
GOTERM_BP_DIRECT	GO:0006734~NADH metabolic process	4	0.0206714	Q7FAT9, Q6YYW3, Q338Z4, Q7XDC8	5.83924
GOTERM_BP_DIRECT	GO:0006101~citrate metabolic process	4	0.0206714	A0A0P0Y2X7, Q10S34, Q7F8R1, Q6YZX6	5.83924
GOTERM_BP_DIRECT	GO:0006107~oxaloacetate metabolic process	4	0.0206714	Q10R10, Q7FAT9, Q6YYW3, Q7XDC8	5.83924
GOTERM_BP_DIRECT	GO:0006751~glutathione catabolic process	4	0.0371673	Q8LHD1, A0A0P0WAX0, Q7XV22, A0A0P0UYM7	4.86604
GOTERM_BP_DIRECT	GO:0022904~respiratory electron transport chain	4	0.0371673	Q8HCN3, Q9S7D3, P12123, Q10MD5	4.86604
GOTERM_BP_DIRECT	GO:0006739~NADP metabolic process	4	0.0371673	Q9XHX4, Q7F280, Q0JBV4, Q338Z4	4.86604
GOTERM_BP_DIRECT	GO:0070534~protein K63-linked ubiquitination	4	0.0371673	Q2QMG7, Q69TB0, Q9AV81, Q8W0I1	4.86604
GOTERM_BP_DIRECT	GO:1902074~response to salt	4	0.0371673	Q0E4K1, Q0D9C4, B9F3B6, A0A0P0VDY9, Q10S82	4.86604
GOTERM_BP_DIRECT	GO:0016123~xanthophyll biosynthetic process	4	0.0371673	Q0JCU7, Q5ZEG0, Q6YUU2, Q8LJ81	4.86604
GOTERM_BP_DIRECT	GO:0010286~heat acclimation	4	0.0371673	Q84NN4, Q0DWH1, Q5VQK9, Q5Z9X9	4.86604
GOTERM_BP_DIRECT	GO:0032544~plastid translation	4	0.0585264	A3BLC3, Q653V9, Q2R068, Q60EZ7	4.17089
GOTERM_BP_DIRECT	GO:0006536~glutamate metabolic process	4	0.0585264	Q7XV18, Q6YSB2, Q6ASV4, P37833	4.17089
GOTERM_BP_DIRECT	GO:0006123~mitochondrial electron transport, cytochrome c to oxygen	4	0.0843385	P92683, Q9SNQ3, Q7XZW4, Q0DI31	3.64953
GOTERM_BP_DIRECT	GO:0051607~defense response to virus	4	0.0843385	Q10LJ0, Q84L14, Q6Z2K0, P48599	3.64953
GOTERM_BP_DIRECT	GO:0042776~mitochondrial ATP synthesis coupled proton transport	4	0.0843385	P12085, Q0J6X7, A0A0P0V6Q2, Q01859	3.64953
KEGG_PATHWAY	osa00196:Photosynthesis - antenna proteins	12	0.00012225	Q53N83, P12330, Q8W0E6, Q6Z411, Q6ZF30, Q10HD0, Q5ZA98, Q69P91, Q6ZL95, Q6Z7Q1, Q6YWJ7, P12331	3.17082
KEGG_PATHWAY	osa00710:Carbon fixation in photosynthetic organisms	56	1.09891e-17	P48494, Q5JKW5, Q7FAT9, A0A0P0V7M3, P37833, Q6Z8F4, Q7FAH2, Q0D4M5, Q0JHF8, Q8H4E0, Q6H6C7, A0A0P0WP33, Q8LR75, Q0INY7, P43279, Q7X8A1, A0A0P0XU67, Q9ZTP5, A0A0P0XUE4, Q6EUS6, Q0J5H3, A0A0P0XQA9, Q7XZW5, Q7XDC8, Q94JJ0, Q6YYW3, Q5QNA5, Q0J8A4, Q0DEU8, Q6AVA8, Q40677, Q7XWP9, Q655T1, Q6T5D1, Q5JLS6, Q6ZEZ2, Q94JA2, Q6YPF1, A0A0P0XLG1, Q0DBN4, Q8H4V1, Q6H703, Q337E9, O64422, B9F813, Q69V57, Q7F190,…	2.88256
KEGG_PATHWAY	osa00630:Glyoxylate and dicarboxylate metabolism	52	1.18757e-14	B9ET62, Q6H713, Q7FAT9, Q9SXP2, Q656T5, Q8H4E0, A0A0P0V7A3, Q84VC8, A0A0P0WYZ5, Q0INY7, A0A0P0WAB9, Q6YZX6, Q10T41, Q10MK9, Q0J5H3, Q7X6P0, Q7XZW5, Q7XDC8, A3C6G9, Q6K3Z3, Q6EUF8, Q7F8R1, Q10S34, P14656, P14654, Q4W8D0, P14655, A0A0P0VDY9, Q8H3I4, Q10D68, A0A0P0Y248, Q94JA2, Q2QT32, Q10S82, Q5QLG3, Q6EP66, Q10CE4, Q6YU90, Q6ZFI6, Q7XUG1, Q6YT73, Q69RJ0, Q0E4K1, Q69UU3, Q6Z6M4, Q7XPV4, A0A0P0Y2X7,…	2.71189
KEGG_PATHWAY	osa00020:Citrate cycle (TCA cycle)	40	7.46709e-11	Q7XTJ3, Q7FAT9, Q10S34, B7E707, Q6ZL94, Q7F280, Q6ZI55, Q9XHX4, Q8H4E0, Q5VS74, Q69N33, A0A0P0W9W2, Q93VT8, Q94JA2, Q654L9, Q6Z5N4, Q6YZX6, Q7XVM2, Q9SDG5, Q0JBV4, Q0J5H3, Q33E21, Q7XZW5, Q6K9N6, Q7XDC8, Q2QNG7, A0A0P0Y2X7, Q6ZDY8, Q6EUF8, Q94CN9, Q2QWU7, Q7F8R1, Q6Z1G7, Q9S7D3, Q10NX2, Q6YPG2, Q10G39, Q10LR5, Q7XAL3, Q6F361	2.64235
KEGG_PATHWAY	osa00220:Arginine biosynthesis	24	1.00916e-06	Q852M0, Q10N79, P37833, P14656, Q0D4M5, Q6AV34, P14654, Q4W8D0, A0A024FLK4, P14655, A0A0P0WHN0, Q6KAJ2, A0A0P0XI05, Q0DBN4, A0A0P0XU67, B9GCH9, Q7X7N2, Q7XU28, Q6ZGS9, A0A0P0XUE4, Q33E23, Q6EUS6, Q2QVC1, Q6YVI0, Q69UU3	2.64235
KEGG_PATHWAY	osa00250:Alanine, aspartate and glutamate metabolism	35	2.11793e-09	Q852M0, Q10R10, Q7XV18, Q9LD61, Q6ASV4, Q10MD1, P37833, Q7XMP7, Q10R17, P14656, Q0D4M5, B9EXM2, P14654, Q4W8D0, A0A024FLK4, P14655, Q851S8, B9FLB9, Q0JKD0, Q6YSB2, Q6KAJ2, Q0DBN4, A0A0P0XU67, Q10R45, Q6I5V5, Q6ZFI6, A0A0P0XUE4, Q33E23, Q6EUS6, Q2QVC1, Q65WV6, Q43011, Q69UU3, Q7XN11, A0A0P0VNP5, B9F3B6	2.61742
KEGG_PATHWAY	osa00620:Pyruvate metabolism	62	2.23202e-14	Q7XKB5, Q5JKW5, Q7FAT9, A0A0P0V7M3, Q8S7N6, B7E707, Q10QN9, Q8H4E0, Q5VS74, Q69N33, Q948T6, Q654L9, P43279, A0A0P0WAB9, Q0DJT2, Q2RAK2, Q10MK9, Q0J5H3, Q53NG8, Q7XZW5, Q0E4Q5, Q7XDC8, Q6K3Z3, Q69P84, Q2QWU7, Q2R8U5, B7EYZ0, Q6YYW3, Q10G39, Q5QNA5, Q10LR5, Q6AVA8, Q7XTJ3, Q8S6N5, Q0DWH1, Q2RAP8, Q0D867, Q6T5D1, Q9FRX7, Q5JLS6, Q94JA2, Q2R8Z5, Q6Z5N4, Q10LW8, A0A0P0XLG1, Q8H4V1, Q7XPI5, Q9LRI6, Q7X…	2.45739
KEGG_PATHWAY	osa01210:2-Oxocarboxylic acid metabolism	34	4.12861e-08	Q10N79, A0A0P0VLH5, Q10S34, Q65XK0, Q2RAP8, P37833, Q7F280, Q6AV34, Q6K2E8, Q0D4M5, Q6YZH8, Q6ZI55, Q9XHX4, A0A0P0WHN0, Q6KAJ2, A0A0P0XI05, Q93Y73, Q0DBN4, A0A0P0XU67, Q6YZX6, Q7XU28, Q6ZGS9, Q9SDG5, Q6H6I1, A0A0P0XUE4, Q0JBV4, Q5JK18, Q6EUS6, A0A0P0W1E6, Q33E21, Q69UU3, A0A0P0Y2X7, Q6EUF8, Q7F8R1, Q6Z702	2.45018
KEGG_PATHWAY	osa01200:Carbon metabolism	166	5.46386e-37	Q852M0, Q2R480, Q69NG5, Q7XKB5, Q7FAT9, Q8S7N6, P37833, B7E707, Q6ZL94, Q656T5, Q0JHF8, A0A0P0V7A3, Q6H6C7, Q5VS74, A0A0P0WYZ5, Q8LR75, P43279, A0A0P0WAB9, A0A0P0YDB6, P42862, A0A0P0XU67, P42863, Q6YZX6, Q69UF2, Q9ZTP5, Q5QMK7, Q2RAK2, A0A0P0XUE4, Q10MK9, Q6EUS6, Q0J5H3, Q33E23, Q7X6P0, Q0DT68, Q33E21, Q5JMX9, Q7XZW5, Q7XDC8, Q5JNB0, Q94JJ0, Q7F8R1, Q9S7D3, Q6YYW3, Q9LI00, Q8H631, Q10LR5, Q336U0,…	2.41006
KEGG_PATHWAY	osa00640:Propanoate metabolism	18	0.000230451	Q69UF2, Q75IR2, Q8S6N5, Q69XR7, Q6ZL94, Q69LD2, Q10MF8, Q5JMX9, Q6K9N6, Q0E4Q5, Q0IP17, Q2QWT8, Q6Z4E4, Q94CN9, B9FK36, Q8H631, A0A0P0WAB9, Q336U0	2.37812
KEGG_PATHWAY	osa00860:Porphyrin metabolism	25	9.86545e-06	Q10LR9, Q9SDJ2, Q5ZAV6, Q10LH0, Q5Z8V9, Q7XPL2, Q7XKF3, Q8W3D9, Q338P6, Q9AXB0, Q0DEV8, Q69XJ4, Q0DIV0, Q5JKX8, Q6Z2T6, Q9AR38, Q6ATS0, Q8S5M6, Q6YZE2, Q0DV66, Q6H6D2, Q10M50, Q7XTG7, Q5W6H5, Q53RM0	2.35924
KEGG_PATHWAY	osa03050:Proteasome	38	4.4439e-08	Q9FXT8, Q851Y6, Q5VRG3, Q9LST9, Q9LST8, Q9LST7, Q9LST6, Q9LST4, A0A0N7KJV4, A0A0N7KLZ4, Q0J006, P46465, Q6Z875, P46466, Q60EW3, P0DKJ9, Q5VPF1, B9FQQ6, Q6F321, Q6ZJI3, Q10Q05, O64464, Q5VMN4, P52428, Q7X5X9, Q6Z2Z3, Q7GCH3, Q8W425, Q8W422, Q9LSU3, Q8W423, Q9LSU1, Q9LSU0, Q6Z921, Q6YT00, O82143, Q6ZIB4, Q8W426	2.31714
KEGG_PATHWAY	osa00450:Selenocompound metabolism	11	0.00935682	A0A0P0WT28, Q9ZTS1, Q70G58, Q2QLY5, Q2QLY4, Q7XCS3, Q6ZFU6, Q84MN8, Q10Q53, Q75M18, Q338J4	2.29467
KEGG_PATHWAY	osa00785:Lipoic acid metabolism	21	0.000157438	Q7XVM2, Q7XTJ3, Q6H713, B7E707, Q69LD2, A3C6G9, A0A0P0V7A3, Q2QWT8, Q5VS74, Q94CN9, Q69N33, Q7XPR2, Q2QWU7, Q6Z1G7, A0A0P0WYZ5, A0A0P0W9W2, Q654L9, Q6YPG2, Q10G39, Q6Z5N4, Q7XAL3	2.24957
KEGG_PATHWAY	osa01230:Biosynthesis of amino acids	128	1.68279e-22	Q10S55, Q67VM2, Q5Z9H3, A0A0N7KLH2, Q7XKB5, Q8S7N6, O04226, P37833, Q6ZG77, Q6YZH8, Q2QNF7, Q0JKD0, Q6H6C7, Q6ZD10, Q8LR75, Q5Z9H5, A0A0P0YDB6, A0A0P0XU67, Q6YZX6, Q9ZTP5, Q5QMK7, Q2RAK2, A0A0P0XUE4, Q6EUS6, Q0DT68, Q33E21, Q0DY86, Q5JNB0, Q94JJ0, Q6YVI0, Q75W16, Q5JN19, Q7F8R1, A0A0P0WM04, Q6Z702, Q6K969, Q9XJ29, Q7XWP9, Q9XEA8, Q0D867, Q5N9Z8, P14656, P14654, Q4W8D0, P14655, Q9XHX4, P93438, Q6Z…	2.16808
KEGG_PATHWAY	osa00280:Valine, leucine and isoleucine degradation	25	7.47424e-05	Q0JJ42, Q10MF8, Q9FRX7, Q6ZDX3, Q2QWT8, Q8LQ70, Q75IM9, Q10R45, Q69UF2, Q9LRI6, Q84P96, Q0J5L9, Q69LD2, Q53NG8, Q65WV6, Q5JMX9, Q6K3Z3, Q94LR9, Q0IP17, Q69P84, Q6Z4E4, Q94CN9, Q2QMG2, Q9ASK5, Q336U0	2.15409
KEGG_PATHWAY	osa00195:Photosynthesis	41	3.6905e-07	Q6EP57, Q6ZFJ3, P0C2Z0, P0C2Z6, Q0J8M2, Q8S7H8, P0C2Z3, Q84PA4, P12085, Q8GTK4, P0C437, Q6ZBV1, Q2QWN3, P0C358, P0C434, P0C355, Q2QSR5, A0A0P0XNM8, P0C319, Q8HCQ9, Q69S39, P0C364, P0C2Y7, Q0DFC9, Q109L0, P12123, P0C361, Q337M8, O23877, Q84PB5, P41344, A0A0P0W0Z6, Q84PB4, Q943W1, P0C389, P0C367, Q10F16, Q0DG05, Q8L472, Q7XVG7, Q84NW1, Q10LV7	2.11045
KEGG_PATHWAY	osa00030:Pentose phosphate pathway	29	7.83706e-05	Q75IZ9, Q40677, Q2R480, Q69NG5, Q9AUQ4, Q7XWP9, Q0JHF8, A0A0P0XL64, Q6ZEZ2, Q7X7I6, Q6YPF1, P42862, P42863, Q33AE4, Q5JK10, Q9ZTP5, O64422, Q7EYK9, Q69V57, A0A0P0XQA9, P17784, Q655Y9, Q94JJ0, Q6Z9G0, Q5N725, Q0DCI1, Q10M94, Q9LI00, Q0DEU8	2.01653
KEGG_PATHWAY	osa00260:Glycine, serine and threonine metabolism	34	1.70489e-05	Q2R0W7, Q84LK3, Q67VM2, Q6K969, Q6H713, Q6YYB9, Q7XMP6, Q6L4H5, Q5KQH5, A0A0P0V7A3, Q6ZD10, Q10D68, Q8LMR0, A0A0P0WYZ5, A0A0P0Y248, Q6ZAA5, Q8LJJ2, Q2QT32, Q93Y73, Q10R45, Q5QLG3, Q6YU90, Q5QMK7, Q6ZFI6, Q6ZL61, Q5JK18, A0A0P0WZL3, Q7X6P0, Q65WV6, A3C6G9, Q69UU3, Q69P84, Q94CN9, Q7XPR2	2.01134
KEGG_PATHWAY	osa00010:Glycolysis / Gluconeogenesis	69	4.03499e-09	Q10P35, P48494, Q7XKB5, Q8S7N6, B7E707, Q7FAH2, Q10QN9, Q0JHF8, Q5KQH5, Q6H6C7, A0A0P0WP33, Q5VS74, Q69N33, Q8LR75, Q10MW3, Q654L9, A0A0P0WAB9, P42862, P42863, Q5QMK7, Q2RAK2, Q5W676, Q10MK9, Q53NG8, Q0DT68, Q0E4Q5, Q94JJ0, Q69P84, Q2QWU7, Q2R8U5, B7EYZ0, Q6Z3M0, Q0DCI1, Q6K2P3, Q10G39, Q8S3Q3, Q0J8A4, Q6AVA8, Q40677, Q7XTJ3, Q9AUQ4, Q0DWH1, Q42971, Q655T1, Q0D867, Q9FRX7, A0A0P0XL64, Q6YPF1, Q2R…	1.91247
KEGG_PATHWAY	osa00480:Glutathione metabolism	52	2.64246e-06	Q8LHD1, Q75IZ9, B7FAE9, Q2R480, Q0JEQ2, Q8H8D8, Q8H8D6, Q8S718, Q0IRE6, Q6ZJJ1, Q6ESJ0, Q7XJ02, Q9SMB1, Q69SV0, P0C0L1, Q8H8U5, Q67UK9, P48642, Q7XCK0, Q0JBV4, Q6Z3A3, O65857, A0A0P0XHX9, Q7XV22, Q69RL1, A0A0P0XX30, Q8RZY8, Q9LI00, Q10L56, A0A0P0WAX0, Q0JB49, Q69LE6, Q2QSB9, Q7F280, A0A0P0UYM7, Q9XHX4, Q8S5T1, Q945X2, Q7X7I6, Q0JAF4, O82451, Q65XA0, Q10N21, Q7EYK9, B7EA73, Q8H8E0, Q945W2, Q945W3,…	1.82392
KEGG_PATHWAY	osa00071:Fatty acid degradation	24	0.00281872	Q0JKR1, Q75IR2, Q9LRI6, Q69XR7, Q84P96, Q0DWH1, Q5W6W7, Q53NG8, Q10MF8, Q94CN1, Q10QN9, Q9FRX7, Q6ZDX3, Q65XC3, Q6K3Z3, Q94LR9, Q69P84, Q2QX58, Q75LB3, Q2QXT1, Q8H631, Q2R8Z5, Q8W1L6, Q9ASK5	1.7948
KEGG_PATHWAY	osa00650:Butanoate metabolism	13	0.0409985	Q7XV18, A0A0P0VLH5, Q6ASV4, Q10MK9, Q6K2E8, Q656T5, Q10MF8, Q6K3Z3, Q7XN11, Q6YSB2, Q84VC8, B9F3B6, Q9ASK5	1.77675
KEGG_PATHWAY	osa00400:Phenylalanine, tyrosine and tryptophan biosynthesis	22	0.00873639	Q651F0, Q67VM2, Q5Z9H3, Q6YTT3, A0A0N7KLH2, Q9XJ29, Q6YYB9, P37833, Q6ZL61, Q5N9Z8, Q6EUS6, Q0DY86, Q10NY1, Q75W16, Q5JN19, B7FA99, Q6KAJ2, A0A0P0XEA1, Q0JCI6, Q5Z9H5, Q0DBN4, A0A0P0Y4R5	1.70976
KEGG_PATHWAY	osa00270:Cysteine and methionine metabolism	52	3.66048e-05	Q2R483, A0A0P0WT28, Q7FAT9, Q0IRE6, P37833, Q7XS58, A0A0P0Y1Y5, Q8H4E0, Q9SMB1, Q6ZD10, Q8LMR0, B7FA99, Q6ZHE5, Q7XCS3, Q0ITU1, A0A0P0YDB6, Q93Y73, Q10R45, Q9LGZ2, Q6EUS6, Q0J5H3, Q6Z3A3, Q65WV6, Q7XZW5, Q0E4Q5, Q7XDC8, Q5JNB0, Q10RE5, Q0DKY4, A0A0P0Y4R5, Q2QLY5, Q2QLY4, Q9XEA8, Q7XMP6, Q0J1C1, Q0JRH3, P93438, Q7XR60, Q65XE5, Q7XR61, Q0IM09, Q6KAJ2, Q94JA2, Q6ZAA5, Q0DBN4, Q5VND2, Q5JK18, A0A0P0W…	1.68937
KEGG_PATHWAY	osa00910:Nitrogen metabolism	14	0.0640492	Q852M0, B9ET62, Q69MC9, B7E3S3, Q69RJ0, Q33E23, P14656, P14654, Q4W8D0, P14655, Q0JKD0, Q0JMV6, Q9FWK4, Q7F2G3	1.63204
KEGG_PATHWAY	osa00350:Tyrosine metabolism	18	0.0336465	Q0DWH1, Q5VRH4, Q5Z858, P37833, Q5N9Z8, Q6Z7F5, Q6EUS6, Q6H7M1, Q10QN9, Q0DY86, Q945X3, B7FA99, Q6KAJ2, Q2R8Z5, Q0DBN4, A0A0P0Y4R5, B7F8E6	1.62144
KEGG_PATHWAY	osa00190:Oxidative phosphorylation	63	2.83811e-05	Q0IVE4, Q8HCR7, Q5QLT6, Q8L6I1, Q8HCN3, Q8L6I3, Q8L6I2, Q8HCR3, Q942X6, P92683, Q84ZC0, Q8RU33, Q8W317, Q7XPY2, Q8GS72, A0A0P0YCW0, Q8HCQ9, Q7XBT1, Q9SNQ3, Q8HCM1, Q0DJC3, Q7XZW1, Q6I5H0, P0C2Y7, B7E914, Q8HCQ3, Q7G3Y4, Q7XZW4, Q6H4M9, Q7XLG4, P0C328, Q0IPT8, P0C522, Q9S7D3, Q8H2T7, Q84NW1, Q7XJX6, Q35322, P0C2Z0, Q10P12, Q8SA35, Q6L4R5, Q9SXV0, Q10LF1, Q10MD5, P0C2Z6, P0C2Z3, Q0JLH6, Q84PA4, P12…	1.61098
KEGG_PATHWAY	osa00053:Ascorbate and aldarate metabolism	26	0.00975584	Q0JEQ2, Q652L6, Q6ZJJ1, Q9FRX7, Q7XJ02, Q8S3R2, Q69SV0, P0C0L1, Q67UK9, Q0JAF4, Q65XA0, Q2R1V8, Q6YXT5, Q10N21, Q6F2U7, Q9LRI6, Q9AUV6, Q6ZJ08, Q53NG8, A0A0P0XHX9, Q5Z5T3, Q9FE01, Q69P84, B7EYZ0, Q84PW3, A3C4S4	1.61018
KEGG_PATHWAY	osa00410:beta-Alanine metabolism	17	0.0659865	Q69UF2, Q75IR2, Q7XV18, Q9LRI6, Q6ASV4, Q69XR7, Q53NG8, Q10MF8, Q5JMX9, Q9FRX7, Q0IP17, Q69P84, Q6YSB2, Q6Z4E4, Q6Z744, Q8H631, Q336U0	1.53136
KEGG_PATHWAY	osa00230:Purine metabolism	35	0.00647369	Q08480, Q7XB62, Q9AUQ4, Q0JJY1, B9FDB8, Q10MD1, Q10R17, Q6ETL6, Q851S8, Q10CU7, Q6YZX5, Q0DZE5, Q0IMS5, Q7F1K9, Q33AE4, Q2QMV8, B9GCH9, Q94CU3, Q5TKF4, Q6I5V5, B9FM04, Q850Z8, Q7XXQ9, Q2QYE1, Q6ZC69, Q08479, Q5QN02, Q84MN8, Q0J6P7, Q84NP7, Q6YXG8, Q0DN24, Q6ATB2, Q53KM3, Q8H4X9, Q0JH25	1.52443
KEGG_PATHWAY	osa00051:Fructose and mannose metabolism	24	0.0360373	P48494, Q40677, Q0J8G4, Q0JGZ6, O64422, Q69V57, Q5W676, Q6ZBH2, P17784, Q67WR2, Q655Y9, B9FSC3, Q0JHF8, Q94JJ0, A0A0P0XL64, Q7XPW5, Q5N725, Q8H3Q7, Q8LR75, Q0DCI1, Q69K00, Q6YPF1, Q10Q61, Q8LQ68	1.48632
KEGG_PATHWAY	osa01212:Fatty acid metabolism	29	0.026787	Q0JJ42, Q75IR2, Q8S6N5, Q5W6W7, Q0JDU3, Q6H5J0, Q10MF8, Q94CN1, Q6ZDX3, Q5ZED1, Q7XDQ8, Q2QX58, Q69YA2, Q2QXT1, Q8S059, Q8W1L6, Q10MS3, Q0JKR1, Q69XR7, Q84P96, B7F6I0, A0A0P0XD59, Q6K3Z3, Q94LR9, Q75LB3, B9FK36, Q8H631, Q6Z0I4, Q9ASK5	1.45497
KEGG_PATHWAY	osa01250:Biosynthesis of nucleotide sugars	32	0.0224126	A0A0P0VWN1, Q9AUQ4, Q0J8G4, Q6AVT2, Q6ZJ97, Q0IPE5, Q60E66, Q8LNZ3, Q7XPW5, Q75PK7, Q2R1V8, P42862, Q10Q61, Q6I683, P42863, Q8W3J0, Q33AE4, Q93X08, Q688T8, Q9AUV6, Q0JGZ6, Q5W676, Q67WR2, B9FSC3, Q6Z4G3, Q7Y152, Q6ZDQ1, Q688Y2, P15280, Q8H8T0, A3C4S4, Q8LQ68	1.44128
KEGG_PATHWAY	osa00460:Cyanoamino acid metabolism	20	0.0771581	Q5JK35, B9ET62, A0A0P0WAX0, Q6H851, Q6H849, Q7XMP7, Q7XS58, Q75I93, Q75I94, A0A0P0UYM7, Q60DX8, Q10CU4, Q94ED2, Q10CU9, Q10D68, A0A0P0Y248, Q2QT32, Q84YK7, A0A0P0XPM4, Q0DIT2	1.44128
KEGG_PATHWAY	osa03010:Ribosome	127	3.11437e-06	Q943F3, Q6K1Q6, Q75GR6, Q75G91, B7F9R7, Q653V9, Q0DKF0, Q75KZ3, Q2R1J8, Q2QNF3, Q0DIR7, Q5WMY3, Q10MS5, Q10KG1, Q84M35, Q0E2I8, Q8L4L4, Q6K5R6, P41095, Q75LD8, P0C440, Q2R4A1, Q0E446, Q94J17, P12151, Q9ZWF5, Q6H8H3, Q10L93, P0C446, Q2QY46, Q6ZLB8, P0C443, Q8SAY0, Q5NB69, Q0DSD6, Q6K8U8, Q6H7T1, Q6ZLP8, Q9XJ28, A0A0P0XAY7, Q850W6, P0C497, Q5ZBX1, P0C494, Q5N754, Q8LH97, A0A0P0WQT3, Q6K1W6, Q6ZIA1,…	1.43002
KEGG_PATHWAY	osa00500:Starch and sucrose metabolism	57	0.0189845	Q10LP5, Q0J8G4, H6TFZ4, Q6AVT2, Q84QM8, Q653V4, Q75I93, Q75I94, Q653V7, Q6ZHZ1, B7F7B9, Q0JBF1, P42862, A0A0P0XPM4, P42863, Q93X08, Q5JK35, A0A0P0VQK2, Q688T8, A0A0N7KFE7, P31924, Q5JNJ1, Q5W676, Q60DX8, Q94ED2, A0A0P0W399, Q0JGK4, A0A0P0W2P0, A0A0P0X168, B9G434, Q94E75, Q9AUQ4, Q8LI30, Q5VN31, A0A0P0V7G8, Q10CU4, Q10CU9, Q0E0P0, Q6Z2T8, Q6YXZ6, Q8LQ33, Q0DIT2, Q84YK7, Q7XE48, Q33AE4, Q0JGZ6, Q0D…	1.3059
KEGG_PATHWAY	osa01100:Metabolic pathways	799	1.32807e-29	Q0IVE4, Q6ZL95, Q10MB0, Q6ZL94, Q7XPL2, Q0DV32, Q0JHF8, A0A0P0V7A3, Q0D7W4, Q6H6C7, Q8H921, Q7XCS3, Q0IMS5, Q8LR75, P42862, Q7F2G3, A0A0P0XPM4, A0A0P0XU67, P42863, A0A0P0WMJ3, Q93X08, Q84P96, Q2RAK2, A0A0P0UZH3, Q7XW88, Q6H6D2, Q7F8R1, Q6YYW3, Q6Z702, Q336U0, Q9SXV0, Q0D867, Q10MD1, Q6AV57, Q10MD5, Q2QSR5, Q6ZAA5, Q2QT32, O82451, Q2R8Z5, A0A0N7KI36, A0A0P0XLG1, Q84TA3, Q5VND2, Q7XU28, Q7XPI5, Q69…	1.28213
KEGG_PATHWAY	osa01110:Biosynthesis of secondary metabolites	449	2.27478e-11	Q7XKB5, Q0J8G4, Q8S7N6, Q69X22, B7E707, Q6ZL94, Q653V4, Q7XPL2, Q0DV32, Q653V7, Q2QNF7, Q0JHF8, A0A0P0V7A3, Q0D7W4, Q6H6C7, Q6YZX5, Q8H921, Q0IMS5, Q8LR75, P42862, A0A0P0WTX9, A0A0P0XPM4, Q6YZX6, P42863, Q93X08, Q5TKF4, Q84P96, Q2RAK2, Q5JNJ1, A0A0P0UZH3, Q33E21, Q0DY86, Q2QNG7, Q8GVN6, Q6H6D2, O04882, Q653X4, Q7F8R1, A0A0P0Y4R5, Q6Z702, Q337Y2, Q10MD1, Q9XEA8, Q0D867, A0A0P0W9D2, Q6AV57, Q6ZAA5,…	1.26573
KEGG_PATHWAY	osa03040:Spliceosome	61	0.0431813	Q2R0Q1, Q8LIB1, Q109W0, A0A0P0VGY4, Q5VNM3, Q5QMN3, Q9AV81, Q0J9Q1, Q0J7Y5, Q6K542, Q0DL70, Q6ETX3, Q2QQ97, Q33BE1, Q7XU07, Q84L14, A0A0P0UYN0, Q6K5F4, Q7X873, Q53RK8, Q10NA1, Q7XDP6, A0A0P0X3W0, Q10MC6, Q10NA9, Q5Z990, Q84MU4, Q10PA9, Q10LJ0, Q0DJB9, Q5JK84, Q2QZL4, Q10MH8, Q10DW3, Q84TA1, Q94DE2, Q0D3Q1, Q6AUG0, Q6K8D9, Q8L460, A0A0P0WIH1, Q93VG0, Q75HS3, Q6L509, P49030, Q10KI0, Q943K7, A0A0P0V…	1.23987
KEGG_PATHWAY	osa01240:Biosynthesis of cofactors	73	0.0843701	Q08480, Q0IRE6, Q5Z8V9, Q6ERL4, Q6H5J0, Q7XPL2, Q851S8, B9FF83, Q7XDQ8, Q8LMR0, Q69L73, Q8H921, Q0IMS5, Q69YA2, Q2R1V8, Q10Q61, A0A0P0WTX9, Q75II5, A0A0P0XV01, Q6YXT5, Q0D8D4, Q93X08, Q0DIV0, Q6Z2X3, Q5TKF4, Q9AR38, Q6K7V6, Q9AUV6, Q8S5M6, Q6YZE2, Q08479, B7F6I0, Q6Z3A3, Q53NG8, Q7XXS4, Q6H6D2, B7EYZ0, Q0DKY4, A3C4S4, Q10LR9, Q69LA6, Q6Z6Y1, Q9LD61, Q10MD1, Q0JDU3, Q10R17, B9EXM2, Q6AV57, Q9FRX7,…	1.17141

## Sheet: Dataset S3
Dataset S3. Identified proteins only present or more persulfidated under drought stress conditions
					CONTROL			DROUGHT
Accession	Description	#Peptides	#Unique	PTM	Sample 1	Sample 2	Sample 3	Sample 4	Sample 5	Sample 6	Student's T-test Significant Control_Drought	Student's T-test significant	-Log Student's T-test p-value Control_Drought	Student's T-test Difference Control_Drought	Student's T-test Test statistic Control_Drought	pValue	Ratio Drought vs Control
Q9FWU4	Os10g0491000 protein OS=Oryza sativa subsp. japonica OX=39947 GN=LOC_Os10g34930 PE=2 SV=1	5	4		8.49185	9.33985	9.12928	13.3581	14.5387	14.4383	+	Control_Sequia	3.44781	-5.12469	-11.2421	0.000356607	34.8887
Q94CS9	Probable aquaporin TIP1-2 OS=Oryza sativa subsp. japonica OX=39947 GN=TIP1-2 PE=2 SV=1	1	1		8.56224	9.86728	5.84549	11.9513	13.6211	13.1147	+	Control_Sequia	1.69735	-4.80404	-3.74265	0.0200747	27.9357
Q10LR6	Ribosomal protein L19 OS=Oryza sativa subsp. japonica OX=39947 GN=LOC_Os03g21940 PE=2 SV=1	6	2	Oxidation (M)	6.80735	10.6257	8.16491	11.6119	14.5326	12.9586	+	Control_Sequia	1.48884	-4.50171	-3.21462	0.0324459	22.6543
B7E9D7	Os01g0124650 protein OS=Oryza sativa subsp. japonica OX=39947 GN=Os01g0124650 PE=2 SV=1	4	4	Carbamidomethylation	10.0084	11.1861	8.18488	13.0566	14.2732	14.6382	+	Control_Sequia	1.86887	-4.19621	-4.21565	0.0135248	18.331
A0A0P0XCY1	Os08g0205800 protein (Fragment) OS=Oryza sativa subsp. japonica OX=39947 GN=Os08g0205800 PE=4 SV=1	1	1		7.21678	7.08882	6.95451	8.50779	12.9181	12.1954	+	Control_Sequia	1.40391	-4.1204	-3.01247	0.0394539	17.3926
A0A0P0V3F2	Os01g0523401 protein OS=Oryza sativa subsp. japonica OX=39947 GN=Os01g0523401 PE=3 SV=1	1	1		6.56962	10.8138	8.24793	12.1	12.5579	12.3691	+	Control_Sequia	1.42429	-3.79856	-3.06036	0.0376452	13.9149
Q60D95	Os05g0188500 protein OS=Oryza sativa subsp. japonica OX=39947 GN=Os05g0188500 PE=2 SV=1	3	3		5.79303	8.31288	6.59694	9.92333	11.0293	10.7482	+	Control_Sequia	1.96713	-3.66599	-4.50438	0.0107862	12.6933
Q0JLN7	Os01g0585700 protein (Fragment) OS=Oryza sativa subsp. japonica OX=39947 GN=Os01g0585700 PE=3 SV=1	1	1		5.89473	7.71425	5.79097	9.06609	10.7814	10.4615	+	Control_Sequia	1.94943	-3.63633	-4.45135	0.0112349	12.435
Q6Z4F3	Os07g0187700 protein OS=Oryza sativa subsp. japonica OX=39947 GN=Os07g0187700 PE=2 SV=1	3	3		6.58496	9.79766	7.74147	11.4252	12.1033	11.0835	+	Control_Sequia	1.62158	-3.49596	-3.5452	0.0239012	11.2821
Q8S0B2	Os01g0910800 protein OS=Oryza sativa subsp. japonica OX=39947 GN=Os01g0910800 PE=4 SV=1	1	1	Oxidation (M)	6.48973	7.85015	7.39609	10.2408	10.6795	11.2167	+	Control_Sequia	2.67847	-3.46702	-7.08359	0.00209667	11.058
Q7XB67	Os07g0204100 protein OS=Oryza sativa subsp. japonica OX=39947 GN=Os07g0204100 PE=4 SV=1	1	1		6.85687	6.40769	6.93965	9.44294	10.7482	10.3772	+	Control_Sequia	2.9162	-3.45471	-8.18622	0.00121283	10.9641
Q5VRB2	Probable sodium/metabolite cotransporter BASS2 chloroplastic OS=Oryza sativa subsp. japonica OX=39947 GN=BASS2 PE=2 SV=1	4	4	Carbamidomethylation;Oxidation (M)	7.47573	10.1799	7.74819	10.3663	12.7419	12.628	+	Control_Sequia	1.38925	-3.44412	-2.97827	0.0408084	10.8839
Q6K9C2	Os02g0610700 protein OS=Oryza sativa subsp. japonica OX=39947 GN=Os02g0610700 PE=4 SV=1	2	2	Oxidation (M)	8.99152	9.55651	8.87958	12.2877	12.6795	12.7207	+	Control_Sequia	3.77581	-3.42008	-13.6344	0.000167568	10.704
Q5ZBX1	40S ribosomal protein S4 OS=Oryza sativa subsp. japonica OX=39947 GN=Os01g0358400 PE=2 SV=1	10	1	Oxidation (M)	7.70736	7.01123	6.65116	8.88874	11.6257	10.9658	+	Control_Sequia	1.72837	-3.37016	-3.82545	0.0186909	10.34
Q5SNN4	Zinc finger CCCH domain-containing protein 40 OS=Oryza sativa subsp. japonica OX=39947 GN=Os06g0170500 PE=2 SV=1	1	1	Oxidation (M)	6.49144	7.88874	5.89966	8.69697	10.6073	10.9658	+	Control_Sequia	1.65277	-3.33008	-3.62567	0.0222449	10.0567
Q5JK18	Aspartate kinase OS=Oryza sativa subsp. japonica OX=39947 GN=Os01g0927900 PE=2 SV=1	5	5		9.82814	9.77808	10.3554	11.1098	14.5018	14.3021	+	Control_Sequia	1.38876	-3.31739	-2.97712	0.0408545	9.96859
Q40710	Hexosyltransferase OS=Oryza sativa subsp. japonica OX=39947 GN=Os07g0687900 PE=2 SV=1	5	3		10.0901	8.03892	7.88202	11.4512	12.2318	12.2107	+	Control_Sequia	1.91722	-3.29422	-4.35603	0.0120999	9.80977
Q0IQT2	Os12g0102100 protein OS=Oryza sativa subsp. japonica OX=39947 GN=Os12g0102100 PE=4 SV=1	1	1		7.34873	8.56986	5.54535	9.5812	11.1421	10.5118	+	Control_Sequia	1.52169	-3.25704	-3.29472	0.0300822	9.56019
P50156	Probable aquaporin TIP1-1 OS=Oryza sativa subsp. japonica OX=39947 GN=TIP1-1 PE=2 SV=1	1	1		11.4717	12.2167	11.0967	13.5746	15.7073	15.2696	+	Control_Sequia	1.95443	-3.25542	-4.46631	0.0111063	9.54947
Q653Y0	Os06g0681200 protein OS=Oryza sativa subsp. japonica OX=39947 GN=Os06g0681200 PE=2 SV=1	5	5	Carbamidomethylation;Oxidation (M)	11.4252	11.4147	11.2761	14.8679	13.9926	14.863	+	Control_Sequia	3.38929	-3.20248	-10.8597	0.000408047	9.2054
P0C512	Ribulose bisphosphate carboxylase large chain OS=Oryza sativa subsp. japonica OX=39947 GN=rbcL PE=1 SV=1	57	1	Carbamidomethylation;Oxidation (M);Ubiquitin;Ubiquitination;NBF	7.37665	9.35315	6.86851	10.3219	11.2703	11.4305	+	Control_Sequia	1.708	-3.14146	-3.77095	0.0195884	8.82417
Q5N800	Probable chlorophyll(ide) b reductase NYC1 chloroplastic OS=Oryza sativa subsp. japonica OX=39947 GN=NYC1 PE=1 SV=1	1	1		5.90606	8.99435	5.73081	9.33092	10.0362	10.6883	+	Control_Sequia	1.30261	-3.14137	-2.77999	0.0498184	8.82362
Q655T1	Phosphoglycerate kinase OS=Oryza sativa subsp. japonica OX=39947 GN=Os06g0668200 PE=2 SV=1	17	9	Oxidation (M)	10.8138	12.4818	11.0014	14.5387	14.4383	14.7153	+	Control_Sequia	2.37554	-3.13176	-5.86799	0.00421172	8.76504
P0C467	30S ribosomal protein S14 chloroplastic OS=Oryza sativa subsp. japonica OX=39947 GN=rps14 PE=3 SV=1	1	1		9.15735	9.36413	8.63662	10.8842	13.2688	12.3219	+	Control_Sequia	1.8899	-3.10561	-4.2763	0.0128855	8.60759
Q7XMP9	Os04g0650500 protein OS=Oryza sativa subsp. japonica OX=39947 GN=Os04g0650500 PE=2 SV=2	2	2		6.03562	5.57289	6.36632	9.41996	9.05528	8.71425	+	Control_Sequia	3.2492	-3.07155	-9.99367	0.000563378	8.40676
Q6EU94	Aquaporin PIP1-1 OS=Oryza sativa subsp. japonica OX=39947 GN=PIP1-1 PE=2 SV=1	6	5	Oxidation (M)	11.5068	12.6773	11.6211	14.3092	15.5567	15.1277	+	Control_Sequia	2.3747	-3.0628	-5.86491	0.00421988	8.35593
Q6Z8N9	AT-hook motif nuclear-localized protein OS=Oryza sativa subsp. japonica OX=39947 GN=Os08g0512400 PE=4 SV=1	3	2		6.53072	8.3443	7.41321	9.03617	11.3498	11.0701	+	Control_Sequia	1.56601	-3.05597	-3.40452	0.0271638	8.31646
Q10MW3	Pyruvate decarboxylase 2 OS=Oryza sativa subsp. japonica OX=39947 GN=PDC2 PE=2 SV=1	6	6	Carbamidomethylation;Oxidation (M)	10.0498	11.8416	9.74147	12.7207	14.1115	13.9012	+	Control_Sequia	1.74305	-3.0335	-3.86504	0.0180697	8.18794
Q6K1W6	Os09g0258600 protein OS=Oryza sativa subsp. japonica OX=39947 GN=Os09g0258600 PE=2 SV=1	4	2		8.77149	9.93664	8.04439	11.3106	12.4589	12.0084	+	Control_Sequia	2.02092	-3.00848	-4.6684	0.00952972	8.04716
Q2QXT1	AMP-binding enzyme family protein expressed OS=Oryza sativa subsp. japonica OX=39947 GN=LOC_Os12g04990 PE=4 SV=1	7	5	Oxidation (M)	7.98868	8.89178	7.73471	10.5507	11.6707	11.3387	+	Control_Sequia	2.45533	-2.98165	-6.16952	0.00350485	7.89889
Q5ZEK1	Os01g0151200 protein OS=Oryza sativa subsp. japonica OX=39947 GN=Os01g0151200 PE=3 SV=1	2	2	Oxidation (M)	7.58496	10.0768	7.21134	10.3332	12.0049	11.4666	+	Control_Sequia	1.35678	-2.97718	-2.90319	0.0439764	7.87445
A0A0P0VFH4	Os02g0181800 protein (Fragment) OS=Oryza sativa subsp. japonica OX=39947 GN=Os02g0181800 PE=3 SV=1	3	3		7.63662	8.8009	7.67948	9.86882	11.6348	11.4969	+	Control_Sequia	1.90967	-2.96116	-4.33387	0.012312	7.7875
Q2R0P3	1-acylglycerol-3-phosphate O-acyltransferase OS=Oryza sativa subsp. japonica OX=39947 GN=LOC_Os11g41900 PE=2 SV=2	1	1		6.52629	5.76553	6.59756	7.59246	10.3219	9.62571	+	Control_Sequia	1.54368	-2.88357	-3.34894	0.028597	7.37974
Q2R3E2	Cytochrome P450 51 putative expressed OS=Oryza sativa subsp. japonica OX=39947 GN=LOC_Os11g32240 PE=2 SV=1	2	2	Oxidation (M)	6.76818	8.04439	8.52356	10.4615	10.5507	10.9366	+	Control_Sequia	2.2096	-2.87091	-5.27965	0.00617163	7.31526
Q7XS61	Os04g0165400 protein OS=Oryza sativa subsp. japonica OX=39947 GN=Os04g0165400 PE=3 SV=2	1	1	Oxidation (M)	6.98868	5.92362	6.01792	8.12928	9.60177	9.72451	+	Control_Sequia	2.00483	-2.84178	-4.61887	0.0098894	7.16904
Q0J5L9	Os08g0424200 protein (Fragment) OS=Oryza sativa subsp. japonica OX=39947 GN=Os08g0424200 PE=4 SV=1	7	7	Oxidation (M)	9.11894	9.04985	9.04712	11.0768	12.8842	11.7482	+	Control_Sequia	2.23374	-2.83109	-5.36215	0.00583795	7.11612
Q9XHX4	Isocitrate dehydrogenase [NADP] OS=Oryza sativa subsp. japonica OX=39947 GN=OSJNBa0049B20.19 PE=2 SV=1	7	1	Carbamidomethylation;Oxidation (M)	7.31288	7.52356	5.79961	9.5812	9.73809	9.68299	+	Control_Sequia	2.1614	-2.78875	-5.11793	0.00689604	6.91031
P49210	60S ribosomal protein L9 OS=Oryza sativa subsp. japonica OX=39947 GN=RPL9 PE=2 SV=3	14	4	Oxidation (M)	10.5603	11.7482	9.92926	12.9088	13.7207	13.9476	+	Control_Sequia	1.96141	-2.77976	-4.48721	0.0109292	6.86738
B7E741	Os05g0589000 protein OS=Oryza sativa subsp. japonica OX=39947 GN=Os05g0589000 PE=2 SV=1	4	4	Oxidation (M)	8.40939	9.59059	8.67948	10.0901	12.7524	12.1737	+	Control_Sequia	1.4595	-2.7789	-3.14402	0.0347136	6.86329
Q8LHS0	Os07g0164800 protein OS=Oryza sativa subsp. japonica OX=39947 GN=Os07g0164800 PE=2 SV=1	5	5		6.74147	9.63844	8.65105	10.1548	11.5746	11.6303	+	Control_Sequia	1.32881	-2.77624	-2.83927	0.0469019	6.85065
Q10MB0	Hexosyltransferase OS=Oryza sativa subsp. japonica OX=39947 GN=LOC_Os03g20120 PE=2 SV=1	4	2	Oxidation (M)	8.78463	9.87958	9.18735	11.4615	12.697	12.0014	+	Control_Sequia	2.34976	-2.76943	-5.77324	0.00446931	6.81838
Q69WS1	Os07g0194000 protein OS=Oryza sativa subsp. japonica OX=39947 GN=spb1 PE=2 SV=1	3	3	Oxidation (M)	8.58871	9.62753	7.74147	10.6707	11.9944	11.3332	+	Control_Sequia	1.80124	-2.68015	-4.02463	0.0158037	6.40923
Q6F2Y7	Chaperone protein ClpB1 OS=Oryza sativa subsp. japonica OX=39947 GN=CLPB1 PE=2 SV=1	14	12	Oxidation (M)	10.7649	12.1706	11.3276	13.3304	14.6495	14.2949	+	Control_Sequia	2.03271	-2.67059	-4.70493	0.00927449	6.3669
Q0IP17	Os12g0264500 protein (Fragment) OS=Oryza sativa subsp. japonica OX=39947 GN=Os12g0264500 PE=3 SV=1	3	3		8.87344	9.72281	8.86419	11.8376	11.8994	11.6662	+	Control_Sequia	3.0799	-2.64759	-9.03324	0.000831955	6.2662
Q7XHW8	Os07g0681000 protein OS=Oryza sativa subsp. japonica OX=39947 GN=Os07g0681000 PE=3 SV=1	6	1	Carbamidomethylation;NBF	7.12928	5.27798	6.0698	9.32193	8.9571	8.13955	+	Control_Sequia	1.84066	-2.64717	-4.13523	0.0144324	6.26437
A0A0P0XMX9	Os09g0453800 protein OS=Oryza sativa subsp. japonica OX=39947 GN=Os09g0453800 PE=4 SV=1	3	3		8.20457	9.89936	9.23122	10.8994	12.1643	12.1892	+	Control_Sequia	1.811	-2.63923	-4.05182	0.0154525	6.22999
Q6K6G8	Os02g0474700 protein OS=Oryza sativa subsp. japonica OX=39947 GN=Os02g0474700 PE=4 SV=1	2	2	Oxidation (M)	11.0084	10.3443	10.3332	11.5603	14.183	13.8337	+	Control_Sequia	1.43571	-2.63038	-3.08736	0.0366682	6.19189
Q6K215	Probable aquaporin PIP2-2 OS=Oryza sativa subsp. japonica OX=39947 GN=PIP2-2 PE=2 SV=1	6	6		12.412	13.464	12.4305	15.0276	15.6325	15.4153	+	Control_Sequia	2.5732	-2.58964	-6.6388	0.00267178	6.01948
Q69ML2	Os09g0237600 protein OS=Oryza sativa subsp. japonica OX=39947 GN=Os09g0237600 PE=4 SV=1	2	2		6.6865	7.30378	6.54226	8.05528	10.3554	9.86882	+	Control_Sequia	1.60391	-2.58231	-3.50011	0.0248937	5.98898
Q6H541	40S ribosomal protein S24 OS=Oryza sativa subsp. japonica OX=39947 GN=Os02g0229000 PE=3 SV=1	3	3		11.7855	10.42	11.9908	13.9106	14.0102	14.0189	+	Control_Sequia	2.19286	-2.58116	-5.22302	0.00641416	5.98421
A0A0P0XUE4	Os10g0390500 protein (Fragment) OS=Oryza sativa subsp. japonica OX=39947 GN=Os10g0390500 PE=4 SV=1	6	6	Oxidation (M)	9.67596	10.1548	10.3106	13.1923	12.3078	12.3387	+	Control_Sequia	2.74826	-2.5658	-7.3927	0.00178542	5.92083
Q7XPU1	Os04g0685300 protein OS=Oryza sativa subsp. japonica OX=39947 GN=Os04g0685300 PE=2 SV=1	4	4	Carbamidomethylation	12.6817	12.2906	11.8727	14.6269	15.1635	14.7419	+	Control_Sequia	3.07264	-2.56243	-8.99403	0.00084598	5.90702
A0A0P0VBP1	Os01g0895600 protein OS=Oryza sativa subsp. japonica OX=39947 GN=Os01g0895600 PE=3 SV=1	6	5	Carbamidomethylation	9.47573	10.3219	8.66889	11.2288	12.3608	12.5603	+	Control_Sequia	1.81081	-2.56115	-4.05128	0.0154593	5.90178
O80414	Mitochondrial phosphate transporter OS=Oryza sativa subsp. japonica OX=39947 GN=Os02g0767500 PE=2 SV=1	8	2	Oxidation (M)	11.4564	12.2497	10.6707	13.412	14.3581	14.2363	+	Control_Sequia	2.02272	-2.54325	-4.67396	0.0094903	5.82901
O82807	Ubiquinol oxidase 1a mitochondrial OS=Oryza sativa subsp. japonica OX=39947 GN=AOX1A PE=2 SV=1	2	2		8.83289	10.5603	9.54882	11.3443	12.7356	12.388	+	Control_Sequia	1.73531	-2.50861	-3.84413	0.0183946	5.69072
Q0JC31	Os04g0495300 protein OS=Oryza sativa subsp. japonica OX=39947 GN=Os04g0495300 PE=4 SV=1	1	1		5.92526	8.2854	6.83597	9.56986	9.74987	9.224	+	Control_Sequia	1.62274	-2.49903	-3.54817	0.0238375	5.65305
Q84M35	40S ribosomal protein S2 putative expressed OS=Oryza sativa subsp. japonica OX=39947 GN=LOC_Os03g59310 PE=2 SV=1	8	5	Oxidation (M)	11.8178	12.2076	12.0464	14.0362	15.0659	14.4576	+	Control_Sequia	2.83856	-2.49596	-7.81035	0.00145024	5.64104
A0A0N7KSJ8	Os11g0191400 protein (Fragment) OS=Oryza sativa subsp. japonica OX=39947 GN=Os11g0191400 PE=3 SV=1	1	1		6.57426	8.13443	6.57818	8.35315	10.4094	10.0084	+	Control_Sequia	1.42299	-2.4947	-3.05729	0.0377581	5.63611
Q7XCK6	Chitinase 8 OS=Oryza sativa subsp. japonica OX=39947 GN=Cht8 PE=2 SV=1	3	3	Carbamidomethylation	6.75988	8.13443	8.05528	9.37938	10.2167	10.7814	+	Control_Sequia	1.82876	-2.47597	-4.10161	0.0148334	5.56341
Q2R0X0	Os11g0629200 protein OS=Oryza sativa subsp. japonica OX=39947 GN=LOC_Os11g41130 PE=2 SV=1	5	4		9.94983	11.5068	8.90989	11.9181	12.8514	12.9961	+	Control_Sequia	1.39135	-2.46636	-2.98316	0.0406116	5.52648
C7J743	Os09g0491820 protein OS=Oryza sativa subsp. japonica OX=39947 GN=Os09g0491820 PE=4 SV=1	1	1		7.15987	8.56986	6.45286	9.83605	9.72281	10.0224	+	Control_Sequia	1.76506	-2.46621	-3.92489	0.0171767	5.5259
Q5QMT0	Beta-glucosidase 1 OS=Oryza sativa subsp. japonica OX=39947 GN=BGLU1 PE=2 SV=1	3	2		7.46231	8.06609	7.52356	9.85798	10.4717	10.1163	+	Control_Sequia	3.14996	-2.46468	-9.41983	0.000708011	5.52004
Q7XQS0	Os04g0635800 protein OS=Oryza sativa subsp. japonica OX=39947 GN=Os04g0635800 PE=2 SV=2	2	2	Oxidation (M)	7.86348	8.11894	6.54102	9.28771	10.4512	10.1548	+	Control_Sequia	1.82432	-2.45677	-4.08912	0.0149858	5.48986
Q0DLG8	Os05g0103100 protein OS=Oryza sativa subsp. japonica OX=39947 GN=Os05g0103100 PE=4 SV=1	1	1		7.40575	6.96578	6.16189	9.64024	9.56033	8.60733	+	Control_Sequia	2.10141	-2.42483	-4.92209	0.00791754	5.36966
Q851F9	Probable zinc metalloprotease EGY3 chloroplastic OS=Oryza sativa subsp. japonica OX=39947 GN=EGY3 PE=2 SV=1	8	8	Oxidation (M)	11.4666	12.0224	11.2935	14.2137	13.8037	14.0362	+	Control_Sequia	3.19912	-2.42373	-9.70014	0.000632237	5.36556
A0A0P0VFT7	Os02g0185500 protein OS=Oryza sativa subsp. japonica OX=39947 GN=Os02g0185500 PE=3 SV=1	1	1		6.70044	6.82018	7.18867	9.25974	9.3966	9.29692	+	Control_Sequia	4.03179	-2.41466	-15.8351	9.29416e-05	5.33194
Q10T41	Formyl transferase family protein expressed OS=Oryza sativa subsp. japonica OX=39947 GN=LOC_Os03g01222 PE=2 SV=1	3	3	Oxidation (M)	9.01402	9.75989	8.87958	11.043	12.3276	11.5216	+	Control_Sequia	2.18555	-2.4129	-5.19846	0.00652304	5.32544
Q5JLP6	S-formylglutathione hydrolase OS=Oryza sativa subsp. japonica OX=39947 GN=Os01g0939700 PE=2 SV=1	3	3		10.0901	11.043	9.93221	12.7916	13.1196	12.3826	+	Control_Sequia	2.38873	-2.40948	-5.91696	0.00408573	5.31283
P0C503	DNA-directed RNA polymerase subunit beta OS=Oryza sativa subsp. japonica OX=39947 GN=rpoB PE=3 SV=1	3	3		6.47573	6.71425	6.79442	7.67243	9.96578	9.53722	+	Control_Sequia	1.55373	-2.39701	-3.3739	0.0279428	5.2671
Q7X7V6	Os04g0606000 protein OS=Oryza sativa subsp. japonica OX=39947 GN=Os04g0606000 PE=2 SV=2	3	3		8.24317	8.07146	8.3837	9.82655	11.0293	10.9801	+	Control_Sequia	2.38433	-2.37921	-5.90059	0.00412734	5.20252
A0A0P0WRT9	Os06g0130900 protein (Fragment) OS=Oryza sativa subsp. japonica OX=39947 GN=Os06g0130900 PE=3 SV=1	6	2	Carbamidomethylation;NBF	12.3359	14.1984	12.7977	14.3092	16.4104	15.7233	+	Control_Sequia	1.32948	-2.37029	-2.84081	0.0468296	5.17045
Q7XD55	Os10g0490800 protein OS=Oryza sativa subsp. japonica OX=39947 GN=LOC_Os10g34910 PE=4 SV=2	3	2		8.93958	10.4409	8.56986	12.3415	10.6348	12.0835	+	Control_Sequia	1.41383	-2.36983	-3.03574	0.0385629	5.1688
A0A0P0WQT3	Os05g0555800 protein (Fragment) OS=Oryza sativa subsp. japonica OX=39947 GN=Os05g0555800 PE=3 SV=1	3	3		8.71081	10.6795	8.84235	11.5459	11.5934	12.1984	+	Control_Sequia	1.6191	-2.36838	-3.53885	0.0240381	5.16361
Q6YSB2	Glutamate decarboxylase OS=Oryza sativa subsp. japonica OX=39947 GN=Os08g0465800 PE=2 SV=1	12	8	Carbamidomethylation;Oxidation (M)	11.6393	12.2497	11.8611	13.9476	14.5018	14.3987	+	Control_Sequia	3.18123	-2.36603	-9.59723	0.000658825	5.15521
P51823	ADP-ribosylation factor 2 OS=Oryza sativa subsp. japonica OX=39947 GN=ARF PE=2 SV=2	10	1	Oxidation (M)	10.8533	10.6257	10.5314	12.4564	13.4383	13.2046	+	Control_Sequia	2.79225	-2.36293	-7.59356	0.00161343	5.14414
Q6YW46	Elongation factor 1-gamma 2 OS=Oryza sativa subsp. japonica OX=39947 GN=Os02g0220500 PE=2 SV=2	18	5	Oxidation (M)	11.944	13.6773	12.3853	14.464	15.5049	15.1115	+	Control_Sequia	1.76185	-2.35795	-3.91612	0.0173041	5.12641
Q2QNV2	Fiber protein Fb19 putative expressed OS=Oryza sativa subsp. japonica OX=39947 GN=LOC_Os12g36640 PE=2 SV=1	4	4	Carbamidomethylation;Oxidation (M)	11.0768	9.0607	10.5314	12.8178	12.5167	12.3387	+	Control_Sequia	1.71039	-2.33477	-3.7773	0.0194809	5.04471
Q6ZI86	Os02g0556100 protein OS=Oryza sativa subsp. japonica OX=39947 GN=Os02g0556100 PE=2 SV=1	3	3	Oxidation (M)	10.4305	10.5981	9.91438	11.42	13.4512	13.0276	+	Control_Sequia	1.62587	-2.31861	-3.55621	0.0236663	4.98851
A0A0P0WRG1	Os06g0113150 protein OS=Oryza sativa subsp. japonica OX=39947 GN=Os06g0113150 PE=4 SV=1	1	1		8.21917	6.56986	8.21917	10.7482	9.66	9.53722	+	Control_Sequia	1.58246	-2.3124	-3.44582	0.0261541	4.96709
Q656J2	Reticulon-like protein OS=Oryza sativa subsp. japonica OX=39947 GN=Os06g0503400 PE=2 SV=1	5	5		12.5241	13.6551	11.9181	14.3581	15.5142	15.0532	+	Control_Sequia	1.69328	-2.27611	-3.73188	0.0202638	4.8437
Q18PR9	Beta subunit 1 of SnRK1 OS=Oryza sativa subsp. japonica OX=39947 GN=OSKbeta1 PE=2 SV=1	2	2	Oxidation (M)	6.40542	6.48543	6.04989	8.04985	8.01681	9.64566	+	Control_Sequia	1.81921	-2.25719	-4.07478	0.0151632	4.78059
Q67WM1	Os06g0645400 protein OS=Oryza sativa subsp. japonica OX=39947 GN=Os06g0645400 PE=4 SV=1	2	2		7.36816	7.5157	7.2384	8.44294	10.6073	9.83131	+	Control_Sequia	1.61594	-2.25311	-3.53078	0.0242136	4.76709
A0A0P0WSK4	Os06g0160100 protein (Fragment) OS=Oryza sativa subsp. japonica OX=39947 GN=Os06g0160100 PE=3 SV=1	6	2	Carbamidomethylation;NBF	12.8784	14.3581	13.2805	14.6039	16.6937	15.968	+	Control_Sequia	1.38935	-2.24953	-2.9785	0.040799	4.75528
P0C319	Cytochrome b6-f complex subunit 4 OS=Oryza sativa subsp. japonica OX=39947 GN=petD PE=3 SV=1	1	1		12.3106	13.1373	12.1611	13.9567	15.4544	14.8965	+	Control_Sequia	1.86215	-2.23288	-4.1964	0.0137357	4.70071
Q5Z4V2	Os06g0698674 protein OS=Oryza sativa subsp. japonica OX=39947 GN=Os06g0698674 PE=2 SV=1	1	1		5.25332	7.41785	6.41068	7.74819	8.58871	9.43463	+	Control_Sequia	1.31755	-2.22989	-2.81373	0.0481338	4.69098
Q4JF04	Alkaline/neutral invertase OS=Oryza sativa subsp. japonica OX=39947 GN=Os04g0409900 PE=3 SV=1	3	3	Oxidation (M)	7.53916	8.84549	7	10.0768	10.2527	9.73809	+	Control_Sequia	1.7632	-2.22764	-3.9198	0.0172504	4.68367
Q6Z3X5	Oxoglutarate dehydrogenase (succinyl-transferring) OS=Oryza sativa subsp. japonica OX=39947 GN=Os07g0695800 PE=2 SV=1	11	2	Carbamidomethylation;Oxidation (M)	6.76818	6.2075	5.96116	8.45943	8.82972	8.32643	+	Control_Sequia	2.8545	-2.22625	-7.88619	0.00139798	4.67916
Q53PA7	Mitochondrial carrier protein expressed OS=Oryza sativa subsp. japonica OX=39947 GN=LOC_Os11g24450 PE=2 SV=1	13	10	Carbamidomethylation;Oxidation (M)	13.2834	14.3373	13.3853	15.3887	16.2175	16.0554	+	Control_Sequia	2.20788	-2.2185	-5.27381	0.00619612	4.65409
Q94HF1	Eukaryotic translation initiation factor 3 subunit K OS=Oryza sativa subsp. japonica OX=39947 GN=TIF3K1 PE=2 SV=1	6	6		8.93074	9.68124	9.66534	11.6839	11.4919	11.7482	+	Control_Sequia	2.98748	-2.21554	-8.5457	0.00102925	4.64455
Q8L4L4	60S ribosomal protein L5-2 OS=Oryza sativa subsp. japonica OX=39947 GN=RPL5B PE=2 SV=2	15	4	Carbamidomethylation;Oxidation (M)	11.8098	12.06	11.5265	13.1485	14.5687	14.3092	+	Control_Sequia	2.0545	-2.21002	-4.773	0.00882064	4.62682
Q9AWZ5	Os01g0225600 protein OS=Oryza sativa subsp. japonica OX=39947 GN=Os01g0225600 PE=3 SV=1	3	3	Oxidation (M)	9.03892	9.6987	11.3554	11.584	12.2906	12.8017	+	Control_Sequia	1.3267	-2.19445	-2.83448	0.0471303	4.57715
A0A0P0W6L8	Os03g0859600 protein (Fragment) OS=Oryza sativa subsp. japonica OX=39947 GN=Os03g0859600 PE=3 SV=1	9	5		9.11114	9.24317	9.35315	10.1799	12.4357	11.6618	+	Control_Sequia	1.52011	-2.18997	-3.29084	0.0301919	4.56296
Q7XQ88	Dolichyl-diphosphooligosaccharide--protein glycosyltransferase subunit STT3B OS=Oryza sativa subsp. japonica OX=39947 GN=STT3B PE=2 SV=2	2	2		7.88264	7.86419	8.01681	10.1033	10.0362	10.1923	+	Control_Sequia	5.30729	-2.18937	-33.1668	4.92845e-06	4.56106
Q6ER67	Ribosomal protein OS=Oryza sativa subsp. japonica OX=39947 GN=Os02g0321900 PE=2 SV=1	7	1	Carbamidomethylation	9.44501	10.4818	8.99435	11.6439	11.7649	12.0498	+	Control_Sequia	2.05465	-2.17914	-4.77349	0.00881759	4.52884
Q2QNJ0	Expressed protein OS=Oryza sativa subsp. japonica OX=39947 GN=LOC_Os12g37650 PE=4 SV=1	2	2		7.77479	8.53916	7.15987	9.99435	9.84392	10.1293	+	Control_Sequia	2.21956	-2.16458	-5.31356	0.0060317	4.48336
Q6H7M1	Fumarylacetoacetase OS=Oryza sativa subsp. japonica OX=39947 GN=FAH PE=2 SV=1	7	7		11.7056	12.4147	11.8842	13.4767	14.5204	14.4893	+	Control_Sequia	2.23135	-2.16066	-5.35394	0.00587016	4.47119
Q0IZQ3	Probable anion transporter 5 chloroplastic OS=Oryza sativa subsp. japonica OX=39947 GN=PHT4;5 PE=2 SV=2	1	1		6.43425	7.15105	6.36442	8.21917	9.37504	8.83289	+	Control_Sequia	2.17589	-2.15913	-5.16614	0.00666976	4.46645
Q60EY9	Os05g0208000 protein OS=Oryza sativa subsp. japonica OX=39947 GN=Os05g0208000 PE=2 SV=1	10	7	Carbamidomethylation;Oxidation (M)	13.06	13.6551	12.8376	14.3021	15.3304	16.3269	+	Control_Sequia	1.55273	-2.13551	-3.37142	0.0280072	4.39392
P49199	40S ribosomal protein S8 OS=Oryza sativa subsp. japonica OX=39947 GN=RPS8 PE=2 SV=2	10	5		10.5603	11.9944	10.4919	12.4843	13.7731	13.1861	+	Control_Sequia	1.59006	-2.13234	-3.46501	0.0257004	4.38428
Q6YYR2	Os08g0234000 protein OS=Oryza sativa subsp. japonica OX=39947 GN=Os08g0234000 PE=2 SV=1	7	3		10.2992	10.6348	11.2467	11.7482	13.3853	13.4252	+	Control_Sequia	1.57975	-2.12599	-3.439	0.0263178	4.36503
Q6ZLJ9	Os07g0209100 protein OS=Oryza sativa subsp. japonica OX=39947 GN=Os07g0209100 PE=3 SV=1	11	10	Carbamidomethylation;Oxidation (M)	11.9513	9.9571	11.6165	12.8727	13.7834	13.2453	+	Control_Sequia	1.46967	-2.12547	-3.16838	0.0339102	4.36345
Q5Z9Z8	Os06g0319700 protein OS=Oryza sativa subsp. japonica OX=39947 GN=Os06g0319700 PE=3 SV=1	1	1		8.86109	9.59433	7.55459	10.1293	10.9944	11.2408	+	Control_Sequia	1.43747	-2.11814	-3.09152	0.0365199	4.34134
Q7F2P0	Os01g0382000 protein OS=Oryza sativa subsp. japonica OX=39947 GN=Os01g0382000 PE=4 SV=1	2	1	Carbamidomethylation	8.08215	9.89178	9.00282	11.5887	10.3332	11.3718	+	Control_Sequia	1.4982	-2.10563	-3.23733	0.0317541	4.30386
Q10MK4	Mitochondrial import inner membrane translocase subunit Tim17/Tim22/Tim23 family protein putative expressed OS=Oryza sativa subsp. japonica OX=39947 GN=LOC_Os03g19290 PE=2 SV=1	7	7	Oxidation (M)	14.4831	13.6096	12.2198	15.3163	15.4415	15.786	+	Control_Sequia	1.43374	-2.0771	-3.08268	0.0368349	4.21958
P42862	Glucose-6-phosphate isomerase cytosolic A OS=Oryza sativa subsp. japonica OX=39947 GN=Os03g0776000 PE=2 SV=2	17	4	Carbamidomethylation;Oxidation (M);NBF	9.7211	11.2288	10.697	12.8376	12.3772	12.628	+	Control_Sequia	1.95867	-2.06531	-4.47899	0.0109984	4.18524
Q2RBP5	Os11g0104050 protein OS=Oryza sativa subsp. japonica OX=39947 GN=LOC_Os11g01300 PE=2 SV=1	2	2	Oxidation (M)	10.2288	12.0498	10.6439	12.7185	13.7313	12.6573	+	Control_Sequia	1.46728	-2.06155	-3.16265	0.0340973	4.17435
Q0JDZ7	40S ribosomal protein S8 OS=Oryza sativa subsp. japonica OX=39947 GN=Os04g0349500 PE=2 SV=1	10	5		11.0901	12.5911	11.4717	13.169	14.2659	13.8918	+	Control_Sequia	1.68772	-2.05794	-3.7172	0.0205249	4.16391
Q6ZDX3	Os07g0675000 protein OS=Oryza sativa subsp. japonica OX=39947 GN=P0618H09.20-1 PE=2 SV=1	4	4		9.04985	9.7039	9.62205	11.4818	11.3276	11.7356	+	Control_Sequia	3.00825	-2.05637	-8.6531	0.000981183	4.15938
Q6ZFT5	Ribose-phosphate pyrophosphokinase 4 OS=Oryza sativa subsp. japonica OX=39947 GN=Os02g0714600 PE=2 SV=1	5	5		10.42	11.8956	10.3772	12.388	13.2571	13.1861	+	Control_Sequia	1.6349	-2.04616	-3.57943	0.0231793	4.13005
Q5W6F1	Trans-cinnamate 4-monooxygenase OS=Oryza sativa subsp. japonica OX=39947 GN=C4HL PE=2 SV=1	14	14	Oxidation (M)	10.6439	12.7271	11.3276	12.9873	14.2949	13.5265	+	Control_Sequia	1.32247	-2.03673	-2.82489	0.0475916	4.10314
A0A0N7KRU9	Os10g0439600 protein (Fragment) OS=Oryza sativa subsp. japonica OX=39947 GN=Os10g0439600 PE=4 SV=1	2	2		7.41785	9.30834	9.33092	10.0084	11.0154	11.1357	+	Control_Sequia	1.30929	-2.03415	-2.79507	0.049058	4.09581
Q69Y16	Os06g0214900 protein OS=Oryza sativa subsp. japonica OX=39947 GN=Os06g0214900 PE=4 SV=1	7	7	Oxidation (M)	10.5887	10.8688	10.0768	12.4615	12.8158	12.3581	+	Control_Sequia	2.77811	-2.03367	-7.52848	0.00166682	4.09445
Q9ZTS1	Probable methionine--tRNA ligase OS=Oryza sativa subsp. japonica OX=39947 GN=Os06g0508700 PE=2 SV=2	7	7		10.42	9.64386	9.76818	10.8765	12.7271	12.3021	+	Control_Sequia	1.53333	-2.02455	-3.32336	0.0292867	4.06865
A0A0P0XWP1	Os10g0539900 protein (Fragment) OS=Oryza sativa subsp. japonica OX=39947 GN=Os10g0539900 PE=4 SV=1	7	7	Oxidation (M)	10.5411	11.4357	9.80252	12.1923	12.3826	13.2644	+	Control_Sequia	1.60612	-2.02003	-3.50572	0.0247674	4.05592
Q7XZG0	ADP-ribosylation factor putative expressed OS=Oryza sativa subsp. japonica OX=39947 GN=LOC_Os03g59740 PE=3 SV=1	10	1	Oxidation (M)	11.1799	10.4094	10.5411	12.5118	12.9658	12.7099	+	Control_Sequia	2.756	-2.01903	-7.42767	0.00175388	4.05311
Q0E3F2	Os02g0177900 protein (Fragment) OS=Oryza sativa subsp. japonica OX=39947 GN=Os02g0177900 PE=4 SV=1	2	2		9.27146	9.93664	8.17493	10.3772	11.6211	11.4147	+	Control_Sequia	1.45436	-2.01	-3.13172	0.0351269	4.02782
Q6K7V6	Probable tocopherol cyclase chloroplastic OS=Oryza sativa subsp. japonica OX=39947 GN=VTE1 PE=2 SV=1	7	7	Carbamidomethylation;Oxidation (M)	9.89178	10.5411	11.0701	11.6883	13.279	12.5507	+	Control_Sequia	1.60529	-2.00501	-3.50362	0.0248148	4.01391
Q5Z627	Elongation factor 1-gamma 3 OS=Oryza sativa subsp. japonica OX=39947 GN=Os06g0571400 PE=2 SV=1	15	6	Oxidation (M)	12.2167	13.1098	11.2644	13.9837	14.4831	14.1115	+	Control_Sequia	1.64516	-1.99574	-3.60593	0.0226381	3.98821
B9GDC1	Os12g0507300 protein OS=Oryza sativa subsp. japonica OX=39947 GN=Os12g0507300 PE=4 SV=1	1	1		7.8392	7.3837	7.31288	10.2992	9.05528	9.16491	+	Control_Sequia	2.00955	-1.99454	-4.63336	0.0097825	3.98489
Q9LGA3	Os01g0128400 protein OS=Oryza sativa subsp. japonica OX=39947 GN=Os01g0128400 PE=3 SV=1	5	5		9.29232	11.0498	10.5603	12.0498	12.5864	12.2137	+	Control_Sequia	1.65168	-1.98248	-3.62286	0.0223008	3.95172
Q2QNF3	60S ribosomal protein L2 OS=Oryza sativa subsp. japonica OX=39947 GN=LOC_Os12g38000 PE=2 SV=1	5	5	Carbamidomethylation;Oxidation (M)	12.6773	13.9293	12.5459	14.92	15.0014	15.1674	+	Control_Sequia	1.94177	-1.97878	-4.42855	0.0114348	3.9416
Q10S26	Expressed protein OS=Oryza sativa subsp. japonica OX=39947 GN=LOC_Os03g04470 PE=2 SV=1	1	1		11.4305	12.1611	10.7649	13.3021	13.5746	13.3987	+	Control_Sequia	2.06312	-1.97298	-4.80013	0.00864729	3.92578
Q651D5	Probable aquaporin PIP2-7 OS=Oryza sativa subsp. japonica OX=39947 GN=PIP2-7 PE=2 SV=2	3	3		13.9748	14.9658	13.0967	15.7046	16.1457	16.1033	+	Control_Sequia	1.61761	-1.97209	-3.53504	0.0241207	3.92336
A0A0P0VBK7	Os01g0896800 protein (Fragment) OS=Oryza sativa subsp. japonica OX=39947 GN=Os01g0896800 PE=3 SV=1	14	3	Carbamidomethylation;Oxidation (M)	10.7977	10.9069	10.0634	11.5411	13.1261	12.9819	+	Control_Sequia	1.57714	-1.96038	-3.43245	0.0264765	3.89164
A0A0P0VHP9	Os02g0287000 protein (Fragment) OS=Oryza sativa subsp. japonica OX=39947 GN=Os02g0287000 PE=3 SV=1	13	4	Carbamidomethylation;Oxidation (M)	11.1033	12.4843	11.4666	12.8376	14.2949	13.7834	+	Control_Sequia	1.51914	-1.95392	-3.28845	0.0302594	3.87426
Q6Z563	Os08g0412800 protein OS=Oryza sativa subsp. japonica OX=39947 GN=Os08g0412800 PE=2 SV=1	1	1		6.02237	6.26491	6.55612	8.91886	8.13955	7.60733	+	Control_Sequia	2.03856	-1.94078	-4.72314	0.0091504	3.83913
Q6ETX3	U1 small nuclear ribonucleoprotein C OS=Oryza sativa subsp. japonica OX=39947 GN=Os02g0266100 PE=2 SV=1	1	1		8.74819	9.03617	8.98584	10.6707	10.7814	11.1163	+	Control_Sequia	3.56183	-1.93272	-12.0242	0.000274265	3.81774
Q6H6I1	Os02g0655300 protein OS=Oryza sativa subsp. japonica OX=39947 GN=Os02g0655300 PE=2 SV=1	4	4		9.54303	11.42	9.57743	11.9031	11.9513	12.4094	+	Control_Sequia	1.38912	-1.90779	-2.97797	0.0408207	3.75234
Q2QWT8	2-oxoisovalerate dehydrogenase alpha subunit mitochondrial putative expressed OS=Oryza sativa subsp. japonica OX=39947 GN=LOC_Os12g08260 PE=4 SV=2	7	7	Oxidation (M)	11.5507	12.4818	11.4818	13.3718	14.0276	13.8138	+	Control_Sequia	2.14205	-1.89959	-5.05412	0.00721024	3.73107
Q6ZFU6	Thioredoxin reductase NTRB OS=Oryza sativa subsp. japonica OX=39947 GN=NTRB PE=2 SV=1	11	9	Carbamidomethylation;Oxidation (M)	10.4818	9.66534	10.9069	11.8994	12.1196	12.7292	+	Control_Sequia	1.90008	-1.89804	-4.30587	0.0125869	3.72707
Q5WMY3	Os05g0155100 protein OS=Oryza sativa subsp. japonica OX=39947 GN=Os05g0155100 PE=2 SV=1	6	5	Carbamidomethylation;Oxidation (M)	12.7121	13.4893	12.8937	14.8484	14.9748	14.9246	+	Control_Sequia	2.86367	-1.88423	-7.93019	0.00136877	3.69156
Q65X86	Glycosyltransferase OS=Oryza sativa subsp. japonica OX=39947 GN=Os05g0526800 PE=2 SV=1	2	2	Oxidation (M)	7.5157	9.41996	8.65821	9.74315	10.8765	10.6165	+	Control_Sequia	1.35076	-1.88078	-2.88939	0.0445903	3.68274
P0C485	30S ribosomal protein S3 chloroplastic OS=Oryza sativa subsp. japonica OX=39947 GN=rps3 PE=3 SV=1	13	13	Oxidation (M)	12.1548	13.3853	12.2963	14.1908	14.8138	14.4576	+	Control_Sequia	1.92382	-1.87523	-4.37543	0.0119174	3.6686
Q0INR5	40S ribosomal protein S3a OS=Oryza sativa subsp. japonica OX=39947 GN=LOC_Os12g21798 PE=3 SV=1	14	2	Carbamidomethylation;Oxidation (M)	10.7977	12.1768	11.1033	12.4589	13.8727	13.3163	+	Control_Sequia	1.46862	-1.85671	-3.16587	0.0339923	3.62181
Q5VQ78	Coatomer subunit beta'-1 OS=Oryza sativa subsp. japonica OX=39947 GN=Os06g0143900 PE=2 SV=1	6	3	Oxidation (M)	8.47167	10.6795	10.1421	11.697	11.5555	11.6027	+	Control_Sequia	1.30423	-1.85398	-2.78365	0.0496329	3.61496
A0A0P0VG25	Os02g0202250 protein OS=Oryza sativa subsp. japonica OX=39947 GN=Os02g0202250 PE=3 SV=1	1	1		8.97154	8.43879	8.39232	9.73302	10.8376	10.7814	+	Control_Sequia	1.99015	-1.84978	-4.57403	0.0102294	3.60445
A0A0P0WU39	Os06g0215900 protein OS=Oryza sativa subsp. japonica OX=39947 GN=Os06g0215900 PE=3 SV=1	2	1		5.4429	6.52174	7.04819	8.73471	8.46352	7.34873	+	Control_Sequia	1.35783	-1.84471	-2.90562	0.0438702	3.59181
Q652L6	Monodehydroascorbate reductase 3 cytosolic OS=Oryza sativa subsp. japonica OX=39947 GN=MDAR3 PE=1 SV=1	16	11	Carbamidomethylation;Oxidation (M)	13.4893	14.9153	13.7313	15.6607	15.9658	16.0319	+	Control_Sequia	1.80829	-1.84078	-4.04425	0.0155493	3.58204
Q6H611	Succinate dehydrogenase subunit 7 mitochondrial OS=Oryza sativa subsp. japonica OX=39947 GN=SDH7 PE=1 SV=1	1	1		8.69349	10.1923	8.84235	10.3443	11.5887	11.3106	+	Control_Sequia	1.40909	-1.8385	-3.0246	0.0389861	3.57638
Q7XSQ9	Probable aquaporin PIP1-2 OS=Oryza sativa subsp. japonica OX=39947 GN=PIP1-2 PE=2 SV=3	6	5		13.9837	14.3373	14.2213	15.8654	16.1377	16.0276	+	Control_Sequia	3.82058	-1.82946	-13.9966	0.000151154	3.55404
P42863	Glucose-6-phosphate isomerase cytosolic B OS=Oryza sativa subsp. japonica OX=39947 GN=Os06g0256500 PE=2 SV=2	15	2	Carbamidomethylation;Oxidation (M);NBF	11.0835	10.4094	10.0901	12.4331	12.2497	12.3332	+	Control_Sequia	2.43363	-1.81098	-6.08626	0.00368443	3.50881
Q10LN7	60S ribosomal protein L18 putative expressed OS=Oryza sativa subsp. japonica OX=39947 GN=LOC_Os03g22180 PE=3 SV=1	5	4	Carbamidomethylation	12.2877	12.158	11.1548	13.2732	14.1277	13.6211	+	Control_Sequia	1.84565	-1.80717	-4.14937	0.0142676	3.49955
Q8H5N9	Probable aquaporin PIP2-1 OS=Oryza sativa subsp. japonica OX=39947 GN=PIP2-1 PE=2 SV=1	5	5	Oxidation (M)	13.3304	14.0951	13.6883	15.6382	15.6607	15.2213	+	Control_Sequia	2.62401	-1.80216	-6.85037	0.00237679	3.48742
Q6ZJI3	Os08g0550100 protein OS=Oryza sativa subsp. japonica OX=39947 GN=Os08g0550100 PE=3 SV=1	14	5	Oxidation (M)	10.1163	11.4252	10.3443	12.769	12.3191	12.1799	+	Control_Sequia	1.8165	-1.79406	-4.06719	0.0152581	3.46789
Q69P84	Aldehyde dehydrogenase (NAD(+)) OS=Oryza sativa subsp. japonica OX=39947 GN=Os09g0440300 PE=2 SV=1	12	12	Oxidation (M)	13.0634	14.2363	14.4054	15.5951	15.7628	15.7207	+	Control_Sequia	1.86854	-1.79116	-4.21469	0.0135351	3.46093
Q8W425	26S proteasome non-ATPase regulatory subunit 6 OS=Oryza sativa subsp. japonica OX=39947 GN=RPN7 PE=2 SV=1	5	5		10.8533	12.2615	11.933	13.1532	13.8337	13.4252	+	Control_Sequia	1.72339	-1.78812	-3.81208	0.0189065	3.45365
Q0DH37	Os05g0494000 protein OS=Oryza sativa subsp. japonica OX=39947 GN=Os05g0494000 PE=3 SV=1	5	5	Oxidation (M)	8.14975	9.41363	8.03342	10.1923	10.42	10.3443	+	Control_Sequia	1.79122	-1.78658	-3.99684	0.0161726	3.44996
O65857	Probable glutathione S-transferase GSTF1 OS=Oryza sativa subsp. japonica OX=39947 GN=GSTF1 PE=1 SV=2	4	2		10.5699	8.82655	9.69	11.3987	11.7773	11.2288	+	Control_Sequia	1.54533	-1.77281	-3.35304	0.0284885	3.41719
B9G2A8	Auxin transport protein BIG OS=Oryza sativa subsp. japonica OX=39947 GN=Os09g0247700 PE=2 SV=1	2	2	Oxidation (M)	7.58496	9.42836	8.45943	9.78953	10.8455	10.1293	+	Control_Sequia	1.33803	-1.76385	-2.86029	0.0459166	3.39603
Q6ZBH2	Cinnamyl-alcohol dehydrogenase OS=Oryza sativa subsp. japonica OX=39947 GN=Os08g0545200 PE=2 SV=1	16	16	Carbamidomethylation;Oxidation (M)	14.6039	15.3684	14.6991	16.5372	16.8846	16.4767	+	Control_Sequia	2.51532	-1.74239	-6.40466	0.00305267	3.34589
A0A0P0VXH3	Chromatin-remodeling ATPase INO80 OS=Oryza sativa subsp. japonica OX=39947 GN=Os03g0352450 PE=3 SV=1	1	1		6.19967	6.76818	6.49416	7.13955	9.01681	8.49185	+	Control_Sequia	1.38412	-1.72873	-2.96635	0.0412933	3.31436
Q6H8D6	Putative coatomer subunit beta'-3 OS=Oryza sativa subsp. japonica OX=39947 GN=Os02g0209000 PE=3 SV=2	7	4		9.41151	10.2644	8.82337	11.3608	11.1861	11.1357	+	Control_Sequia	1.81974	-1.72778	-4.07629	0.0151447	3.31218
A0A0P0WQ74	Os05g0538600 protein OS=Oryza sativa subsp. japonica OX=39947 GN=Os05g0538600 PE=4 SV=1	1	1		10.7566	11.6883	10.5793	11.8572	13.3443	12.9961	+	Control_Sequia	1.41937	-1.7245	-3.04878	0.0380741	3.30466
Q0D9Q1	Os06g0704400 protein OS=Oryza sativa subsp. japonica OX=39947 GN=Os06g0704400 PE=4 SV=2	3	3		8.2854	8.61471	7.10852	9.26209	10.1674	9.74147	+	Control_Sequia	1.51048	-1.72078	-3.26727	0.0308688	3.29615
Q5Z4C9	Os06g0306600 protein OS=Oryza sativa subsp. japonica OX=39947 GN=Os06g0306600 PE=2 SV=1	6	6	Carbamidomethylation	11.1033	12.4435	12.1517	13.3021	14.0447	13.5018	+	Control_Sequia	1.68276	-1.71675	-3.70411	0.0207606	3.28695
Q7F280	Isocitrate dehydrogenase [NADP] OS=Oryza sativa subsp. japonica OX=39947 GN=Os01g0654500 PE=2 SV=1	24	17	Carbamidomethylation;Oxidation (M)	14.2949	14.6937	14.3581	15.7654	16.4688	16.253	+	Control_Sequia	2.67726	-1.71351	-7.07834	0.00210252	3.27958
Q0J9B4	Os04g0662800 protein OS=Oryza sativa subsp. japonica OX=39947 GN=Os04g0662800 PE=4 SV=1	5	5	Carbamidomethylation;Oxidation (M)	8.37504	9.67243	9.67772	10.2992	11.4305	11.1293	+	Control_Sequia	1.44646	-1.71125	-3.1129	0.0357717	3.27444
Q0D5A7	Chalcone--flavonone isomerase OS=Oryza sativa subsp. japonica OX=39947 GN=Os07g0571600 PE=3 SV=1	3	3		8.66178	8.67596	9.07146	10.2877	10.3219	10.9293	+	Control_Sequia	2.63524	-1.7099	-6.89788	0.00231611	3.27138
P0C358	Photosystem I P700 chlorophyll a apoprotein A2 OS=Oryza sativa subsp. japonica OX=39947 GN=psaB PE=3 SV=1	16	16	Carbamidomethylation;Oxidation (M);NBF	17.9601	19.185	18.2512	19.8331	20.4375	20.2535	+	Control_Sequia	1.85085	-1.70925	-4.16415	0.0140978	3.26991
Q6Z703	Os02g0125000 protein OS=Oryza sativa subsp. japonica OX=39947 GN=Os02g0125000 PE=4 SV=1	3	3		8.29921	9.88722	9.44501	10.4094	10.8765	11.4717	+	Control_Sequia	1.41063	-1.70871	-3.02822	0.0388481	3.26868
Q5ZEN1	Eukaryotic translation initiation factor 3 subunit A OS=Oryza sativa subsp. japonica OX=39947 GN=Os01g0120800 PE=3 SV=1	13	13	Oxidation (M)	11.4767	12.8435	11.6926	13.412	14.0362	13.6883	+	Control_Sequia	1.68283	-1.70786	-3.70429	0.0207573	3.26676
Q0DJC0	ADP/ATP translocase OS=Oryza sativa subsp. japonica OX=39947 GN=Os05g0302700 PE=2 SV=1	10	5	Oxidation (M)	12.1098	13.1658	12.7419	14.768	14.0868	14.2805	+	Control_Sequia	2.01153	-1.7059	-4.63944	0.00973801	3.26232
Q6ZLQ0	Os07g0150100 protein OS=Oryza sativa subsp. japonica OX=39947 GN=Os07g0150100 PE=3 SV=1	19	19	Oxidation (M)	13.3021	13.8238	13.1923	14.7783	15.7287	14.9246	+	Control_Sequia	2.06834	-1.70448	-4.81662	0.00854398	3.25911
Q7F225	Os07g0109500 protein OS=Oryza sativa subsp. japonica OX=39947 GN=Os07g0109500 PE=2 SV=1	2	1	Carbamidomethylation	9.44708	10.5411	9.57932	11.446	11.6211	11.6119	+	Control_Sequia	2.08714	-1.70388	-4.87638	0.00818201	3.25776
Q2QX46	Expressed protein OS=Oryza sativa subsp. japonica OX=39947 GN=LOC_Os12g07220 PE=2 SV=1	6	6	Oxidation (M)	11.1228	11.6573	11.3663	13.0447	13.031	13.1373	+	Control_Sequia	3.36186	-1.68886	-10.6848	0.00043465	3.22402
P0DKK7	60S ribosomal protein L7a-2 OS=Oryza sativa subsp. japonica OX=39947 GN=RPL7A-2 PE=2 SV=1	8	7		11.8727	13.183	12.7313	14.2061	14.2805	14.2877	+	Control_Sequia	1.90354	-1.66243	-4.31598	0.0124871	3.16549
Q60EJ0	Os05g0501700 protein OS=Oryza sativa subsp. japonica OX=39947 GN=Os05g0501700 PE=2 SV=1	8	6	Oxidation (M)	11.8057	12.6948	11.4666	12.905	14.1196	13.9293	+	Control_Sequia	1.467	-1.66225	-3.16198	0.0341193	3.1651
Q6AUV1	Xanthine dehydrogenase OS=Oryza sativa subsp. japonica OX=39947 GN=XDH PE=2 SV=1	1	1		6.50303	6.42946	5.37851	7.13955	8.0607	8.07146	+	Control_Sequia	1.59136	-1.65357	-3.46829	0.0256236	3.14611
Q9LWT7	Os06g0113900 protein OS=Oryza sativa subsp. japonica OX=39947 GN=Os06g0113900 PE=2 SV=1	6	6	Carbamidomethylation;Oxidation (M)	10.3443	12.1131	11.0566	13.1611	13.0224	12.279	+	Control_Sequia	1.32606	-1.6495	-2.83303	0.0471998	3.13725
Q0J5R5	Os08g0411200 protein OS=Oryza sativa subsp. japonica OX=39947 GN=Os08g0411200 PE=2 SV=1	2	2		10.3443	8.64746	8.89178	10.6348	11.3106	10.8688	+	Control_Sequia	1.35826	-1.64357	-2.90661	0.0438268	3.12438
Q7EZZ0	GlcNAc-1-P transferase OS=Oryza sativa subsp. japonica OX=39947 GN=Os07g0661100 PE=3 SV=1	1	1		6.68441	7.625	6.93657	7.93664	8.93958	9.29462	+	Control_Sequia	1.53237	-1.64162	-3.32099	0.0293515	3.12016
B7EKF2	Os01g0511600 protein OS=Oryza sativa subsp. japonica OX=39947 GN=Os01g0511600 PE=2 SV=1	1	1	Oxidation (M)	9.6987	9.51175	10.2288	11.9293	11.2348	11.1674	+	Control_Sequia	2.13249	-1.63074	-5.02282	0.00737072	3.09672
Q6YU98	Os02g0100700 protein OS=Oryza sativa subsp. japonica OX=39947 GN=Os02g0100700 PE=2 SV=1	3	3		9.98014	10.2992	8.68299	11.7313	11.3219	10.7895	+	Control_Sequia	1.34762	-1.62681	-2.8822	0.0449138	3.08829
A0A0N7KLH2	3-phosphoshikimate 1-carboxyvinyltransferase (Fragment) OS=Oryza sativa subsp. japonica OX=39947 GN=Os06g0133900 PE=3 SV=1	8	8	Carbamidomethylation;Oxidation (M)	10.9658	11.1674	10.6073	11.8533	13.0189	12.697	+	Control_Sequia	1.85973	-1.60955	-4.18946	0.0138124	3.05157
Q2QVB4	Aspartyl aminopeptidase putative expressed OS=Oryza sativa subsp. japonica OX=39947 GN=LOC_Os12g13390 PE=3 SV=1	6	6	Oxidation (M)	10.1923	10.2288	10.2167	11.2046	11.8956	12.3498	+	Control_Sequia	2.06785	-1.60404	-4.81508	0.00855362	3.03993
Q10M45	Mitochondrial import receptor subunit TOM40 putative expressed OS=Oryza sativa subsp. japonica OX=39947 GN=LOC_Os03g20750 PE=2 SV=1	4	4	Carbamidomethylation;Oxidation (M)	10.0901	10.6707	9.69523	12.0258	11.5651	11.6662	+	Control_Sequia	2.14572	-1.60039	-5.06616	0.00714957	3.03225
Q33E21	NAD-dependent isocitrate dehydrogenase c1 OS=Oryza sativa subsp. japonica OX=39947 GN=OsIDHc:1 PE=2 SV=1	6	3	Carbamidomethylation;Oxidation (M)	10.42	11.8494	11.3332	12.8899	12.5864	12.9181	+	Control_Sequia	1.68284	-1.59728	-3.70432	0.0207568	3.02572
Q6K5R6	30S ribosomal protein S8 chloroplastic OS=Oryza sativa subsp. japonica OX=39947 GN=Os02g0478600 PE=2 SV=1	4	4	Oxidation (M)	12.1098	13.4252	12.4868	14.183	14.2732	14.3373	+	Control_Sequia	1.80704	-1.59056	-4.04076	0.0155941	3.01166
Q75G91	40S ribosomal protein S3 putative expressed OS=Oryza sativa subsp. japonica OX=39947 GN=LOC_Os03g38000 PE=2 SV=1	10	5	Carbamidomethylation;Oxidation (M)	12.9996	13.2615	12.7356	14.863	14.1357	14.7628	+	Control_Sequia	2.35859	-1.58827	-5.80556	0.00437935	3.00689
Q5ZDX2	Os01g0615100 protein OS=Oryza sativa subsp. japonica OX=39947 GN=Sci2 PE=2 SV=1	2	2		8.97441	10.0084	8.79116	11.0293	10.5507	10.9293	+	Control_Sequia	1.7515	-1.57843	-3.88793	0.0177215	2.98645
Q9LGR0	FACT complex subunit SSRP1-A OS=Oryza sativa subsp. japonica OX=39947 GN=SSRP1-A PE=2 SV=1	2	2	Oxidation (M)	6.6865	8.3443	7.62205	8.62571	9.21189	9.54689	+	Control_Sequia	1.34074	-1.57721	-2.86645	0.045631	2.98392
[truncated: 455 more rows]

## Sheet: Dataset S4
Dataset S4. Identified proteins only present or more persulfidated under control conditions
[truncated: 211 more rows]
